# Supplementary material for: Integrated miRNA-mRNA Analyses of Triple-Negative Breast Cancer in Black and White Patients with or Without Obesity
Source: Int J Mol Sci. 2025 Sep 18;26(18):9101. doi: 10.3390/ijms26189101 (PMC12471265; doi:10.3390/ijms26189101)
Supplement: Supplementary file 1 [file ijms-26-09101-s001.zip]

Archive with 7 entries (7 files):
- ijms-3876045-suple-figure.pdf
- SupplTable1.xlsx
- SupplTable2.xlsx
- SupplTable3.xlsx
- SupplTable4.xlsx
- SupplTable5.xlsx
- SupplTable6.xlsx
