# Supplementary material for: Integrated miRNA-mRNA Analyses of Triple-Negative Breast Cancer in Black and White Patients with or Without Obesity
Source: Int J Mol Sci. 2025 Sep 18;26(18):9101. doi: 10.3390/ijms26189101 (PMC12471265; doi:10.3390/ijms26189101)
Supplement: Supplementary file 1 [file ijms-26-09101-s001.zip › SupplTable1.xlsx]

## Sheet: Sheet1
	(A)					(B)
	55 DE miRNAs in EA					33 DE miRNAs in AA
	miRNAs	FC	p value	FDR		miRNAs	FC	p value	FDR
	hsa-miR-577	22.0199	1.64177e-05	0.00104876		hsa-miR-196b-5p	9.4397	0.000106044	0.00313522
	hsa-miR-516a-5p	14.0683	3.89511e-05	0.00212015		hsa-miR-376a-3p	7.71458	0.000500898	0.0106441
	hsa-miR-6514-3p	11.9343	0.000153206	0.00584849		hsa-miR-199b-3p	7.55371	8.62459e-05	0.00266578
	hsa-miR-4770	7.78102	0.00289404	0.0431941		hsa-miR-199a-3p	7.48041	6.27548e-05	0.00213366
	hsa-miR-1233-3p	6.65996	8.00612e-05	0.00345561		hsa-miR-411-5p	7.19358	0.00224379	0.0311383
	hsa-miR-323b-3p	6.54189	0.00253522	0.0396935		hsa-miR-9-3p	7.06458	0.000334125	0.008415
	hsa-miR-338-5p	6.17269	0.00301167	0.0441251		hsa-miR-148a-3p	6.86699	4.50935e-06	0.000235874
	hsa-miR-433-3p	5.98614	0.00211275	0.0351465		hsa-miR-542-3p	6.57462	0.000471535	0.0106441
	hsa-miR-631	5.50856	0.00266885	0.0413801		hsa-miR-20a-5p	6.14192	0.00107233	0.0193144
	hsa-miR-6776-3p	5.40826	0.00272126	0.0413891		hsa-miR-424-5p	6.05562	0.000222167	0.00581051
	hsa-miR-6512-5p	5.33544	0.00153464	0.0281703		hsa-miR-214-5p	5.74486	0.000126286	0.0035781
	hsa-miR-4468	5.20472	0.00352559	0.04989		hsa-miR-130a-3p	5.69178	0.00201184	0.02959
	hsa-miR-6786-3p	5.03753	0.000842992	0.019511		hsa-miR-379-5p	5.25398	0.00124591	0.0217236
	hsa-miR-561-3p	4.88855	0.000307237	0.0100134		hsa-miR-374a-5p	5.12567	0.000367079	0.00891478
	hsa-miR-2355-3p	4.56973	0.00368207	0.04989		hsa-miR-195-5p	4.9647	0.00517896	0.0489124
	hsa-miR-6837-3p	4.22872	0.00161605	0.0290971		hsa-miR-381-3p	4.77988	0.00342823	0.0395118
	hsa-miR-584-5p	4.0171	0.00177892	0.0314984		hsa-miR-16-2-3p	4.73213	0.00512534	0.0489124
	hsa-miR-4312	3.79269	0.00218889	0.0360377		hsa-miR-19a-3p	4.57695	0.00421549	0.0441005
	hsa-miR-105-5p	3.73478	0.00245725	0.0393664		hsa-miR-30a-5p	4.37162	0.000570288	0.0117514
	hsa-miR-3200-3p	3.72044	0.00115528	0.0237757		hsa-miR-376c-3p	4.32215	0.00262632	0.0343543
	hsa-miR-1185-1-3p	3.70489	0.00360841	0.04989		hsa-miR-190b	4.25908	0.00146104	0.0226949
	hsa-miR-4776-5p	3.57143	0.00095133	0.020812		hsa-let-7f-5p	4.19409	0.00296937	0.0373921
	hsa-miR-296-3p	3.44581	0.000121271	0.00509658		hsa-miR-214-3p	4.06848	0.00204519	0.02959
	hsa-miR-4284	3.44312	0.00181456	0.0314984		hsa-miR-337-5p	4.01216	0.00146849	0.0226949
	hsa-miR-181b-5p	3.0113	0.00180762	0.0314984		hsa-miR-301a-3p	3.99633	0.000497561	0.0106441
	hsa-miR-875-3p	2.89839	0.00345823	0.0497548		hsa-miR-455-5p	3.93971	0.00320143	0.0378754
	hsa-miR-99b-5p	2.86868	0.00148745	0.0281641		hsa-miR-199a-5p	3.8689	0.00214597	0.0304012
	hsa-miR-877-5p	2.70589	5.00062e-05	0.00244305		hsa-miR-454-3p	3.47235	0.00274753	0.0352513
	hsa-miR-671-5p	2.26877	0.00112326	0.0237757		hsa-miR-34a-5p	3.30935	0.00107933	0.0193144
	hsa-miR-619-3p	2.26432	0.00354441	0.04989		hsa-miR-1296-5p	3.1483	0.00419062	0.0441005
	hsa-miR-7706	2.21764	0.00271901	0.0413891		hsa-miR-154-5p	3.0712	0.00315604	0.0378754
	hsa-miR-324-5p	2.15785	0.000891268	0.0200472		hsa-miR-2054	2.67232	0.00371905	0.0414582
	hsa-miR-4724-5p	2.00618	0.00357538	0.04989		hsa-miR-3915	-2.30786	0.0036208	0.0410358
	hsa-miR-4638-3p	-2.02916	0.00325442	0.0472483
	hsa-miR-6872-3p	-2.09764	3.98275e-05	0.00212015
	hsa-miR-7704	-2.24347	0.000454713	0.0125839
	hsa-miR-328-3p	-2.33674	0.0005506	0.0140157
	hsa-miR-3928-5p	-2.40248	0.000704783	0.017316
	hsa-miR-10b-5p	-2.51334	0.00107276	0.0231514
	hsa-miR-4484	-2.5644	0.000153811	0.00584849
	hsa-miR-6089	-2.57882	0.00296179	0.0437962
	hsa-miR-29c-5p	-2.65489	0.000552905	0.0140157
	hsa-miR-143-3p	-2.69255	0.000436705	0.0124539
	hsa-miR-204-5p	-2.74505	0.00248967	0.0393664
	hsa-miR-487a-5p	-2.79153	0.000328527	0.0100896
	hsa-miR-3197	-2.91277	0.000762869	0.0184591
	hsa-miR-4532	-2.93751	0.00277718	0.0418411
	hsa-miR-342-5p	-3.09675	0.000473664	0.0128211
	hsa-miR-642a-5p	-3.16698	4.52181e-05	0.00232946
	hsa-miR-3175	-4.47863	2.07258e-13	1.1033e-10
	hsa-miR-4745-3p	-4.84876	0.000391265	0.0116375
	hsa-miR-196b-3p	-4.9065	0.00132354	0.0267557
	hsa-miR-6821-5p	-6.49009	0.000884789	0.0200472
	hsa-miR-5189-5p	-6.72694	0.00226489	0.0369085
	hsa-miR-133a-3p	-8.70798	9.68157e-06	0.000672238
