# Supplementary material for: Integrated miRNA-mRNA Analyses of Triple-Negative Breast Cancer in Black and White Patients with or Without Obesity
Source: Int J Mol Sci. 2025 Sep 18;26(18):9101. doi: 10.3390/ijms26189101 (PMC12471265; doi:10.3390/ijms26189101)
Supplement: Supplementary file 1 [file ijms-26-09101-s001.zip › SupplTable2.xlsx]

## Sheet: Sheet1
(A)					(B)
1,331 DEG in EA (Obese vs. Lean)					499 DEG in AA (Obese vs. Lean)
Gene ID	Fold change	P-value	FDR step up		Gene ID	Fold change	P-value	FDR step up
ATP13A4	-16.1807	1.67568e-11	2.70756e-07		EEF1A2	32.7639	1.13414e-09	1.90876e-05
CXCL17	-31.7981	3.47563e-10	2.80796e-06		PIK3C2G	8.73449	1.17373e-07	0.000987695
TFF3	-86.5204	2.20743e-07	0.00118892		MS4A1	-13.7542	7.50572e-07	0.00421071
SCN3A	-5.23249	4.06043e-07	0.00164021		GLRA3	94.3628	1.14272e-06	0.00480801
CALML3	-36.6622	5.15049e-07	0.00166443		GATA3	4.73946	3.44772e-06	0.0110152
MSLN	136.004	1.50105e-06	0.00404231		MMP7	-59.7181	3.92697e-06	0.0110152
FAM3B	-22.172	2.84323e-06	0.00587304		NLRP2	-5.42583	6.99415e-06	0.0168159
GUSBP14	-2.2905	2.90781e-06	0.00587304		FCRL1	-17.9785	1.28184e-05	0.0269667
DCLK1	-5.56407	3.91675e-06	0.00703186		AMTN	-505.725	1.67917e-05	0.0314005
RGR	94.0398	5.63775e-06	0.00910947		BLK	-14.3127	2.00488e-05	0.0337421
C10orf90	-15.7215	8.30756e-06	0.0122031		POTEKP	71.4097	2.59659e-05	0.0397279
HGD	-26.9314	1.44493e-05	0.018681		XDH	9.19371	2.84934e-05	0.039962
CEACAM6	-23.6646	1.50299e-05	0.018681		IGF2BP1	-46.0025	4.9686e-05	0.0643242
EML5	-7.3951	1.81398e-05	0.0209359		STK33	-11.3014	5.74799e-05	0.0669771
LOC284454	-7.28919	2.10331e-05	0.0226569		MEST	7.98481	5.96944e-05	0.0669771
MATN2	-6.09446	3.88217e-05	0.0354497		SCGB2A2	101.528	6.612e-05	0.06955
CHI3L1	6.42431	3.92673e-05	0.0354497		CHPT1	-5.76101	8.01002e-05	0.0773896
TCN1	-14.8409	3.9491e-05	0.0354497		FOSL1	-8.00584	8.59148e-05	0.0773896
IGSF10	-5.17245	4.49681e-05	0.0382418		ZNF280B	-6.53827	8.73679e-05	0.0773896
FOSB	-14.043	4.76303e-05	0.0384805		LINGO1	6.14281	0.000120527	0.0989975
CAMK2G	2.223	5.59352e-05	0.0430381		COL19A1	-11.9188	0.000123526	0.0989975
ZFAND1	2.54115	7.33529e-05	0.0526093		AGR3	38.1181	0.000150726	0.112213
PHEX	-7.56517	7.79868e-05	0.0526093		BANK1	-6.32288	0.000153352	0.112213
ADGRV1	-20.3396	7.81423e-05	0.0526093		GALNT13	-6.05542	0.000176285	0.119089
MTUS1	-2.94773	8.17015e-05	0.0528053		TAT	19.723	0.000182831	0.119089
NCKAP1	1.80257	9.09976e-05	0.0560869		ADTRP	11.0148	0.000194074	0.119089
ESRP1	2.69772	9.77415e-05	0.0560869		WNT10A	-9.68897	0.000196371	0.119089
TGM5	-12.5408	0.000101719	0.0560869		CDKL2	15.2867	0.000198128	0.119089
BTG2	-4.52827	0.000104234	0.0560869		PCDHB16	5.45848	0.000210328	0.122063
XPOT	2.42016	0.000106115	0.0560869		ITPRID1	7.72473	0.000248782	0.133416
GRPR	-15.9415	0.00011099	0.0560869		COL9A3	-5.85193	0.000249854	0.133416
ADGRG6	4.53132	0.000111077	0.0560869		FREM2	-8.31673	0.000266697	0.133416
TTC6	-34.076	0.00012917	0.0589941		HAS2	-4.12228	0.000268234	0.133416
SEM1	2.3603	0.000129232	0.0589941		ABCC4	-2.94054	0.000269527	0.133416
ZNF90	4.02956	0.000131709	0.0589941		PAX5	-13.6261	0.000287167	0.136555
OSGIN2	2.86859	0.000134834	0.0589941		KCNJ16	15.5476	0.000298782	0.136555
MMRN1	-6.99137	0.000137561	0.0589941		RYR1	5.02799	0.00030021	0.136555
COL6A6	-15.0001	0.000138741	0.0589941		HSPA1A	4.59992	0.000318363	0.141001
SCN2A	-5.49128	0.000143672	0.0595245		PTH2R	7.59537	0.000339481	0.146499
TMPRSS2	-5.87203	0.000157362	0.0635665		GLYATL2	6.53148	0.000351888	0.148057
MUC4	-7.46815	0.000171176	0.0665105		CD109	-3.29392	0.000363306	0.149133
EXTL1	9.74096	0.000172883	0.0665105		PGR	8.33626	0.000376457	0.149469
BMPR1B	8.12666	0.000180177	0.0677046		ARMCX2	3.49859	0.00038866	0.149469
SLC39A10	2.03943	0.000213785	0.0785077		LIF	-4.80414	0.00039077	0.149469
UNC13C	-21.302	0.000250048	0.089784		PRSS8	5.69343	0.00060715	0.223477
NPHP3	-2.58694	0.000268378	0.0942707		PTPRT	8.07434	0.000610811	0.223477
PLCH2	-4.50576	0.000276868	0.0951838		OPRPN	35.8571	0.000638487	0.224596
TIPARP	-3.57113	0.00028304	0.0952784		MMP3	-4.36676	0.000640558	0.224596
MRPS16	1.89423	0.000299205	0.0986642		DCHS2	-6.29186	0.000673998	0.231498
TSNAX	2.23418	0.000305944	0.0988688		PCDH11X	19.1065	0.000744615	0.250577
OBI1	2.40608	0.000351565	0.109532		ANAPC1P1	-9.96675	0.000759324	0.250577
RWDD4	2.1263	0.000355694	0.109532		DSG3	-27.2915	0.000826806	0.26303
CEACAM1	-3.60976	0.000359277	0.109532		KRT6C	-9.71266	0.000828317	0.26303
NKAPD1	2.19196	0.00037429	0.111947		TP63	6.69303	0.000929276	0.289624
TSR2	5.05639	0.000386194	0.111947		NIBAN3	-9.03268	0.0010093	0.308845
TATDN1	2.7989	0.000387984	0.111947		AGAP12P	4.3362	0.00111334	0.334598
WNT6	4.42213	0.000401412	0.11379		HSPA1B	3.71656	0.00118386	0.338983
RIMS2	-10.8289	0.000419703	0.116923		NLGN4X	3.20699	0.00118593	0.338983
AP3M1	2.68685	0.000437936	0.11785		CYP27C1	-8.80416	0.0012015	0.338983
CRACR2A	-3.58499	0.000442014	0.11785		ANTXRL	16.504	0.0012085	0.338983
SEMA3E	-7.10155	0.000445659	0.11785		CPB1	26.7398	0.00131576	0.363021
ATP13A5	-8.43495	0.000458893	0.11785		IGSF1	9.22734	0.00139931	0.379845
AFF3	-4.95283	0.000459497	0.11785		DLX6	-57.3925	0.00147021	0.392756
CST1	-11.0929	0.000487083	0.121944		PCDHB14	2.59761	0.00151125	0.397411
RPL36A	2.86047	0.00049158	0.121944		BRINP1	7.36408	0.00167661	0.425498
PROSER1	2.66019	0.000517476	0.121944		ZNF204P	3.68021	0.00169383	0.425498
CDK19	2.10426	0.000518693	0.121944		PLCB4	-2.81353	0.00169537	0.425498
UBE2V2	2.7535	0.000520214	0.121944		S100A8	7.28929	0.00171918	0.425498
VNN3	13.2959	0.000526756	0.121944		PCDHB13	3.20214	0.00177472	0.432877
SNX16	2.13431	0.000535189	0.121944		HDAC9	-2.66015	0.00182372	0.438475
PTPN12	1.85688	0.000535835	0.121944		GRIA4	8.58522	0.00188657	0.445461
ADK	2.83857	0.000549917	0.123411		ZNF702P	3.14264	0.00190572	0.445461
CYP7B1	2.27324	0.000597179	0.130807		NEURL1	8.68122	0.0019451	0.448438
GNL3L	3.94332	0.000606422	0.130807		CIBAR1	-3.00448	0.00200707	0.456473
ATP2A3	-2.74208	0.000608606	0.130807		PI15	7.67431	0.00212691	0.466724
SERPINE2	3.57183	0.000615257	0.130807		KRT6A	-14.608	0.00222631	0.466724
LYPLA1	2.62577	0.000649164	0.134772		KRBOX1	6.70446	0.00222894	0.466724
FAM83E	-8.43612	0.000650587	0.134772		FBXO41	-2.82175	0.0022553	0.466724
KHDRBS3	2.47023	0.000669506	0.136935		CRISPLD1	-3.2934	0.00227666	0.466724
SHLD2P3	2.03872	0.000694525	0.140277		STK38L	-3.18884	0.00228934	0.466724
RDH10	3.49572	0.000720143	0.143655		CCL19	-6.38051	0.00230313	0.466724
TNN	-5.55894	0.000739649	0.14444		ANKRD30B	11.2537	0.00233302	0.466724
ANKRD30A	-17.0499	0.000748798	0.14444		LRP2	9.02713	0.00235764	0.466724
SCNN1A	-6.03216	0.000767725	0.14444		CDH19	-7.72434	0.00239473	0.466724
PDE8B	-3.62893	0.00076893	0.14444		PCDHB11	3.5875	0.00240614	0.466724
LAMA3	-4.64639	0.000781766	0.14444		CD19	-7.07664	0.00241279	0.466724
TF	-11.5476	0.00078413	0.14444		BNIPL	5.31166	0.00243706	0.466724
RAD23B	1.93627	0.000786649	0.14444		TBX20	-21.3791	0.00244038	0.466724
GGPS1	2.22385	0.000804891	0.144689		FTO	2.24777	0.00250065	0.472876
VIRMA	1.82883	0.000806573	0.144689		PSIP1	-3.35924	0.002606	0.487321
MYOC	-22.3304	0.000815099	0.144689		LRRC37A6P	3.91799	0.00267928	0.49552
KLB	-6.12381	0.000823824	0.144689		SCNN1G	5.55118	0.002826	0.516975
ANXA7	2.18293	0.000841873	0.14624		OXTR	7.65683	0.00306662	0.554959
SGSM1	-5.68115	0.00085495	0.14624		FGFR2	-4.08916	0.00329455	0.586581
RAB2A	2.22805	0.000859812	0.14624		ACSS1	-2.5207	0.00333393	0.586581
PCDHA4	-5.36186	0.000873336	0.146993		C4BPB	16.931	0.00334591	0.586581
THOC7	1.85844	0.000893671	0.148865		RIPPLY2	-26.736	0.00350536	0.608198
KIF5B	2.05014	0.000923969	0.149547		TGFB2	-3.49287	0.00359239	0.616938
CYP21A2	-4.62415	0.000925143	0.149547		SCGB1D2	10.4437	0.00365948	0.622112
EFR3A	2.4367	0.00092553	0.149547		LOC641746	19.9073	0.00372599	0.627085
REXO2	1.8437	0.000936363	0.1498		CD22	-5.42763	0.00378717	0.631071
FGF7	3.56328	0.000971204	0.15385		B4GALNT2	-12.0865	0.00385509	0.63211
DCUN1D5	1.96027	0.00102329	0.160527		FRMPD2	12.1558	0.00386853	0.63211
HEPHL1	6.20287	0.00105125	0.162827		PCDHB8	4.7384	0.00395627	0.64023
DLX5	9.35087	0.00106375	0.162827		DSCAM	9.98041	0.00411981	0.653363
EIF3H	2.11521	0.00107484	0.162827		CLCA4	11.4727	0.00415547	0.653363
FAM104B	4.50625	0.00108468	0.162827		CTNND2	4.73049	0.0041869	0.653363
RHEB	2.07182	0.00108833	0.162827		CPA4	5.91744	0.00421327	0.653363
LOC100506071	-3.75075	0.00112326	0.16651		SELL	-4.26661	0.00423152	0.653363
FAM149B1	1.96963	0.00115276	0.16933		ELAVL2	-8.68413	0.00450444	0.689179
TXN	2.59979	0.00117064	0.169922		LY75	-2.55356	0.00455259	0.690271
SNORD21	5.21945	0.00117783	0.169922		NAALADL2	2.662	0.00467322	0.702235
KRT87P	-4.87123	0.0012294	0.172712		CNTNAP4	8.67473	0.00476551	0.708458
ADCY2	6.71419	0.00123181	0.172712		TMPRSS5	-6.2777	0.00479882	0.708458
KIF13B	-1.97431	0.00124137	0.172712		SERPINA5	5.81355	0.00498892	0.730117
LIN9	2.95314	0.00126058	0.172712		CXCL8	-3.78503	0.00514054	0.745821
ATP13A4-AS1	-24.7999	0.00126061	0.172712		ERV3-1-ZNF117	2.65894	0.00537114	0.772618
ALDH1L1	-8.90081	0.00127221	0.172712		GOLGA8B	-3.22513	0.00572937	0.804809
RPL26	2.3608	0.00128233	0.172712		BIRC3	-2.55145	0.00573791	0.804809
PTCHD3	15.4517	0.00128267	0.172712		KLF5	-4.38083	0.00573839	0.804809
PAFAH1B2	1.95973	0.00133286	0.177987		ZNHIT6	-2.57969	0.00581781	0.809204
PAMR1	-4.91576	0.00134913	0.178175		PCDHA7	3.41135	0.00588603	0.811983
FGD1	3.29788	0.00135889	0.178175		KCNK2	3.0245	0.00663911	0.887761
CLSTN1	-1.64667	0.00137613	0.178175		MSLN	-6.31671	0.00668824	0.887761
LINC01001	-2.62347	0.00138495	0.178175		SLC27A6	3.65981	0.00670511	0.887761
CHRM3	8.31656	0.00139913	0.178175		RASSF8	-2.36002	0.00673382	0.887761
NAIP	-1.83567	0.00140044	0.178175		SERPINI1	3.95725	0.00677368	0.887761
EPYC	7.19217	0.00142216	0.179525		P2RX5	-3.36135	0.00681045	0.887761
ACACB	-7.6918	0.0014495	0.181558		SERPINE1	-3.10594	0.00683779	0.887761
LOC102724788	-5.43544	0.0014784	0.183754		GSTM1	-9.10723	0.00685733	0.887761
INTS8	2.0296	0.00152275	0.185485		KDM4E	7.30536	0.00697112	0.895603
TBC1D1	2.1457	0.00152401	0.185485		PTCHD1	4.67191	0.00717713	0.905062
LOC101929599	-2.0546	0.00152677	0.185485		FOXD1	-5.71608	0.00722415	0.905062
BPNT1	2.42624	0.0015667	0.188916		CITED1	10.007	0.00726138	0.905062
CNTN6	14.057	0.00162304	0.19155		HRNR	2.59671	0.00726867	0.905062
TRAF3IP2	1.8897	0.00162995	0.19155		TM4SF1	-2.56112	0.0073303	0.905062
EI24	1.76995	0.00163579	0.19155		E2F8	-3.96117	0.00738507	0.905062
WNK3	5.47975	0.00163596	0.19155		SYCP2L	-3.76594	0.00745678	0.905062
PCSK9	-18.0005	0.00165499	0.192383		C9orf131	-2.26349	0.00747496	0.905062
KPNA3	1.90294	0.00168781	0.19447		ZNF311	3.28151	0.00786776	0.945817
TMEM68	3.0363	0.00169701	0.19447		PIGR	18.4627	0.00795984	0.949098
MTX2	1.83824	0.00172082	0.194992		PCDHA10	3.21189	0.00806127	0.949098
ZBTB20	-2.505	0.00173238	0.194992		MT1G	-7.40748	0.00811869	0.949098
SPINK5	-7.36347	0.00173777	0.194992		PCDHB12	3.05621	0.00821404	0.949098
DEFB1	-7.396	0.00176179	0.196324		SYCP3	-5.94116	0.00822808	0.949098
TALAM1	2.83201	0.00180461	0.198718		CR2	-5.29194	0.00827817	0.949098
SRP72	1.89382	0.00180787	0.198718		NFATC1	-2.99197	0.00828981	0.949098
MAGED2	3.51383	0.00186743	0.203878		PDE11A	3.77174	0.00854106	0.962202
EGR2	-4.65413	0.00189178	0.204263		SOX30	6.12256	0.00856296	0.962202
BMP6	-5.38973	0.00189624	0.204263		CWH43	-9.24218	0.00857578	0.962202
NPR3	3.86266	0.00201104	0.215195		HCAR1	5.0645	0.00882288	0.972682
ROCK2	1.82133	0.00202449	0.215209		FLG	2.87153	0.0088359	0.972682
SLC1A2	-6.74851	0.00206871	0.218472		DNALI1	4.14101	0.00894342	0.972682
USP6	-6.23334	0.00209636	0.219795		TMEM254	2.47249	0.00894383	0.972682
PTK2	2.02916	0.00210844	0.219795		PCDHB9	2.93472	0.00896541	0.972682
PHF20L1	2.13218	0.00213894	0.221545		CCDC144A	4.22324	0.00908977	0.972682
SNORA33	3.60705	0.00215402	0.221686		AGA	1.91196	0.00912178	0.972682
GUSBP15	-1.76109	0.00217766	0.222293		CUX1	-1.77853	0.00913153	0.972682
HMCN2	-5.27229	0.00218743	0.222293		POTEJ	4.63069	0.00972811	0.999997
CLNS1A	1.99186	0.00222786	0.224337		POU5F1	-3.58706	0.00975171	0.999997
ITIH6	18.103	0.00223532	0.224337		CCNE2	-3.42303	0.00975961	0.999997
SEMA4B	-2.94919	0.00228705	0.228112		CEACAM1	2.58579	0.00993464	0.999997
YBX1	2.10148	0.00230622	0.228613		PARD3	2.03576	0.0104489	0.999997
CACNA2D2	-5.70921	0.00233369	0.228907		SERPINA1	3.72423	0.0104793	0.999997
SEMA3B	-3.40637	0.00233752	0.228907		FAM81A	-5.08249	0.0105353	0.999997
COMP	4.56105	0.00237214	0.230898		LDLR	-2.79441	0.0105614	0.999997
DHTKD1	2.15991	0.00239921	0.232135		RIMS2	-8.94706	0.0107497	0.999997
ADRB2	-3.72718	0.00245652	0.236237		TGFBR3	2.63084	0.010868	0.999997
CYRIB	2.06531	0.00248067	0.236237		TMPRSS9	-3.42147	0.0109029	0.999997
SNRPF	2.97216	0.00249461	0.236237		S100A7	7.00175	0.0111372	0.999997
OR9A4	14.1989	0.00250009	0.236237		ERBB4	9.50285	0.0113114	0.999997
UPF2	2.29563	0.00253735	0.237189		SPDYE17	44.784	0.011385	0.999997
EIF3E	2.09856	0.00254958	0.237189		SLC28A3	5.40521	0.0114417	0.999997
LRRCC1	2.56088	0.00255421	0.237189		DLX5	-5.90145	0.0114856	0.999997
FBP1	-2.72114	0.00258123	0.238328		ST3GAL4	-2.61481	0.0114862	0.999997
SLC34A2	-4.41755	0.00265231	0.239874		MICALL1	-2.19651	0.0114897	0.999997
AP1AR	2.45082	0.0026607	0.239874		PCDHB15	2.92543	0.0115405	0.999997
HERC4	1.62458	0.00266151	0.239874		AMH	-5.62526	0.0117768	0.999997
GLI2	-3.3079	0.00266192	0.239874		IPO5	-2.4073	0.0117953	0.999997
MYBL1	3.82192	0.0026722	0.239874		ARSD	2.12453	0.0118646	0.999997
USP17L7	-3.61654	0.00269316	0.240421		ERVV-1	5.73969	0.0118729	0.999997
SNTG2	-17.0975	0.00275794	0.244397		HSPA6	3.65017	0.0120479	0.999997
PPP3CB	1.89498	0.00276795	0.244397		ZBTB37	1.96562	0.0121079	0.999997
HIF3A	-7.99764	0.00280481	0.245925		PLAC4	-2.70745	0.0122031	0.999997
FRMPD1	-4.34539	0.00283675	0.245925		MYC	-3.25665	0.0124264	0.999997
RP1L1	-4.33086	0.00284816	0.245925		IL1R2	-5.40921	0.0124485	0.999997
CDC123	2.29382	0.00285849	0.245925		BMS1P20	-2.84199	0.0124813	0.999997
CFD	-3.97682	0.00286136	0.245925		GPRASP2	2.39483	0.0125155	0.999997
C1orf131	2.1443	0.00288851	0.246945		LTB	-3.93446	0.0125701	0.999997
C16orf89	-5.32716	0.00292053	0.248343		STAC2	5.90635	0.0127661	0.999997
EPRS1	1.96872	0.0029356	0.248343		GJB3	-4.17919	0.0127791	0.999997
CLDN8	-7.45405	0.00297942	0.248472		PCDH15	9.09749	0.0128557	0.999997
MGAM	5.11737	0.00298248	0.248472		NUP210	-2.03561	0.0129536	0.999997
PPP1R16B	-2.81087	0.00298326	0.248472		MLLT3	-2.66835	0.0130257	0.999997
RAB6D	1.93882	0.00303543	0.251521		ITPR2	-2.96475	0.0130538	0.999997
HHIPL2	8.30321	0.00311327	0.255572		SPP1	-2.69872	0.0131886	0.999997
SYT12	5.67333	0.00313897	0.255572		IER3	-2.09723	0.0132577	0.999997
RPS24	2.20165	0.00314846	0.255572		GABRG3	-7.89688	0.0135344	0.999997
RAB6A	1.75611	0.00317419	0.255572		ACKR2	4.6928	0.013632	0.999997
B3GALNT2	1.97484	0.00318645	0.255572		TSPYL5	2.56675	0.0136725	0.999997
MFF	1.61519	0.00319684	0.255572		SMG1P5	2.05495	0.0138865	0.999997
KLK7	-6.93497	0.00321744	0.255572		PHLDA1	-2.86304	0.0140661	0.999997
MTARC1	-3.93875	0.0032206	0.255572		KCNB1	3.45986	0.0142777	0.999997
SLC16A12	-9.37489	0.00322668	0.255572		ANKRD20A1	2.48145	0.0142995	0.999997
DNAJC2	1.9122	0.003254	0.256479		ROBO2	4.72516	0.0143614	0.999997
ADAMTS5	-3.89808	0.00337243	0.263676		ACSM3	-4.87326	0.0145053	0.999997
SHROOM2	-2.9162	0.00338253	0.263676		SLITRK5	4.46186	0.0148635	0.999997
SLC11A2	1.89806	0.00340651	0.263676		IRX5	2.43492	0.0149107	0.999997
SEPHS1	2.4186	0.00341977	0.263676		DOT1L	-1.83169	0.0150948	0.999997
IARS2	1.89286	0.00342691	0.263676		GPC6	-2.1649	0.0152561	0.999997
DUSP10	-2.57069	0.00349565	0.264435		NHS	2.2682	0.015326	0.999997
NUDT5	2.34403	0.00351676	0.264435		TFRC	-2.11268	0.0153494	0.999997
NDUFB9	2.29453	0.00352173	0.264435		KCNB2	3.77634	0.0155209	0.999997
SSBP1	1.96876	0.00353836	0.264435		DDX53	7.85848	0.0156051	0.999997
JUND	-2.34029	0.00356603	0.264435		ADAMTS17	-2.6892	0.0156982	0.999997
GPC3	-4.06993	0.00360363	0.264435		SEMA3C	2.57033	0.0158551	0.999997
ATOH8	-8.95709	0.00361533	0.264435		PAMR1	4.00681	0.0159139	0.999997
CDC42BPA	1.75947	0.00366488	0.264435		FCMR	-3.72108	0.0159425	0.999997
GPD1L	-2.66068	0.00367351	0.264435		STK17A	-1.86488	0.0160048	0.999997
TIMP1	2.26853	0.00367831	0.264435		SVIL	1.96795	0.0161624	0.999997
AFAP1L2	-2.7536	0.00369292	0.264435		FAT2	2.92261	0.0162303	0.999997
ESR1	-3.49749	0.00369961	0.264435		GPSM2	-2.51331	0.0162987	0.999997
PHF8	3.44813	0.00371548	0.264435		STON1-GTF2A1L	-2.22493	0.0164208	0.999997
CUL2	1.91299	0.00371589	0.264435		IQCA1	2.56094	0.0166466	0.999997
CLUAP1	2.14491	0.00372554	0.264435		THSD4	4.17641	0.0167066	0.999997
NCAPH2	-1.76496	0.00377872	0.264435		PDE5A	2.9103	0.0167901	0.999997
MIRLET7BHG	-2.90973	0.00378231	0.264435		TAF4B	-2.40657	0.0167903	0.999997
SHLD2	1.552	0.00379406	0.264435		HPSE2	5.24239	0.0172684	0.999997
ZBTB16	-14.3998	0.00379655	0.264435		PLCB1	2.17034	0.0174909	0.999997
USP6NL	1.98642	0.00380718	0.264435		DCST2	2.60216	0.0175295	0.999997
ZC3H15	1.83345	0.00381281	0.264435		LOC101927516	2.71089	0.01754	0.999997
HSPA4	1.83522	0.00382255	0.264435		GRB14	-3.18204	0.0175653	0.999997
URI1	2.16748	0.00383622	0.264435		ERMN	-3.49667	0.0176032	0.999997
ERGIC2	1.81316	0.00383894	0.264435		AQP4	9.05139	0.0176807	0.999997
CCL21	-4.69384	0.0038459	0.264435		SBF1	-1.61297	0.0177459	0.999997
SEC24C	1.72249	0.0038976	0.266854		ADAM22	-2.38575	0.017897	0.999997
HERC2P2	-1.75901	0.00393086	0.266912		CCL28	5.44674	0.0179128	0.999997
PRKDC	2.00235	0.00393149	0.266912		ROGDI	2.10542	0.0179331	0.999997
KLF4	-3.18013	0.00397157	0.267326		SLC25A37	2.62979	0.017956	0.999997
PANK4	-1.86902	0.00399122	0.267326		HIF3A	5.37136	0.0181621	0.999997
ANO1	-2.97683	0.00403118	0.267326		SLC16A10	-2.8798	0.0182482	0.999997
RNF150	-4.91426	0.00404894	0.267326		RNF152	-3.52063	0.0182602	0.999997
MTCH2	2.13028	0.00407487	0.267326		SYT16	7.11549	0.0182766	0.999997
RXFP4	-9.755	0.00409385	0.267326		MATK	-3.57924	0.0183753	0.999997
MTA3	1.86084	0.00411788	0.267326		EPHX4	-4.2893	0.0183911	0.999997
SLC9B2	1.81606	0.00413562	0.267326		BMP2	-3.79067	0.0185891	0.999997
CLIC4	1.83594	0.00415098	0.267326		CDH3	2.88818	0.0188912	0.999997
C4B	-2.34448	0.00415984	0.267326		FCRL2	-4.79738	0.0189002	0.999997
C4B_2	-2.34448	0.00415984	0.267326		POLR1E	-2.86454	0.018987	0.999997
HLF	-4.74989	0.00416138	0.267326		BCL10	-1.56999	0.0189917	0.999997
ANGPTL1	-2.04957	0.00417826	0.267326		TMEM47	2.25464	0.0190667	0.999997
CP	-6.1741	0.00418524	0.267326		RIPOR2	-2.86477	0.0190855	0.999997
SLC35F2	2.94302	0.00422584	0.267326		SLC6A15	-13.8557	0.0193515	0.999997
REREP3	-6.26631	0.00422772	0.267326		FAR2	-2.18943	0.0194825	0.999997
PTHLH	-5.53132	0.00423143	0.267326		CSMD1	3.48166	0.0196693	0.999997
SELENBP1	-2.44057	0.00423539	0.267326		LOC100379224	2.80075	0.0197443	0.999997
WASHC5	1.98658	0.00429724	0.269395		PLPPR1	5.46276	0.0199508	0.999997
LSM14A	1.71969	0.00433139	0.269395		SEC16B	2.48571	0.0203423	0.999997
SUMO1	2.00175	0.00433585	0.269395		RPS28	-2.39957	0.0206435	0.999997
UQCRB	2.00396	0.0043404	0.269395		ANKH	1.74606	0.020658	0.999997
GLI1	-4.24859	0.0043642	0.269395		RET	3.39364	0.020826	0.999997
ZFP69B	2.68773	0.00436821	0.269395		TMPO	-2.14063	0.0209566	0.999997
SLC16A10	3.20505	0.00442812	0.271409		BICDL1	-2.1388	0.0211588	0.999997
MAPK15	4.37912	0.00443445	0.271409		TNNT1	4.70108	0.0212253	0.999997
FASN	-2.58276	0.0044781	0.273046		TRIB1	-2.78268	0.0212349	0.999997
ROCK1	1.59085	0.0045139	0.274194		GRIK2	2.63533	0.0212598	0.999997
CLUL1	3.69728	0.00459173	0.277877		ZNF286B	-2.79319	0.0214435	0.999997
SLC25A25	-2.60981	0.00464531	0.279489		DMAC1	3.26561	0.0215308	0.999997
CCNY	1.88628	0.00466225	0.279489		EFHD1	2.3294	0.0217139	0.999997
ME2	2.06125	0.00467026	0.279489		UNC5A	-5.20591	0.0217532	0.999997
TMOD1	-6.5747	0.00470375	0.280454		MCOLN2	-2.14735	0.0217894	0.999997
ART3	12.6547	0.00481733	0.286171		HIBCH	1.85409	0.0219095	0.999997
RASL11A	-3.4067	0.00484082	0.286513		GOLIM4	-1.7578	0.0221591	0.999997
PPARGC1A	3.88222	0.00492623	0.290503		NFXL1	-2.01431	0.0222325	0.999997
CCDC168	-5.18995	0.00498454	0.292873		E2F7	-3.86566	0.0223861	0.999997
ANKRD33B	-4.93347	0.00501979	0.293876		LGR6	3.26815	0.0225129	0.999997
SYBU	-4.48136	0.00506337	0.295357		CHST1	4.54799	0.0226003	0.999997
PDLIM4	-2.89668	0.00518399	0.301305		PABPC4	-1.88624	0.0226777	0.999997
RMDN1	1.98968	0.00522661	0.302694		NPY1R	3.56024	0.0227272	0.999997
ITPR1	-2.40119	0.00525491	0.303246		ZFP69B	-2.52962	0.0228851	0.999997
ANP32B	1.74965	0.00530437	0.30501		GRIN2B	3.71274	0.0228956	0.999997
ZSWIM5	-3.35798	0.00548004	0.308887		RASGRP1	-2.0883	0.023568	0.999997
CUL3	1.63313	0.00548608	0.308887		MCUB	-2.09855	0.0238243	0.999997
RBM17	1.90382	0.00553904	0.308887		CYP26A1	5.45565	0.0239887	0.999997
TCEA1	2.01035	0.00555378	0.308887		EPHB6	3.24067	0.0240564	0.999997
FDFT1	-1.85694	0.00558058	0.308887		PCDHB10	2.39527	0.0240595	0.999997
SH3BP5	-1.937	0.00559323	0.308887		FAM95C	-5.56761	0.0240831	0.999997
IER5	-2.28137	0.00562469	0.308887		BMP4	3.61396	0.0242644	0.999997
ADAMTS15	-4.31863	0.00566075	0.308887		ATP1B1	2.56066	0.0244154	0.999997
RNF6	1.97043	0.00568483	0.308887		POGLUT2	-1.992	0.0245107	0.999997
CNR1	-5.625	0.0057069	0.308887		TRABD	-1.66348	0.0245452	0.999997
CRYBG3	-2.17697	0.00571246	0.308887		ATP13A3	-1.64941	0.0246133	0.999997
ASNSD1	1.67101	0.00571541	0.308887		RPL5	-1.97757	0.0247075	0.999997
ZCRB1	1.8413	0.00572143	0.308887		ANKRD36B	2.99622	0.0247146	0.999997
PPID	1.84395	0.00574982	0.308887		PEDS1	-1.99574	0.0247756	0.999997
RSF1	1.65845	0.00575361	0.308887		H2BC14	-3.02524	0.024838	0.999997
DNHD1	-1.63975	0.00577685	0.308887		S100A9	3.4709	0.024863	0.999997
EN1	8.49722	0.00578173	0.308887		GRM1	4.96048	0.0249925	0.999997
IWS1	1.62309	0.00579024	0.308887		PPM1E	-3.69948	0.024995	0.999997
NBN	1.88298	0.00579129	0.308887		SEMA3F	2.12594	0.0250745	0.999997
TRIT1	3.09141	0.00582595	0.308887		TMEM40	5.01024	0.0251226	0.999997
PAICS	2.14068	0.00583581	0.308887		FOXG1	8.36222	0.0251988	0.999997
RELL1	1.96868	0.00583677	0.308887		SNORA24	1.79325	0.0252455	0.999997
MCC	-2.49966	0.00587181	0.308887		AMIGO2	2.17403	0.0253414	0.999997
RRAGB	3.22279	0.00587734	0.308887		GLMN	-1.95152	0.0254181	0.999997
AQP3	-3.15368	0.00592099	0.308887		SNORA63	1.80979	0.0255003	0.999997
HMGN1	2.04649	0.00596643	0.308887		ETS1	-1.86632	0.0255691	0.999997
ANXA5	1.69842	0.00600578	0.308887		IMPDH1	-2.15741	0.0259389	0.999997
CARMIL2	-2.90475	0.00602132	0.308887		DCBLD1	-1.95604	0.0259659	0.999997
MTIF3	1.57575	0.0060267	0.308887		BBOX1	3.3329	0.0259843	0.999997
GRSF1	1.90261	0.00604886	0.308887		IRS2	-3.14191	0.0261494	0.999997
GALNT16	-4.01893	0.00605278	0.308887		LIMK2	-1.70191	0.0262751	0.999997
CTPS1	2.75034	0.00608836	0.308887		CFHR4	25.811	0.0264431	0.999997
TMEM254	2.59005	0.00609801	0.308887		LSAMP	-3.69994	0.0265774	0.999997
HNRNPA3	1.76735	0.00611466	0.308887		AEN	-1.87081	0.0266598	0.999997
CREM	2.09424	0.00614837	0.308887		MYORG	-2.18365	0.0266815	0.999997
DPY19L4	1.98589	0.00618579	0.308887		ANKRD20A4-ANKRD20A20P	2.84192	0.0267543	0.999997
CDKN1A	-2.70994	0.00619941	0.308887		SNORA51	-2.94344	0.0269906	0.999997
STK38L	2.67501	0.00622494	0.308887		ZNF665	2.22169	0.0270761	0.999997
RAD21	2.19438	0.00625081	0.308887		KLK6	4.90777	0.02723	0.999997
KCNA6	-13.9508	0.00625957	0.308887		CRB1	3.76746	0.0273334	0.999997
WAC	1.68938	0.00628331	0.308887		RERGL	5.44464	0.0276544	0.999997
PHYHD1	-3.91052	0.00628853	0.308887		ATP1B3	-1.82493	0.0277045	0.999997
DNAH5	-4.06276	0.00630771	0.308887		A2ML1	-8.68512	0.0277403	0.999997
AGAP11	-3.1923	0.00635693	0.308887		NCAPH2	-1.71999	0.0277803	0.999997
CEBPA	-2.68345	0.00636866	0.308887		PGGHG	3.01526	0.0278251	0.999997
MRPS9	1.95184	0.00637148	0.308887		IGFBP2	3.73946	0.0278373	0.999997
CHST2	-2.78061	0.00637287	0.308887		ASH1L-AS1	3.19582	0.0279243	0.999997
CD109	2.30552	0.00637485	0.308887		PRSS12	-2.82523	0.0280774	0.999997
SDK1	-2.8501	0.00638497	0.308887		ZNF528	2.09417	0.0286442	0.999997
NDFIP2	2.22257	0.00639023	0.308887		CNR2	-8.05171	0.0286696	0.999997
GSN	-2.18604	0.00640508	0.308887		PCDHA2	2.62545	0.0287933	0.999997
STK33	-6.31171	0.00644019	0.308887		CD207	3.50425	0.028966	0.999997
CHCHD1	2.2686	0.00645615	0.308887		FOXP2	-2.91047	0.028998	0.999997
RAB4A	1.89866	0.00646688	0.308887		GGT2	3.44874	0.0292944	0.999997
FUNDC2	1.86911	0.00647517	0.308887		STRIP2	-2.83727	0.0296183	0.999997
KHNYN	-1.65594	0.00647856	0.308887		TMC7	-2.73514	0.0296596	0.999997
APEX2	3.03091	0.00649118	0.308887		SDC4	-1.88528	0.02988	0.999997
NEFH	4.42097	0.00649266	0.308887		PDK3	2.66565	0.0299965	0.999997
THAP12	2.15249	0.00650522	0.308887		INTU	1.8574	0.0300478	0.999997
TLR5	1.89238	0.00651878	0.308887		ANKRD18A	-3.52309	0.0300547	0.999997
HEBP2	2.11339	0.00657368	0.310577		MAPT	3.08365	0.0300567	0.999997
KRT86	-5.18346	0.00662008	0.311858		RLF	-1.61725	0.0300917	0.999997
PPP1R1A	-5.25888	0.00666475	0.312347		SPESP1	5.55479	0.0300933	0.999997
CD22	-3.10659	0.00670549	0.312347		PKHD1L1	3.58577	0.030362	0.999997
SNHG3	2.17208	0.00671838	0.312347		SLC26A2	-2.41067	0.0304175	0.999997
UBQLN2	2.78042	0.00671863	0.312347		KRT16	-6.12846	0.0306179	0.999997
SEC61A2	2.22261	0.00676316	0.312347		CERK	-1.58844	0.0308877	0.999997
PTS	2.01199	0.00676553	0.312347		SAMD5	4.45039	0.0310728	0.999997
SLC52A1	5.14399	0.00677548	0.312347		GPAT2	3.29494	0.031085	0.999997
MYEOV	-14.6282	0.0067851	0.312347		H19	-2.64178	0.0313009	0.999997
SNORA3B	2.3296	0.0068418	0.314062		MARCHF8	1.60242	0.0313114	0.999997
STAG3L1	1.9294	0.00689395	0.315559		LRRCC1	-2.29905	0.0313888	0.999997
ANKRD20A11P	-8.82381	0.00693196	0.316403		DMD	4.52813	0.031452	0.999997
ASCC1	1.97423	0.00699971	0.317388		PITPNB	-1.65538	0.0314647	0.999997
TESMIN	2.55647	0.00702045	0.317388		FCRL3	-3.42699	0.0315085	0.999997
R3HDM1	1.8782	0.0070225	0.317388		TBX18	2.72675	0.0316126	0.999997
GTF2H1	1.74198	0.00704055	0.317388		OBSCN	2.32673	0.0318851	0.999997
PMEL	-4.96158	0.00705176	0.317388		PRKCB	-2.81096	0.0319504	0.999997
NDC1	2.25981	0.007177	0.321173		MAPK8IP2	-3.07397	0.0320171	0.999997
ZNF454	2.38737	0.00721351	0.321173		GJB4	-8.63402	0.0323465	0.999997
ATP5MD	1.97931	0.00722519	0.321173		PIM1	-1.99982	0.0325215	0.999997
PPCS	1.71665	0.0072318	0.321173		ESF1	-1.83826	0.0326135	0.999997
ATP6V0A4	-4.99671	0.00723523	0.321173		PNMA6A	3.42678	0.0331231	0.999997
ATF3	-2.9514	0.00727567	0.322083		ZNF610	2.12602	0.0331458	0.999997
FOXA1	-9.7524	0.00732182	0.32324		CTSV	-3.24184	0.0333901	0.999997
DLAT	1.69909	0.00736035	0.323851		NSD3	-1.70044	0.0335758	0.999997
KCNMA1	-2.20355	0.00737574	0.323851		CX3CR1	2.89466	0.0335788	0.999997
RDX	1.64837	0.00744197	0.325874		SCPEP1	2.55022	0.0337725	0.999997
VPS26A	1.69382	0.00749583	0.327104		MDK	2.67582	0.0338798	0.999997
RNF20	1.64446	0.00751493	0.327104		PCDHB6	2.9297	0.0340029	0.999997
HMGN3	1.77614	0.00753081	0.327104		ENTPD2	2.98259	0.034165	0.999997
RBIS	1.82672	0.00759156	0.328492		HOXA5	3.98004	0.0342572	0.999997
NR2F1	-3.95076	0.00760341	0.328492		RPAP2	-1.88745	0.0344147	0.999997
WNK1	1.85545	0.007664	0.330226		ZDHHC23	-2.02939	0.034615	0.999997
KANK4	9.017	0.0077192	0.33158		SLC40A1	2.26374	0.0349788	0.999997
NRG1	-4.70474	0.00775288	0.33158		NTN4	2.84552	0.035003	0.999997
KRT80	-2.69821	0.00775698	0.33158		RBL1	-2.25506	0.0352864	0.999997
SPACA6P-AS	-19.4484	0.00776688	?		SPTBN2	-1.73364	0.0353144	0.999997
CLCN3	1.96644	0.00786513	0.335316		SNORA20	1.87051	0.0354135	0.999997
SNX18	-2.00368	0.00796648	0.337368		PDE1C	3.13534	0.0355211	0.999997
RAB10	1.7323	0.00797413	0.337368		TNFRSF13C	-4.18472	0.0355362	0.999997
SQLE	2.5076	0.00803078	0.337368		ASH2L	-1.7278	0.0360155	0.999997
IGHV1OR15-1	-6.31983	0.00804825	0.337368		GRM8	3.6822	0.0360253	0.999997
LOC102724760	-6.31983	0.00804825	0.337368		PARPBP	-2.26448	0.0361213	0.999997
ZBED9	-5.61837	0.008089	0.337368		SNORA65	2.58261	0.0361916	0.999997
SNORD94	-2.23484	0.00810141	0.337368		ABCC8	12.6609	0.0364033	0.999997
MTMR2	1.65408	0.00813138	0.337368		NEO1	1.72576	0.0364499	0.999997
MID1	-2.19107	0.00814844	0.337368		CDH1	1.78519	0.0368352	0.999997
ZBTB10	2.17297	0.00816509	0.337368		PDGFRA	2.03458	0.0369803	0.999997
LIFR	-3.39685	0.00817318	0.337368		KCNC3	2.13809	0.0371245	0.999997
COG2	2.01429	0.00819227	0.337368		AGR2	9.68855	0.0372043	0.999997
CLEC4F	6.04829	0.00822121	0.337368		GPR89B	2.12726	0.0373346	0.999997
SDHAP1	-1.75587	0.00823145	0.337368		DNAJC12	3.65283	0.0373687	0.999997
ARHGAP40	-7.93221	0.00824699	0.337368		SLC16A2	2.03178	0.0373795	0.999997
PTBP3	1.56422	0.00824734	0.337368		ADH1A	4.05561	0.0374123	0.999997
MYO1H	6.02034	0.00827827	0.337778		EFHB	3.81912	0.037419	0.999997
HBS1L	2.36744	0.00834197	0.338037		FBN2	-5.26196	0.0375716	0.999997
HDDC2	2.43457	0.00834514	0.338037		ENO2	-2.26664	0.0377126	0.999997
HSPA9	1.75011	0.00835503	0.338037		NUDT12	2.26316	0.037919	0.999997
USP7	1.65972	0.00838402	0.338037		NPHP3	1.98562	0.0379438	0.999997
SNORA66	3.80557	0.0083924	0.338037		PRLR	2.42168	0.038139	0.999997
AHDC1	-1.79991	0.00842917	0.338037		ZC3H12D	-3.65332	0.0383175	0.999997
ERP44	1.6915	0.00843362	0.338037		PCDHA8	2.6196	0.0385937	0.999997
PSMD1	1.6761	0.00846256	0.338037		AJM1	-2.33929	0.0386557	0.999997
PLAAT3	-3.20743	0.00847289	0.338037		CLEC17A	-5.42616	0.03874	0.999997
KIAA1614	-2.62205	0.00853702	0.339501		KLRC4-KLRK1	-6.94728	0.038894	0.999997
ING4	2.39175	0.0085516	0.339501		PINK1	1.74966	0.0389209	0.999997
GALNT1	1.87486	0.00859449	0.339709		LHFPL5	4.44298	0.0390691	0.999997
FIP1L1	1.78889	0.00861389	0.339709		MAGED2	1.98171	0.0394101	0.999997
SCARNA9L	-2.38581	0.00863058	0.339709		JCHAIN	2.58655	0.0397964	0.999997
CDC42EP4	-2.26155	0.0086694	0.339709		FAM171A1	2.3677	0.0398348	0.999997
FER1L6	6.35208	0.0086756	0.339709		PIAS3	1.71784	0.0399697	0.999997
SMC2	1.87074	0.00868299	0.339709		SERINC2	2.0675	0.0401532	0.999997
CUL5	1.69739	0.00874471	0.341113		LINC01006	3.13607	0.0401846	0.999997
PEX2	1.90148	0.0087611	0.341113		ANKRD1	-4.36813	0.0402247	0.999997
MYH11	-3.26492	0.00880982	0.342073		GPR180	-2.03004	0.0402646	0.999997
MELTF	-3.42121	0.00885896	0.342073		FAXDC2	2.35865	0.0411736	0.999997
DOC2B	-3.78755	0.00886171	0.342073		ANOS1	2.40562	0.0411859	0.999997
SMYD2	1.75048	0.00887045	0.342073		CX3CL1	2.91678	0.0413889	0.999997
KLHL29	-2.7995	0.00892498	0.343357		ANO9	-1.94163	0.041508	0.999997
CD27-AS1	2.1951	0.00896507	0.343657		GADD45A	-2.17027	0.0415527	0.999997
SLC30A9	1.80773	0.00897532	0.343657		CD8B	-3.9001	0.0415973	0.999997
NDUFAF6	2.04981	0.00905126	0.344329		ROS1	-3.94322	0.0416349	0.999997
EPHA2	-2.35912	0.00906262	0.344329		ZBED9	3.1943	0.0417566	0.999997
CYP4B1	-7.12593	0.00907103	0.344329		NRIP3	-2.32268	0.0418647	0.999997
RANBP3L	5.13102	0.00909652	0.344329		FCGBP	2.14092	0.0420883	0.999997
RAB23	1.88314	0.00912563	0.344329		IQCJ-SCHIP1	-2.3452	0.0422243	0.999997
CAB39	1.70919	0.00915112	0.344329		CDC25B	-1.72519	0.0424273	0.999997
ABR	-1.65752	0.0091588	0.344329		AEBP2	-1.76403	0.0425572	0.999997
GMCL1	1.90345	0.00919585	0.344329		MMP1	-4.207	0.0425898	0.999997
SDAD1	1.81619	0.00922274	0.344329		LYST	1.6284	0.0426095	0.999997
TNXB	-5.36278	0.00922723	0.344329		SBNO2	-1.61949	0.0428282	0.999997
CDK8	1.77285	0.00922728	0.344329		TNMD	4.39153	0.0428599	0.999997
EMC2	1.96164	0.00925947	0.344734		FGD1	2.26847	0.0429168	0.999997
STRIP2	-3.51473	0.00931559	0.34547		TBC1D10C	-2.8605	0.0431079	0.999997
SINHCAF	1.9399	0.00933308	0.34547		VPS37B	-1.8208	0.043177	0.999997
BEND5	-3.01479	0.00934339	0.34547		SSX2IP	-2.57074	0.0433647	0.999997
RNF2	1.73849	0.00940962	0.347067		KCNJ2	1.87211	0.0436871	0.999997
UQCRHL	1.77124	0.00945741	0.347067		MPPED2	3.10971	0.0437688	0.999997
COCH	-4.60551	0.0094576	0.347067		HBB	2.97505	0.0437871	0.999997
FAM120C	3.00544	0.0094773	0.347067		NOP14	-2.06957	0.0439598	0.999997
ITGB4	-3.29514	0.00949396	0.347067		CBWD6	-2.93371	0.0442288	0.999997
ZNF812P	-4.77756	0.00960148	0.350205		PAX8-AS1	-14.8365	0.0442644	0.999997
SNRPD3	2.14399	0.00964911	0.35115		PYGB	-1.88674	0.0444079	0.999997
TCTEX1D2	2.43942	0.00968307	0.351594		CMBL	3.18146	0.0444497	0.999997
PPIG	1.67529	0.00971434	0.351621		NFASC	2.31322	0.0447077	0.999997
SLC6A15	18.6349	0.00972735	0.351621		PBLD	2.07743	0.0447478	0.999997
OGFRL1	-1.74443	0.0097586	0.351963		SLC46A1	1.84061	0.044849	0.999997
KCTD18	1.79656	0.00981386	0.352421		EML6	-2.20509	0.0449014	0.999997
TMEM178B	-6.65965	0.0098235	0.352421		CCSER1	2.08347	0.0449857	0.999997
FBXL4	1.57892	0.00983672	0.352421		MAP3K20	-1.89133	0.0451996	0.999997
ZNF503-AS2	6.6021	0.00992515	0.354802		JPH2	2.5729	0.0452355	0.999997
TDG	1.76037	0.0100045	0.356439		PCDH1	1.65551	0.0452715	0.999997
NR2F2	1.9987	0.0100151	0.356439		CPNE2	1.89363	0.0453092	0.999997
TFAP2A	2.09936	0.0101292	0.358808		DBF4	-1.87117	0.0453461	0.999997
KIAA0754	2.6598	0.0101346	0.358808		NPIPB6	2.57162	0.0453933	0.999997
ENPP2	-3.09988	0.0101482	0.358808		LAMA1	2.05029	0.0454792	0.999997
MLXIPL	-5.75338	0.010193	0.359605		CLEC18A	-3.3778	0.0457197	0.999997
PPIF	2.34343	0.0102833	0.360042		DNAJB5	-1.89986	0.0458893	0.999997
TMEM14A	2.21182	0.0102891	0.360042		OSER1	-1.61321	0.045968	0.999997
RALGPS2	-1.73193	0.0102984	0.360042		AFDN	1.88503	0.0462201	0.999997
PNMA8B	-4.01177	0.0103111	0.360042		GOLGA6L3	2.80384	0.0462226	0.999997
NARS1	1.78678	0.0103663	0.360042		CLCN4	-2.36435	0.0463292	0.999997
ARSL	3.04941	0.0104243	0.360042		PIM3	-1.81071	0.0463319	0.999997
STT3A	1.62373	0.0104526	0.360042		GDI1	1.53415	0.0463906	0.999997
CAP1	1.76275	0.0104962	0.360042		AGMAT	-3.15738	0.0464148	0.999997
PTMA	1.80923	0.0105286	0.360042		TMTC4	-2.05295	0.0464345	0.999997
TMEM123	2.0622	0.0105317	0.360042		MAPK3	1.53688	0.0465092	0.999997
RPL7	1.92357	0.0105509	0.360042		GOLGA8Q	2.43945	0.0466095	0.999997
EBAG9	2.17892	0.0105677	0.360042		FGF12	3.85385	0.0466193	0.999997
CBWD1	2.63853	0.0105927	0.360042		UMODL1	-4.82119	0.0466747	0.999997
LIF	-3.00415	0.010613	0.360042		PPP1R26	2.02904	0.0469734	0.999997
NEB	-2.18571	0.0106184	0.360042		FAM133DP	-1.64264	0.0470423	0.999997
DIS3	1.8426	0.0106766	0.360042		GEMIN8	1.83359	0.04723	0.999997
BTNL9	-3.93208	0.0106805	0.360042		FRMD4A	1.79719	0.0472794	0.999997
RSPO3	-3.29378	0.0107308	0.360042		LOC102723753	3.11085	0.04738	0.999997
DCLRE1C	2.214	0.0107518	0.360042		MMP15	2.88885	0.0474563	0.999997
SLC44A4	-4.24445	0.010761	0.360042		LAPTM4A	1.61552	0.0474584	0.999997
BROX	1.70731	0.0107711	0.360042		PLAC8	-2.64456	0.0476493	0.999997
GOLM1	1.65949	0.0107749	0.360042		EPOR	2.02319	0.0479189	0.999997
RPAP3	1.7832	0.0107875	0.360042		PCDHA1	3.93338	0.0481014	0.999997
FREM1	-3.04656	0.0107878	0.360042		MAP4K1	-2.16491	0.0481746	0.999997
AGFG1	1.63986	0.010791	0.360042		H1-3	-2.29674	0.0483851	0.999997
TRUB1	2.02114	0.0107979	0.360042		TMEM219	1.6945	0.0484553	0.999997
EIF4H	1.53682	0.010807	0.360042		GGTLC3	6.00745	0.0488887	0.999997
MRPL15	2.11596	0.0108823	0.361075		PIGV	1.89609	0.0489224	0.999997
NAP1L1	1.73419	0.0108885	0.361075		QRICH2	-2.13553	0.0489292	0.999997
VPS4B	1.65285	0.0109084	0.361075		HS6ST2	-3.46458	0.0489769	0.999997
CEP41	2.07173	0.0109274	0.361075		OR14A2	5.01574	0.0491522	0.999997
PGM2	1.93223	0.0110158	0.362814		PEX11A	2.51331	0.0492609	0.999997
IGFN1	-2.8259	0.0110328	0.362814		VWA5A	1.93884	0.0493441	0.999997
CNGA1	2.92183	0.0110474	0.362814		MALT1	-1.55221	0.0494384	0.999997
JADE3	2.96688	0.0110842	0.363089		NCKAP5	2.2333	0.0497295	0.999997
CLOCK	1.7305	0.0111439	0.363089		BAG1	-1.81281	0.0498085	0.999997
ACBD5	2.0037	0.011155	0.363089		XRN2	-1.62854	0.0498242	0.999997
NBEA	-2.43049	0.0111557	0.363089		CHKB-CPT1B	-1.97461	0.0498378	0.999997
DNAJC9	1.93782	0.0111682	0.363089		ZXDB	1.49904	0.0499254	0.999997
USP17L2	-3.46127	0.0112288	0.364329		VWA1	2.54237	0.049966	0.999997
SERTAD4	3.26542	0.0112925	0.365094
PCDH18	-2.69505	0.0112976	0.365094
STK39	-1.88683	0.011338	0.365668
CFAP54	-2.76557	0.0113724	0.36593
ZW10	1.66357	0.0113914	0.36593
KCNJ16	-16.8862	0.0114968	0.368583
ZNF503	4.15992	0.0115567	0.36977
RBM12B	1.6145	0.0115808	0.369808
KLHL38	4.55227	0.0116135	0.370121
ARID4B	1.64419	0.0117034	0.370931
SERPINB3	11.6782	0.011707	0.370931
SF3B6	1.85289	0.0117201	0.370931
NFATC2	-2.22655	0.0117459	0.370931
PHF24	7.69514	0.0117746	0.370931
FAM3C	1.7089	0.0117767	0.370931
CMAS	2.18646	0.0119286	0.374986
PGLYRP3	-33.1283	0.0120314	0.377147
VDAC2	2.2728	0.0120571	0.377147
ABI3BP	-2.50283	0.0120941	0.377147
PRG4	3.78792	0.0121009	0.377147
ZNF835	-4.05336	0.0121141	0.377147
PTPRN	6.48659	0.012174	0.378284
XIRP1	-3.82124	0.0122461	0.378865
RB1CC1	1.81804	0.0122629	0.378865
ALOX12B	-9.93775	0.0122631	0.378865
ARL5A	1.71261	0.0123884	0.382007
LOC646652	-2.36564	0.012415	0.382098
FARSB	1.65509	0.0124504	0.382458
CCZ1B	1.65016	0.0125061	0.383429
DPY30	1.84881	0.0125294	0.383429
ANKRD50	1.63254	0.0125807	0.384272
FNBP1L	1.87787	0.0126158	0.384614
LARP1B	1.54283	0.0127446	0.386944
PCMTD1	2.25103	0.0127494	0.386944
RNH1	-1.62555	0.0127749	0.386944
MANSC1	3.62334	0.012788	0.386944
ZMPSTE24	1.5604	0.012865	0.38725
TMEM65	2.01355	0.0128701	0.38725
FAM3D	-8.34509	0.0128848	0.38725
ARHGEF9	2.28056	0.012894	0.38725
COX6C	1.91006	0.0130177	0.389545
ESYT2	1.64094	0.0130376	0.389545
STON2	-2.59414	0.0130427	0.389545
RRAD	-6.0177	0.0130811	0.389792
ACAN	3.33488	0.0131068	0.389792
CRABP1	3.40529	0.0132147	0.389792
MSRA	-2.48353	0.013215	0.389792
PELI2	-3.00204	0.0132189	0.389792
RAB18	1.7809	0.013261	0.389792
FCRL5	-3.54358	0.0132737	0.389792
NPR2	-2.0826	0.0132765	0.389792
ERI2	1.79782	0.0133038	0.389792
FAM91A1	1.89426	0.0133085	0.389792
LOC100288069	-1.84653	0.0133335	0.389792
RERE	-1.71683	0.0133496	0.389792
SNORD12	3.34779	0.0133646	0.389792
MYLIP	-2.06835	0.0134786	0.391588
KIF26B	2.51972	0.0135117	0.391588
ZC3H12A	-2.12594	0.0135278	0.391588
HSP90AB1	1.51468	0.0135522	0.391588
AIMP1	2.57879	0.0135562	0.391588
MIF	1.88049	0.0135715	0.391588
ATP5MG	1.8696	0.013614	0.392112
OSBPL8	1.50756	0.0137235	0.39292
EIF2S2	1.62088	0.0137502	0.39292
RPS6KA5	-2.28619	0.0137877	0.39292
RBM3	2.20418	0.0137946	0.39292
FUNDC2P2	2.27438	0.0138098	0.39292
CPEB4	-1.6243	0.0138604	0.39292
CPXM1	-2.17932	0.0138682	0.39292
CYP21A1P	-3.04695	0.0138746	0.39292
DSTYK	1.55122	0.0138781	0.39292
ABCA4	-3.54008	0.0138852	0.39292
USP1	1.90943	0.0139183	0.393169
PRODH	-3.5022	0.0139687	0.393904
LOC107985355	2.03933	0.0140494	0.395487
SLC18B1	2.18785	0.0141068	0.396413
TRIQK	2.21543	0.0141838	0.397886
TLK1	1.65747	0.0143126	0.400685
SRD5A3	2.06151	0.0143574	0.400685
SUMO1P3	1.68872	0.0143643	0.400685
KRT7-AS	-2.45933	0.0143828	0.400685
STARD3NL	1.68496	0.0144362	0.400768
SLIT2	-2.27961	0.0144368	0.400768
ERV3-1	2.06649	0.0144817	0.400768
SLC35E3	1.73115	0.0145064	0.400768
KIN	2.10321	0.0145098	0.400768
CANX	1.86425	0.0146352	0.402633
LOC100289511	-3.11473	0.0146813	0.402633
PPP2R2C	5.09065	0.0147109	0.402633
UBE2D1	1.76661	0.0147248	0.402633
SUSD5	4.56837	0.0147252	0.402633
TCF7	-1.738	0.0147268	0.402633
APPL1	1.52825	0.014794	0.403786
HSPA14	2.04476	0.0148478	0.404324
NOTCH2NLA	-1.87221	0.0148638	0.404324
NAMPT	1.65865	0.0149419	0.405374
HSBP1L1	3.30802	0.0149525	0.405374
ENOPH1	1.7953	0.0150444	0.407182
MYO18B	-8.23016	0.0150965	0.407229
LOXL4	-2.90117	0.0151024	0.407229
YPEL4	-4.65423	0.0151263	0.407229
EPB41L4A	-2.15619	0.0151489	0.407229
ZFP69	1.92586	0.0152394	0.407229
ZNF702P	2.94341	0.0152452	0.407229
TWF1	1.63019	0.0152799	0.407229
JUN	-2.19912	0.0153017	0.407229
PPME1	1.73888	0.0153022	0.407229
UGT2B7	-18.0208	0.0153107	0.407229
DECR1	1.76635	0.0153428	0.407229
PTK2B	-1.7938	0.0153486	0.407229
ITGA3	-2.2214	0.0154564	0.409063
SNORA16A	-3.17597	0.0154683	0.409063
ENC1	-2.64829	0.0155825	0.41141
ADAMTS1	-2.58712	0.0156679	0.4121
MIPEP	1.88267	0.015698	0.4121
CHST9	-5.64053	0.0157147	0.4121
TSPYL2	-2.35861	0.0157272	0.4121
PUS7	1.90646	0.0158056	0.4121
CDH23	-2.77463	0.015806	0.4121
PDCD5	1.91048	0.015834	0.4121
DNAJB12	1.68788	0.0158951	0.4121
AADACL2	-3.76278	0.0159417	0.4121
NCOA2	1.7212	0.0159499	0.4121
OLA1	1.78577	0.0159806	0.4121
C14orf132	-4.29442	0.0160053	0.4121
ERRFI1	-2.72342	0.0160166	0.4121
DBI	2.16313	0.0160321	0.4121
CCNL2	-1.78546	0.0160372	0.4121
GABRQ	-6.38491	0.0160405	0.4121
P4HTM	-2.21217	0.0160423	0.4121
PDIA3P1	1.62048	0.016096	0.412823
WASH3P	-2.08909	0.016152	0.413603
SLC38A1	1.76157	0.0161955	0.414062
PAWR	1.5996	0.0162597	0.415046
NTAN1	1.69523	0.0163044	0.415242
PDZD4	-4.12011	0.0163465	0.415242
CPNE3	1.72676	0.0163797	0.415242
GTF3A	1.7437	0.0163885	0.415242
ZC3H8	1.79909	0.0163959	0.415242
TTC3P1	1.70606	0.0165663	0.418901
TIMM17A	1.75385	0.0166591	0.42059
PSMC2	1.70366	0.016686	0.420613
ZP3	2.17833	0.0167193	0.420796
HSD3BP4	3.93115	0.0169179	0.422895
SUGT1	1.83442	0.0169213	0.422895
PHTF2	1.57843	0.0170211	0.422895
ST8SIA1	2.27246	0.0170231	0.422895
STMN1	3.04127	0.0170965	0.422895
DLSTP1	-1.63699	0.0171014	0.422895
PDAP1	1.64836	0.0171041	0.422895
PRICKLE2	-2.41927	0.0171072	0.422895
KIF20B	1.92474	0.0171251	0.422895
MCPH1	-1.62891	0.0171365	0.422895
SYTL4	-2.20937	0.0171481	0.422895
WDR43	1.70802	0.0171735	0.422895
POLE3	1.85695	0.0172056	0.422895
SYDE2	1.86749	0.0172221	0.422895
DNAJB6	1.5693	0.0172307	0.422895
PPP1CB	1.71506	0.0172414	0.422895
SEC61B	1.77727	0.0172477	0.422895
DLX6	11.3667	0.0172959	0.423434
UEVLD	1.68138	0.0173277	0.423572
ETNK2	2.63011	0.0175269	0.427224
TPD52	1.8642	0.01753	0.427224
ALMS1	-1.68519	0.0175662	0.427341
BTN2A2	-1.79314	0.0176376	0.427341
CCKBR	8.85713	0.0176441	0.427341
TAOK3	1.5881	0.0176664	0.427341
DAP3	1.63007	0.0176976	0.427341
GTF2H5	1.71724	0.0177013	0.427341
SLC45A1	-3.60133	0.017749	0.427341
ESCO1	1.52739	0.0177837	0.427341
MAN2A2	-1.59108	0.0177862	0.427341
KIFC2	2.47477	0.0177993	0.427341
ARMC3	8.8034	0.0178375	0.427438
GCSHP3	1.7489	0.0178599	0.427438
TUBE1	2.04857	0.017916	0.427438
P4HA1	1.86569	0.0179255	0.427438
ZNF28	1.76742	0.0179545	0.427438
PCDHA5	-3.46383	0.0180032	0.427438
JCHAIN	-5.45243	0.0181063	0.427438
TMED5	2.1327	0.0181087	0.427438
MSANTD3-TMEFF1	2.49495	0.0181232	0.427438
PI4K2B	1.9504	0.0181445	0.427438
AKAP17A	-1.62416	0.0181462	0.427438
CES3	-4.46207	0.0181565	0.427438
PRPF18	1.75496	0.018161	0.427438
SEC22B	1.57971	0.0181736	0.427438
TRAPPC8	1.54825	0.0182788	0.427841
MAP2	2.49166	0.0182868	0.427841
SSB	1.70698	0.0182894	0.427841
ARHGEF38	-3.46883	0.0182967	0.427841
MCU	1.69682	0.01837	0.428528
ZNF572	2.95205	0.0183994	0.428528
YWHAB	1.88504	0.0184056	0.428528
ZNF276	-1.56126	0.0184898	0.429306
GSPT1	1.49462	0.0184922	0.429306
KRBOX4	2.52718	0.0186101	0.431018
MTPAP	1.71483	0.0186376	0.431018
GTPBP10	1.61775	0.018646	0.431018
ZNF469	2.17898	0.0186743	0.431056
SPIB	-7.06014	0.0187626	0.431856
POMP	1.77223	0.0187812	0.431856
MFHAS1	-1.91427	0.0188215	0.431856
ASRGL1	-3.86869	0.0188437	0.431856
CHI3L2	6.25625	0.018857	0.431856
AP3S1	1.52467	0.0188693	0.431856
POLR3A	1.7323	0.0189114	0.432208
ACAT1	1.66805	0.0189717	0.432972
CAPZA2	1.70976	0.0190527	0.433248
RHPN1	2.27379	0.0190705	0.433248
RNF141	1.84978	0.0190799	0.433248
FAM184A	-2.06092	0.019091	0.433248
AMIGO2	-2.27528	0.0191386	0.43368
SEC63	1.64492	0.0191637	0.43368
CCDC90B	1.76687	0.0192502	0.435028
DENR	1.74504	0.0192838	0.435178
KCNQ3	2.67932	0.0193509	0.436083
MRPL13	2.15749	0.019471	0.438058
PROKR2	12.6248	0.0194927	0.438058
PPP2R5E	1.39775	0.019599	0.439834
RAP1GDS1	1.68941	0.0196943	0.441359
PARPBP	2.10245	0.0197278	0.441499
HDAC9	2.89817	0.0197853	0.442059
ABRAXAS2	1.55512	0.0198249	0.442059
SH3RF2	-3.06923	0.0198404	0.442059
MAPRE1	1.63323	0.0198623	0.442059
TSHZ2	-2.48418	0.0199384	0.443142
PBDC1	2.15944	0.0200285	0.443926
STRBP	1.70733	0.0200286	0.443926
LINC01145	-2.11753	0.0201016	0.444934
DENND2A	-2.80167	0.0201891	0.446259
FAM85A	-2.42422	0.020287	0.44781
TAS2R4	2.5623	0.0203813	0.449278
STAT5B	-1.68535	0.0204371	0.449895
NUDT9	1.866	0.0204937	0.450527
SCD5	-2.82203	0.0205588	0.451031
ZNF492	2.47564	0.0205725	0.451031
AQP4	-7.14548	0.0207652	0.453828
TNFAIP2	-1.91187	0.0207774	0.453828
LAMA2	-2.50637	0.0207894	0.453828
NEBL	-2.94066	0.0208253	0.453828
NHLRC3	2.09021	0.0208566	0.453828
TMEM107	-2.09666	0.0208767	0.453828
TIGD2	1.86627	0.0208967	0.453828
WDR26	1.56691	0.0209262	0.45386
THNSL1	2.02706	0.0210113	0.454524
ARL1	1.62909	0.0210131	0.454524
POU2AF1	-3.65078	0.0211403	0.456638
EBPL	2.15279	0.0211673	0.456638
ZNF813	1.98363	0.0212478	0.456756
BMS1P17	5.86956	0.0212576	0.456756
BMS1P18	5.86956	0.0212576	0.456756
ACTR3	1.70657	0.0213588	0.457157
PHF11	1.68646	0.0213659	0.457157
SRPK2	1.71718	0.0213688	0.457157
RPL23	1.70796	0.0214293	0.457157
SCN5A	-4.28471	0.0214505	0.457157
ACSS1	2.52477	0.0214646	0.457157
UBE2V1	1.67823	0.0214833	0.457157
LMBR1	1.74414	0.0215026	0.457157
MACO1	1.75158	0.0216583	0.459861
FBXL2	2.01589	0.0217438	0.460675
PPAT	1.97717	0.0217623	0.460675
RALA	1.6616	0.0217821	0.460675
LOC392196	-2.98564	0.021877	0.461191
USP17L6P	-5.93154	0.0218847	0.461191
THSD4	-3.27268	0.02192	0.461191
NDUFC2	1.73934	0.0219207	0.461191
MTMR7	-2.24505	0.022143	0.464519
HNRNPC	1.50553	0.0222091	0.464519
SCRG1	3.36382	0.0222096	0.464519
INTS13	1.80968	0.0222155	0.464519
PITX1	2.69032	0.0222273	0.464519
YES1	2.02321	0.0222514	0.464519
CROCCP2	-2.00632	0.0223311	0.464987
HBB	-3.18541	0.0223314	0.464987
POGLUT3	1.81629	0.0223807	0.465415
TEX10	1.58635	0.0224743	0.466468
NES	3.85609	0.0224891	0.466468
EPS15	1.53282	0.0225839	0.467529
CHORDC1	1.79015	0.0226249	0.467529
HS3ST4	-23.0768	0.0226439	0.467529
RAB11FIP1	-1.87109	0.022656	0.467529
TNKS	-1.41488	0.0227926	0.469749
CHCHD2	2.29026	0.022873	0.470493
SNRPD1	1.9515	0.022887	0.470493
LINC00987	2.29353	0.0229728	0.471084
PEX5	1.86644	0.0230194	0.471084
TMEM33	1.78324	0.0230631	0.471084
DPY19L1	1.55877	0.0230834	0.471084
SNORD67	2.30009	0.0230845	0.471084
BAIAP3	-3.45234	0.0231119	0.471084
DAGLA	-1.97676	0.0231198	0.471084
RAN	1.56368	0.0231831	0.471172
SIVA1	-1.90647	0.0232042	0.471172
BTN2A3P	-2.12366	0.0232435	0.471172
TLE2	2.60455	0.0232666	0.471172
MED4	1.75581	0.0232748	0.471172
ABCD2	-2.44399	0.0232991	0.471172
PDE8A	1.84113	0.0233567	0.471232
PDIA3	1.58541	0.0233604	0.471232
STRAP	1.82264	0.0235068	0.472811
TNFRSF10D	-2.58142	0.0235183	0.472811
MROH9	-2.99289	0.0235704	0.472811
CFDP1	1.63008	0.0235985	0.472811
NXT2	1.96148	0.0236581	0.472811
DCAF13	1.96441	0.0236636	0.472811
UBE2E4P	1.81204	0.0236692	0.472811
RAB1A	1.61208	0.0236727	0.472811
TCEAL4	1.81022	0.0237375	0.473512
AIDA	1.64394	0.0237664	0.473512
PARN	1.44233	0.0237969	0.473536
ARMC10	1.70697	0.0238469	0.473946
ABCG2	-3.25686	0.0238906	0.474231
BRD7	1.72814	0.0239609	0.474462
FMO6P	-3.03974	0.023961	0.474462
CSE1L	1.81803	0.0240203	0.474485
SLITRK6	-3.79599	0.0240321	0.474485
SCAPER	-1.64323	0.0240952	0.474485
DENND10P1	1.5493	0.0241022	0.474485
PNPLA2	-2.15107	0.0241089	0.474485
AASDHPPT	1.67323	0.0242535	0.47675
ZFR	1.63438	0.0243466	0.477025
TFCP2L1	-2.96083	0.0244115	0.477025
EEF1B2	1.72405	0.024412	0.477025
NLRP2	6.13787	0.024438	0.477025
FBXO11	1.5104	0.0244438	0.477025
C8orf34	-7.49308	0.024494	0.477025
SRP9	1.92677	0.0244977	0.477025
ATRIP-TREX1	4.58033	0.0245037	0.477025
CACUL1	1.45015	0.0245707	0.477694
HAND2	-3.30895	0.0245972	0.477694
RRP15	1.86981	0.0246913	0.478703
DDX21	1.74571	0.0247305	0.478703
CFHR3	8.40427	0.0247508	0.478703
VEPH1	2.08548	0.0247677	0.478703
UQCRBP1	1.86611	0.0248315	0.479364
CYP4F22	-6.12312	0.0248922	0.479961
CEMIP	2.77004	0.0249567	0.480458
SYF2	1.78143	0.0249774	0.480458
CFAP97	1.42462	0.0250434	0.481155
TMTC3	1.559	0.025115	0.481398
ABCE1	1.69377	0.0251332	0.481398
PARD6A	-2.98448	0.0251454	0.481398
THAP3	-1.91607	0.0252066	0.481998
EVC2	-2.17698	0.0253445	0.484063
ANPEP	-2.48776	0.0254297	0.485116
CNPY4	1.94377	0.0254847	0.485592
RBM7	1.69114	0.0255258	0.485802
RBM14	-1.5521	0.0256053	0.486741
SCUBE2	-2.98566	0.0256966	0.487781
GHITM	1.9585	0.0257454	0.487781
NUCB2	1.86764	0.0257567	0.487781
CEBPZOS	1.83003	0.0257807	0.487781
TFAP2B	-4.26461	0.0258742	0.488976
FREM2	8.83974	0.0259712	0.489527
TOMM20	1.66692	0.0260054	0.489527
ITM2A	-2.78505	0.0260075	0.489527
CEP170	1.7465	0.0260245	0.489527
BOD1	1.66537	0.026122	0.490789
C1QTNF9B	17.5733	0.0261379	?
MMP15	-2.87471	0.0261654	0.491034
PFKM	1.7644	0.0262824	0.492658
ATAD2	1.95365	0.0263814	0.493889
CYP19A1	3.92314	0.026437	0.493889
JADE2	-1.80887	0.0264398	0.493889
HNRNPH3	1.72207	0.0265861	0.496048
GOLGA8N	-2.6042	0.0266275	0.496248
COL4A3	-2.11122	0.0267651	0.497669
DUSP2	-2.45748	0.0268494	0.497669
PREX2	-2.03748	0.0268581	0.497669
PQBP1	2.56352	0.0268721	0.497669
FABP5	2.05047	0.0269115	0.497669
GUSBP1	-1.48161	0.0269195	0.497669
AKTIP	1.71934	0.0269362	0.497669
TERT	-4.24753	0.0269502	0.497669
FAM216A	2.49535	0.0270048	0.497953
KCNC4	-2.24383	0.0270455	0.497953
SNORA22C	2.03815	0.027058	0.497953
RAD51B	-1.90917	0.0271634	0.498879
AMD1	1.91107	0.02717	0.498879
PIGZ	-2.52214	0.0272732	0.500094
TMEM209	1.70098	0.0272981	0.500094
ATP6V1C1	1.8515	0.0274166	0.501366
RB1	1.87891	0.0274296	0.501366
ACOT9	-1.69857	0.0275303	0.502639
TIMM8B	1.98925	0.027616	0.503246
MAGEH1	2.0458	0.0276259	0.503246
OTUD6B	1.67025	0.0277528	0.503942
PCBD1	1.84707	0.0277613	0.503942
DERL1	1.6538	0.0277679	0.503942
ELAPOR2	2.45724	0.0277889	0.503942
CCDC97	-1.6476	0.0278396	0.504293
SUPV3L1	1.66331	0.0278897	0.504293
ALX1	9.43143	0.0279019	0.504293
WASH7P	-1.57284	0.0279874	0.505273
MEGF6	-2.08606	0.0280202	0.505301
MFSD6L	-3.46763	0.0280708	0.50565
CCDC148	-2.74017	0.0281789	0.507033
TASOR2	2.04575	0.0282979	0.507349
WRAP73	-1.76579	0.0283225	0.507349
IMPACT	1.75233	0.0283523	0.507349
SPRTN	1.68766	0.0283704	0.507349
LOC100130744	-2.3102	0.0283831	0.507349
IRF4	-2.83202	0.0283871	0.507349
SCN7A	-4.29732	0.0284163	0.507349
CAMSAP2	1.50681	0.0285628	0.508593
DCHS2	2.81911	0.0285661	0.508593
CST6	-5.03945	0.0286151	0.508593
NUP210	-2.28536	0.0286333	0.508593
MRPL51	1.9878	0.0286434	0.508593
LINC00893	-2.08614	0.0290361	0.514667
MCL1	-1.7327	0.0290492	0.514667
FLG	-2.96356	0.0292562	0.517768
MAOA	-3.24525	0.0293527	0.518907
RBBP5	1.61785	0.0295303	0.52098
MRPS21	1.516	0.0295345	0.52098
TIMM23	1.95629	0.0296658	0.520987
HNRNPAB	1.98421	0.0296667	0.520987
LAMTOR3	1.7006	0.0297287	0.520987
MCM4	1.93411	0.0297374	0.520987
PTGES3	1.6782	0.029754	0.520987
LARP4	1.55949	0.0297882	0.520987
ARHGAP21	1.54902	0.0298129	0.520987
MAFF	-3.33005	0.0298152	0.520987
ACBD7	3.20274	0.029825	0.520987
AZIN1	1.69903	0.0299995	0.52225
POLR2J	1.71437	0.030011	0.52225
NPR1	-2.76454	0.030104	0.52225
TRAM1	1.65009	0.0301143	0.52225
SDHAF4	2.00719	0.0301689	0.52225
ZNF423	-2.63728	0.0302541	0.52225
CSDE1	1.50785	0.0302677	0.52225
HEATR3	1.59844	0.0303129	0.52225
CD79A	-3.89679	0.0303283	0.52225
IL11RA	-2.15171	0.030334	0.52225
ZNF204P	-3.02668	0.030347	0.52225
TFAM	1.70693	0.0303738	0.52225
SPIN2B	1.85284	0.0304247	0.52225
SPIN2A	1.77279	0.0305026	0.52225
TAF1B	1.81915	0.0305359	0.52225
HCRTR1	-3.64116	0.0305404	0.52225
CHMP4C	2.07335	0.0305441	0.52225
NOL4L	1.78422	0.0305519	0.52225
GUSBP2	-2.7391	0.030575	0.52225
GJC1	-2.0958	0.0306847	0.52225
NUDCD1	1.76843	0.0307291	0.52225
PRTG	-2.9239	0.0307682	0.52225
NDUFA4	1.8511	0.0308284	0.52225
ZNF630	2.11063	0.0309083	0.52225
WDR12	1.68091	0.0309091	0.52225
CTTN	1.50501	0.0309205	0.52225
ZBTB48	-1.69202	0.0309315	0.52225
DNMT3B	2.2623	0.0310215	0.52225
KAT6B	1.80423	0.0310311	0.52225
SCGB1D2	-10.6689	0.0310639	0.52225
YME1L1	1.65495	0.0311345	0.52225
RPP38	1.76448	0.0311956	0.52225
DR1	1.69673	0.0312119	0.52225
ZNF552	-1.96762	0.0312287	0.52225
KDM5C	-1.4774	0.0312393	0.52225
RAI2	-2.60863	0.0312633	0.52225
SCRN3	1.66394	0.0312709	0.52225
TAF2	1.68614	0.0313102	0.52225
CEP57	1.49204	0.0313232	0.52225
TP53BP2	2.13141	0.0313549	0.52225
NKX6-1	3.72459	0.0313577	0.52225
PRPF40A	1.56741	0.0313705	0.52225
TBCE	1.68672	0.0313811	0.52225
NDUFA5	1.66464	0.0313866	0.52225
NPM1	1.69686	0.0314063	0.52225
SARDH	-2.60222	0.0314156	0.52225
INTS11	-1.69142	0.0314337	0.52225
ZHX1	2.00633	0.0314488	0.52225
CRMP1	-3.12302	0.0315026	0.522475
DLX3	4.98234	0.031527	0.522475
JUNB	-2.14606	0.0315953	0.52269
MRPL48	1.63141	0.0316529	0.52269
FBXO22	1.47544	0.0316635	0.52269
WDR97	3.08584	0.0316694	0.52269
SLC13A3	2.91883	0.0317173	0.522948
ATP6V1H	1.65867	0.0320097	0.526327
COL4A2-AS2	-3.10738	0.0320495	0.526327
ESR2	-2.79373	0.0320503	0.526327
SMOC2	-2.00616	0.0320526	0.526327
SCARNA6	-1.54359	0.0321817	0.527044
THOC3	1.84396	0.032191	0.527044
HTATSF1	1.79107	0.0322475	0.527044
NUP58	1.56621	0.0322533	0.527044
CCND2	-1.94117	0.0322594	0.527044
SNORC	-4.93038	0.0324991	0.530425
TFR2	4.79433	0.0325343	0.530463
SNX3	1.41426	0.0325985	0.530974
KCNK2	2.56963	0.0327438	0.532804
PMPCB	1.61281	0.0328185	0.533107
PTDSS1	1.69923	0.0328284	0.533107
NIPAL1	2.7238	0.032898	0.533253
NAA60	1.60956	0.0329247	0.533253
IPO8	1.54325	0.0329409	0.533253
CST3	-1.76971	0.0329694	0.533253
CX3CL1	-2.96533	0.0330619	0.534214
SAP30	1.85973	0.0331274	0.534738
IRS2	-2.26884	0.0332025	0.535024
TMPRSS13	2.00213	0.0332113	0.535024
PRDM2	-1.59087	0.0332818	0.535139
SLC25A13	1.4823	0.0333001	0.535139
COMMD7	1.65712	0.0333179	0.535139
FSBP	2.2071	0.0333947	0.535841
EXTL3	-1.5734	0.0335027	0.53662
MYO5C	-1.68953	0.0335097	0.53662
TUBGCP6	-1.44513	0.0335562	0.536833
LDLR	-2.21198	0.0336472	0.537525
EBF1	-2.54646	0.033687	0.537525
SNPH	-2.85452	0.0336993	0.537525
SLC39A4	2.11058	0.0338366	0.539183
KNSTRN	1.89262	0.0338909	0.539204
DPY19L3	1.39982	0.0339046	0.539204
KMT2E	1.56644	0.0339914	0.539335
ZNF395	-1.73153	0.0340052	0.539335
ASAP1	1.66856	0.0340224	0.539335
RDH10-AS1	2.49696	0.0340464	0.539335
ARHGAP26	-1.97685	0.0341746	0.540836
S100A16	-2.16963	0.0343049	0.541207
SCN1A	9.17517	0.0343085	0.541207
NUTF2	1.64621	0.0343131	0.541207
FRA10AC1	1.61102	0.0343321	0.541207
PTP4A3	2.24249	0.0345164	0.543519
SNORA15	5.46477	0.034546	0.543519
SAR1A	1.54539	0.0346504	0.544117
ERLIN1	1.59086	0.0346699	0.544117
EFCAB10	4.03191	0.0347319	0.544117
TPGS2	1.78304	0.0347607	0.544117
TRO	4.60047	0.0347766	0.544117
TM9SF3	1.50983	0.0348055	0.544117
LRRC37A4P	-2.64038	0.0348276	0.544117
CCDC34	2.49027	0.0348645	0.544117
MED17	1.49927	0.0349328	0.544117
NCKIPSD	-1.7396	0.0350041	0.544117
TAS2R3	2.37692	0.0350078	0.544117
FKBP5	-2.06267	0.0350429	0.544117
FAM214A	-1.79138	0.035043	0.544117
SNORA22	1.91857	0.0350663	0.544117
RIPOR3	-2.29075	0.0350891	0.544117
ALG8	1.71914	0.0352054	0.544484
ZNF675	1.67878	0.0352359	0.544484
ALOX5	-1.88468	0.0352386	0.544484
CBX3	1.64493	0.0352476	0.544484
SKI	-1.59405	0.0354249	0.545788
TNRC6C	-1.79269	0.0354673	0.545788
TXNL1	1.58514	0.0354743	0.545788
CRACDL	-2.2739	0.0354934	0.545788
MTDH	1.75363	0.0355009	0.545788
CNIH4	1.74331	0.0355384	0.545845
DDX50	1.49645	0.0356726	0.546976
HAAO	-2.58482	0.0357158	0.546976
CCDC18	1.96059	0.0357326	0.546976
CCDC57	-1.76832	0.035774	0.546976
R3HCC1	-1.47539	0.0357813	0.546976
STT3B	1.60154	0.0358191	0.547037
NEK3	1.55225	0.0361418	0.551444
ITIH4	-1.94804	0.0364142	0.553858
MKRN1	1.49239	0.0364243	0.553858
HEY2	-2.99097	0.036453	0.553858
FHL1	-2.66209	0.0364613	0.553858
GPR87	-3.44372	0.0364714	0.553858
E2F5	1.96017	0.0366834	0.556555
HSPA8	1.66419	0.0367441	0.556952
LDHB	1.76881	0.0368422	0.557759
DIAPH3	2.1313	0.0368664	0.557759
REST	1.58328	0.0369368	0.558302
PSAT1	2.16795	0.0369892	0.558572
RENBP	2.66597	0.0370802	0.558727
CWC15	1.53828	0.0370901	0.558727
NOA1	1.66792	0.0371321	0.558727
COL9A1	12.5238	0.0371378	0.558727
TFAP2C	1.89193	0.0371911	0.559008
FAM90A25P	-2.50656	0.0372547	0.559443
SNX7	1.53855	0.0373383	0.560178
PCDHA7	-3.32142	0.037407	0.560689
BRCA2	1.86227	0.0375342	0.561675
SPA17	2.29277	0.0375423	0.561675
CIR1	1.50291	0.0376168	0.562269
CRTAC1	-4.48659	0.0377201	0.563291
CKAP2	2.01672	0.0377708	0.563527
CNTFR	-3.56128	0.0378193	0.56373
ATG4C	1.58289	0.0379241	0.564773
ZNF674	2.46121	0.0380219	0.565462
TPTEP1	-3.32013	0.0380524	0.565462
AHCTF1	1.45314	0.0380908	0.565462
SLITRK4	2.09277	0.0381444	0.565462
FAM135A	1.46461	0.0381454	0.565462
CBX5	1.72255	0.0382465	0.56597
LARGE1	-1.99012	0.0382497	0.56597
MCUR1	1.57733	0.0383617	0.567107
MYOM1	-2.33766	0.0384537	0.567228
MRPL21	1.61631	0.0384725	0.567228
ZKSCAN1	1.49418	0.0384752	0.567228
AGTPBP1	1.58376	0.0385397	0.567662
GNPAT	1.61352	0.0385922	0.567755
ANKRD17	1.55499	0.0386255	0.567755
ACAP2	1.41907	0.0386515	0.567755
MLLT10	1.69103	0.0387114	0.568119
PTGER4	-1.94856	0.0388423	0.56942
CDR1	-3.44523	0.0388706	0.56942
PMFBP1	-2.33442	0.0389855	0.570586
TMEM154	1.89948	0.0391192	0.572025
ALPK1	1.46228	0.0392811	0.573873
NBEAL2	-1.46784	0.0394561	0.575778
ZNF182	2.24635	0.0395139	0.575778
LRRC8D	1.67812	0.0395184	0.575778
VPS28	1.53523	0.0396198	0.57622
CAMK1D	2.40432	0.03962	0.57622
GTF2I	1.49185	0.0397278	0.577268
AKR1B1	-1.63121	0.0399214	0.577944
MMP27	-5.52858	0.0399414	0.577944
ZNF468	1.64973	0.0399449	0.577944
FLJ42627	-2.37004	0.0399589	0.577944
TBC1D8	-1.59674	0.0399703	0.577944
ZBTB40	-1.42527	0.040022	0.577944
ADAM9	1.78676	0.0400247	0.577944
DEGS2	-3.06745	0.0401559	0.578952
LINC01465	-2.85348	0.0401662	0.578952
PYROXD1	1.67845	0.0402786	0.580055
TSPAN6	1.7814	0.0403282	0.580253
ADAMTS17	2.26099	0.0404194	0.580843
SPRYD7	1.81108	0.0404412	0.580843
RHOB	-2.13509	0.0406006	0.580939
ESPN	-3.19325	0.0406085	0.580939
SLC35G2	-1.80383	0.0406085	0.580939
METTL8	1.65758	0.0406221	0.580939
HSD11B1L	2.16499	0.040645	0.580939
MRTFA	-1.43803	0.0406636	0.580939
CNTN5	17.5645	0.040719	?
COL7A1	-2.15727	0.0407206	0.581173
ZDHHC11B	-3.43637	0.0407519	0.581173
BLMH	1.62337	0.0408396	0.581757
KRCC1	1.73895	0.0409462	0.581757
CXCL8	3.39899	0.0409818	0.581757
NAA20	1.65754	0.0409998	0.581757
ATP5F1C	2.01057	0.0410019	0.581757
DNAAF1	-3.33281	0.0410097	0.581757
CDKN1C	-2.40924	0.0410449	0.581757
HEATR1	1.53663	0.0411554	0.582244
NTRK2	-2.96044	0.0412264	0.582244
NFYB	1.60586	0.0412279	0.582244
LARP7	1.56051	0.0412807	0.582244
UNC13D	-2.01021	0.0412859	0.582244
MRPL42	1.56705	0.0413136	0.582244
ERV3-1-ZNF117	1.75491	0.0413398	0.582244
PRSS55	-14.3374	0.0413835	?
ANAPC15	1.75723	0.0414833	0.582244
RN7SL2	-1.92708	0.0414994	0.582244
RCOR1	1.51711	0.0415084	0.582244
COL4A4	-2.06855	0.041509	0.582244
ZFX	-1.39885	0.0415415	0.582244
PICALM	1.45814	0.0415513	0.582244
CPSF3	1.77458	0.0416093	0.582244
REC8	-1.90666	0.0417025	0.582244
RAB6C	1.51963	0.0417166	0.582244
DHX57	1.58717	0.041754	0.582244
GARS1	1.59952	0.0418204	0.582244
STMP1	1.81438	0.0418356	0.582244
TAS2R39	2.55702	0.0418599	0.582244
ITGB1	1.58201	0.0418739	0.582244
GSDMC	3.05056	0.041922	0.582244
SYNE3	-1.87095	0.0419497	0.582244
ADSS2	1.63597	0.0419605	0.582244
FAM131B	-4.02561	0.0419801	0.582244
SLC6A9	2.12745	0.0421043	0.583466
YTHDC2	-1.52125	0.0421415	0.583481
ZNF845	1.65734	0.0422383	0.584321
DDX10	1.63154	0.0423149	0.58488
WBP11	1.95457	0.0423525	0.584899
SLC7A1	1.64368	0.0424708	0.585332
TMEM168	1.503	0.0424755	0.585332
LRRC37A6P	1.91387	0.0425454	0.585332
COX20	1.70185	0.0425521	0.585332
LACTB2	2.02813	0.042566	0.585332
TOP1	1.68775	0.0426107	0.585332
NARS2	1.66886	0.0426665	0.585332
HNRNPR	1.62517	0.0427262	0.585332
H2BC6	2.58486	0.0427381	0.585332
EZH1	-1.66257	0.0427461	0.585332
MIB1	1.53569	0.0428442	0.585686
TCN2	-1.97898	0.0428979	0.585686
MYPN	6.57914	0.0429209	0.585686
WASH2P	-1.44888	0.0429969	0.585686
DBF4	1.64079	0.0430143	0.585686
DHCR7	1.9612	0.0430469	0.585686
CFAP298	1.93787	0.043049	0.585686
VPS41	1.41121	0.0430676	0.585686
C8orf44-SGK3	1.65808	0.0431069	0.585686
BPI	3.90447	0.0431345	0.585686
OR13G1	-5.28541	0.043187	0.585832
PIGA	-1.58927	0.0432177	0.585832
KRT13	-9.03891	0.0433656	0.587343
ZNF415	1.74726	0.0434047	0.587381
MISP	4.40319	0.0434432	0.58741
ATP5MF	1.5955	0.0434979	0.587658
NCBP1	1.40362	0.0436417	0.588543
MAGOH	1.94217	0.043656	0.588543
STX11	-1.94409	0.0436963	0.588543
FAT2	-2.01032	0.043804	0.588543
MUC20	-1.9687	0.0438128	0.588543
TFAP2A-AS2	2.0622	0.0438464	0.588543
GABPB1	1.54952	0.0438556	0.588543
WDR75	1.48837	0.0438825	0.588543
OSTC	1.66961	0.0439467	0.588543
SENP3-EIF4A1	-2.27176	0.0439884	0.588543
PLCG2	-1.91145	0.0440919	0.588543
GEMIN4	-1.66449	0.0441189	0.588543
MRPL44	1.56808	0.0441301	0.588543
CDH11	1.83962	0.0441678	0.588543
TBC1D31	1.91615	0.0441915	0.588543
XBP1	-1.80867	0.0442855	0.588543
XKR6	-2.66759	0.0442899	0.588543
OFD1	-1.77905	0.044297	0.588543
CTTNBP2	-2.75908	0.044325	0.588543
PLEKHA8P1	1.52225	0.044329	0.588543
SNORD8	-1.76479	0.0443657	0.588543
TENT5C	-2.7014	0.0443735	0.588543
FAM185A	1.6759	0.044433	0.588543
ZNF816	1.69309	0.0444376	0.588543
PRX	-2.40306	0.0445056	0.588961
COG6	1.47065	0.044547	0.589026
NUP35	1.53947	0.0446286	0.589145
PIK3C2B	1.46631	0.0446289	0.589145
BORA	1.82187	0.0449766	0.592289
TRMT9B	-2.88423	0.0449811	0.592289
MBD2	1.47028	0.0449862	0.592289
ITPRID2	-2.10951	0.0450136	0.592289
HIP1R	-1.57988	0.0450746	0.592608
CIC	-1.50943	0.0453177	0.593622
SLC28A3	-2.39943	0.0453184	0.593622
COL22A1	-4.86537	0.0453492	0.593622
NCAN	6.5912	0.04537	0.593622
RPL7L1	1.40711	0.045397	0.593622
UBQLN1	1.38688	0.0454244	0.593622
HAS3	-2.31944	0.0454286	0.593622
CCAR1	1.44562	0.0454527	0.593622
RFC3	1.6156	0.0454948	0.593622
BAG2	1.90069	0.0455191	0.593622
RPL5	1.91173	0.0455916	0.593696
POP4	2.02663	0.0456339	0.593696
IMPA1	1.65624	0.0456618	0.593696
SMARCA5	1.50927	0.0456718	0.593696
SUV39H2	1.9303	0.0457317	0.593998
POFUT1	1.55496	0.045788	0.594251
SPOPL	1.66492	0.0458469	0.594389
SDHAP2	-1.62735	0.0458722	0.594389
NOVA2	-2.41687	0.0460473	0.595795
PTX3	-2.68545	0.046084	0.595795
FXR1	1.44753	0.0460913	0.595795
OR52I1	-3.82382	0.0462542	0.596895
HMGB1	1.55657	0.0462621	0.596895
VTA1	1.62033	0.0463192	0.596895
HERC2	-1.4134	0.0463242	0.596895
GOLGA2P10	-3.06679	0.0464243	0.597708
CDK3	-2.19664	0.0465108	0.598346
HSPD1	1.57536	0.0466013	0.599032
TATDN3	1.71988	0.0466728	0.599474
KBTBD11	-5.0871	0.0467412	0.599868
ZNF354A	1.8599	0.0467777	0.599868
LHFPL5	4.08619	0.0468312	0.600078
CNOT6	1.72679	0.0469709	0.60098
EBNA1BP2	1.53707	0.0469759	0.60098
ZMYM4	1.5242	0.0470659	0.601654
FBLN5	-1.89207	0.0471557	0.60209
CMPK1	1.53623	0.0471745	0.60209
WDR3	1.76478	0.0472502	0.60258
LLGL2	-1.85924	0.0473349	0.603184
ZNF320	1.59856	0.047374	0.603207
ATP5MPL	1.60775	0.04742	0.603232
THTPA	-1.74117	0.0474506	0.603232
DDX1	1.44585	0.0476131	0.604486
RNF130	1.6201	0.0477019	0.604486
HDHD2	1.56813	0.0477121	0.604486
RNASEH2B	1.61781	0.0478183	0.604486
SHANK3	-1.67404	0.0478448	0.604486
ACADS	-1.90052	0.0478909	0.604486
RIPK4	-2.11572	0.0479029	0.604486
NRDC	1.46405	0.0479229	0.604486
TMEM126B	1.52321	0.0479308	0.604486
TXNRD1	1.60308	0.0479547	0.604486
TRIP12	1.38708	0.0479608	0.604486
POLR2B	1.61448	0.0481075	0.605107
CIB1	-1.6916	0.048126	0.605107
RCAN1	-1.82794	0.0481454	0.605107
FH	1.63609	0.0481599	0.605107
ANKRD13C	1.39176	0.0482247	0.605451
B3GALT1	-8.54476	0.0483151	?
PITHD1	1.75041	0.0483159	0.605564
CCNA2	2.01246	0.0483675	0.605564
GXYLT1	1.63752	0.0483919	0.605564
CUL1	1.51414	0.0484213	0.605564
KRAS	1.61193	0.0485303	0.605564
TAF1D	1.43521	0.0485489	0.605564
DSCAM	-9.17245	0.0485661	?
ADAM11	-2.97619	0.0485786	0.605564
MEIG1	4.65081	0.0485797	0.605564
COG1	-1.47482	0.0485944	0.605564
HEXIM2	-1.67676	0.0486688	0.605564
LOC441155	1.43195	0.048723	0.605564
ING2	1.80367	0.0487422	0.605564
MROH1	1.72709	0.0487941	0.605564
JAG1	-2.12665	0.0488219	0.605564
OPN1SW	-3.93812	0.048835	0.605564
RASD1	-2.65666	0.0488386	0.605564
NFYC	1.6227	0.0489346	0.605564
SLC35G6	-2.03189	0.0489368	0.605564
DCLRE1A	1.6222	0.0489706	0.605564
BRD1	-1.35722	0.0489842	0.605564
ZNF682	1.90302	0.0490208	0.605564
ACAA2	1.47206	0.0491448	0.60617
SMC3	1.64724	0.0492576	0.60617
RNF217-AS1	2.76481	0.0493099	0.60617
RWDD1	1.54275	0.0493591	0.60617
PNRC2	1.69502	0.0493642	0.60617
ATF7IP	1.64824	0.0494323	0.60617
CACNA1F	-3.58093	0.0495356	0.60617
SMAD2	1.36765	0.0495606	0.60617
WWP1	1.46067	0.0495717	0.60617
NSMCE2	1.60449	0.0495937	0.60617
RHOU	-2.0551	0.0496869	0.60617
IRF7	-1.92403	0.0497543	0.60617
LONRF3	-2.054	0.0497745	0.60617
RPS7	1.45712	0.049851	0.60617
GPR158	4.08042	0.0498652	0.60617
SORBS3	-1.69845	0.0499431	0.60617
KRTDAP	-7.17402	0.0499587	0.60617
