# Supplementary material for: Integrated miRNA-mRNA Analyses of Triple-Negative Breast Cancer in Black and White Patients with or Without Obesity
Source: Int J Mol Sci. 2025 Sep 18;26(18):9101. doi: 10.3390/ijms26189101 (PMC12471265; doi:10.3390/ijms26189101)
Supplement: Supplementary file 1 [file ijms-26-09101-s001.zip › SupplTable3.xlsx]

## Sheet: Sheet1
(A) European American					(B) African American
miRNA	Gene Symbol	Spearman's rank correlation coefficient	p-value(Spearman's rank correlation)		miRNA	Gene Symbol	Spearman's rank correlation coefficient	p-value(Spearman's rank correlation)
hsa-miR-143-3p	PTBP3	-0.9	0.000159971		hsa-miR-381-3p	ERBB4	0.90303	0.000343612
hsa-miR-877-5p	TSPAN6	0.881818	0.000330169		hsa-miR-381-3p	NTN4	0.878788	0.000813862
hsa-miR-328-3p	KAT6B	0.872727	0.000454615		hsa-miR-20a-5p	ELAVL2	0.866667	0.00117354
hsa-miR-143-3p	PHTF2	-0.836364	0.00133319		hsa-miR-130a-3p	GADD45A	-0.854545	0.0016368
hsa-miR-204-5p	ANKRD13C	-0.809091	0.00255858		hsa-miR-424-5p	RASSF8	-0.793939	0.00609992
hsa-miR-877-5p	ZBTB20	-0.809091	0.00255858		hsa-miR-424-5p	CDC25B	-0.793939	0.00609992
hsa-miR-204-5p	ESR2	0.790909	0.00374608		hsa-miR-195-5p	PCDH1	0.781818	0.00754701
hsa-miR-877-5p	HAND2	-0.781818	0.00447316		hsa-miR-454-3p	GADD45A	-0.769697	0.00922195
hsa-miR-324-5p	CDC42BPA	0.763636	0.00623306		hsa-miR-374a-5p	BIRC3	-0.745455	0.0133301
hsa-miR-204-5p	ZBTB20	0.745455	0.00845473		hsa-miR-374a-5p	RASSF8	-0.733333	0.0158006
hsa-miR-181b-5p	MCL1	-0.736364	0.00975954		hsa-miR-455-5p	GALNT13	0.709091	0.0216659
hsa-miR-324-5p	NCAN	0.727273	0.011205		hsa-miR-130a-3p	FOSL1	-0.69697	0.0250967
hsa-miR-181b-5p	MSANTD3-TMEFF1	0.727273	0.011205		hsa-miR-30a-5p	ADAM22	-0.69697	0.0250967
hsa-miR-877-5p	SORBS3	-0.718182	0.0127996		hsa-miR-195-5p	TBX18	0.69697	0.0250967
hsa-miR-143-3p	GOLM1	-0.718182	0.0127996		hsa-miR-148a-3p	CDC25B	-0.684848	0.0288828
hsa-miR-143-3p	TUBGCP6	0.718182	0.0127996		hsa-miR-30a-5p	SERPINE1	-0.684848	0.0288828
hsa-miR-143-3p	NCBP1	-0.709091	0.0145521		hsa-miR-195-5p	CLCN4	-0.684848	0.0288828
hsa-miR-204-5p	ESR1	0.709091	0.0145521		hsa-miR-19a-3p	ZDHHC23	0.684848	0.0288828
hsa-miR-204-5p	RAB1A	-0.7	0.016471		hsa-miR-148a-3p	MMP15	0.672727	0.0330412
hsa-miR-143-3p	TNRC6C	0.7	0.016471		hsa-miR-190b	ROBO2	0.660606	0.0375884
hsa-miR-877-5p	KRAS	0.7	0.016471		hsa-miR-199a-3p	AEBP2	-0.648485	0.0425401
hsa-miR-204-5p	NBEA	0.7	0.016471		hsa-miR-424-5p	AEBP2	-0.648485	0.0425401
hsa-miR-143-3p	RSF1	-0.690909	0.018565		hsa-miR-195-5p	STK33	-0.648485	0.0425401
hsa-miR-181b-5p	HNRNPR	0.690909	0.018565		hsa-miR-130a-3p	PLCB1	0.648485	0.0425401
hsa-miR-204-5p	TRIP12	-0.681818	0.0208429		hsa-miR-301a-3p	FOSL1	-0.636364	0.0479117
hsa-miR-181b-5p	KLHL29	-0.672727	0.023313		hsa-miR-376a-3p	ZFP69B	-0.636364	0.0479117
hsa-miR-204-5p	DR1	-0.672727	0.023313		hsa-miR-199b-3p	AEBP2	-0.636364	0.0479117
hsa-miR-181b-5p	PRICKLE2	-0.663636	0.0259841		hsa-miR-214-5p	PDK3	0.636364	0.0479117
hsa-miR-181b-5p	HAND2	-0.663636	0.0259841		hsa-miR-130a-3p	STK33	-0.624242	0.0537178
hsa-miR-181b-5p	CHRM3	0.663636	0.0259841		hsa-miR-454-3p	FOSL1	-0.624242	0.0537178
hsa-miR-181b-5p	HEY2	-0.654545	0.0288646		hsa-miR-376a-3p	DLX5	-0.624242	0.0537178
hsa-miR-10b-5p	EPHA2	0.654545	0.0288646		hsa-miR-130a-3p	TP63	0.624242	0.0537178
hsa-miR-143-3p	ZC3H15	-0.645455	0.0319628		hsa-miR-376a-3p	CCSER1	0.624242	0.0537178
hsa-miR-204-5p	RAB10	-0.636364	0.035287		hsa-miR-20a-5p	PDK3	0.624242	0.0537178
hsa-miR-204-5p	SEC61A2	-0.627273	0.0388453		hsa-miR-381-3p	NHS	0.624242	0.0537178
hsa-miR-181b-5p	CRYBG3	-0.627273	0.0388453		hsa-miR-130a-3p	GLRA3	0.612121	0.0599721
hsa-miR-181b-5p	ABI3BP	-0.627273	0.0388453		hsa-miR-148a-3p	RASSF8	-0.6	0.066688
hsa-miR-143-3p	SLC39A10	-0.627273	0.0388453		hsa-miR-195-5p	AEBP2	-0.6	0.066688
hsa-miR-204-5p	SH3BP5	0.627273	0.0388453		hsa-miR-195-5p	ATP13A3	-0.6	0.066688
hsa-miR-204-5p	GSPT1	-0.618182	0.0426456		hsa-miR-195-5p	PIM1	-0.6	0.066688
hsa-miR-877-5p	VPS41	0.609091	0.0466957		hsa-miR-301a-3p	GPC6	-0.587879	0.0738777
hsa-miR-143-3p	TRAPPC8	-0.6	0.0510033		hsa-miR-424-5p	RNF152	-0.587879	0.0738777
hsa-miR-143-3p	RBM7	-0.590909	0.0555756		hsa-miR-424-5p	FOSL1	-0.587879	0.0738777
hsa-miR-1185-1-3p	NCKAP1	-0.590909	0.0555756		hsa-miR-195-5p	ESF1	-0.587879	0.0738777
hsa-miR-143-3p	UPF2	-0.590909	0.0555756		hsa-miR-301a-3p	CRISPLD1	-0.575758	0.0815528
hsa-miR-143-3p	SLC25A25	0.590909	0.0555756		hsa-miR-195-5p	TNMD	0.575758	0.0815528
hsa-miR-204-5p	RALGPS2	0.590909	0.0555756		hsa-miR-381-3p	GRIN2B	0.575758	0.0815528
hsa-miR-204-5p	RCOR1	-0.581818	0.0604199		hsa-miR-130a-3p	ROBO2	0.575758	0.0815528
hsa-miR-204-5p	MCC	0.581818	0.0604199		hsa-miR-190b	PAX5	-0.563636	0.089724
hsa-miR-877-5p	COX20	0.581818	0.0604199		hsa-miR-374a-5p	GADD45A	-0.563636	0.089724
hsa-miR-204-5p	THSD4	0.581818	0.0604199		hsa-miR-20a-5p	LYST	-0.563636	0.089724
hsa-miR-143-3p	KIF26B	-0.572727	0.0655431		hsa-miR-376a-3p	GPR180	-0.563636	0.089724
hsa-miR-4770	LIFR	-0.563636	0.0709517		hsa-miR-130a-3p	NHS	0.563636	0.089724
hsa-miR-143-3p	NOVA2	0.563636	0.0709517		hsa-miR-376a-3p	GLRA3	0.563636	0.089724
hsa-miR-181b-5p	RAN	0.563636	0.0709517		hsa-miR-130a-3p	LRP2	0.563636	0.089724
hsa-miR-181b-5p	IARS2	0.563636	0.0709517		hsa-miR-301a-3p	ZBTB37	0.563636	0.089724
hsa-miR-204-5p	PIK3C2B	-0.554545	0.0766523		hsa-miR-374a-5p	DSG3	-0.551515	0.0984012
hsa-miR-204-5p	TLK1	-0.554545	0.0766523		hsa-miR-374a-5p	TMC7	-0.551515	0.0984012
hsa-miR-181b-5p	PPP1CB	0.554545	0.0766523		hsa-miR-301a-3p	COL19A1	-0.551515	0.0984012
hsa-miR-204-5p	CCND2	0.554545	0.0766523		hsa-miR-195-5p	PPM1E	-0.551515	0.0984012
hsa-miR-181b-5p	MCC	-0.545455	0.082651		hsa-miR-195-5p	E2F7	-0.551515	0.0984012
hsa-miR-204-5p	PPARGC1A	-0.545455	0.082651		hsa-miR-130a-3p	MPPED2	0.539394	0.107593
hsa-miR-4770	MYPN	0.545455	0.082651		hsa-miR-19a-3p	E2F8	0.539394	0.107593
hsa-miR-181b-5p	MCUR1	0.545455	0.082651		hsa-miR-376a-3p	PGR	0.539394	0.107593
hsa-miR-204-5p	ESYT2	-0.536364	0.0889534		hsa-miR-30a-5p	NHS	0.539394	0.107593
hsa-miR-181b-5p	ZBTB20	-0.536364	0.0889534		hsa-miR-424-5p	PPM1E	-0.527273	0.117308
hsa-miR-204-5p	ARL5A	-0.536364	0.0889534		hsa-miR-424-5p	TMC7	-0.527273	0.117308
hsa-miR-204-5p	ARHGAP26	0.536364	0.0889534		hsa-miR-454-3p	GLRA3	0.527273	0.117308
hsa-miR-204-5p	MCL1	0.536364	0.0889534		hsa-miR-376a-3p	GRIK2	0.527273	0.117308
hsa-miR-181b-5p	LIF	-0.527273	0.0955652		hsa-miR-148a-3p	ROBO2	0.527273	0.117308
hsa-miR-204-5p	KHDRBS3	-0.527273	0.0955652		hsa-miR-195-5p	CX3CL1	0.527273	0.117308
hsa-miR-4770	GXYLT1	0.527273	0.0955652		hsa-miR-376c-3p	TGFBR3	0.515152	0.127553
hsa-miR-204-5p	TMEM178B	0.527273	0.0955652		hsa-miR-130a-3p	PDGFRA	0.515152	0.127553
hsa-miR-181b-5p	YTHDC2	-0.518182	0.102492		hsa-miR-424-5p	PCDH1	0.515152	0.127553
hsa-miR-181b-5p	ADAMTS1	-0.518182	0.102492		hsa-miR-196b-5p	TGFBR3	-0.50303	0.138334
hsa-miR-4770	RAB11FIP1	-0.518182	0.102492		hsa-miR-381-3p	MALT1	-0.490909	0.149656
hsa-miR-143-3p	KRAS	-0.518182	0.102492		hsa-miR-195-5p	TFRC	-0.490909	0.149656
hsa-miR-4770	ANKRD33B	-0.518182	0.102492		hsa-miR-214-5p	FOXP2	-0.490909	0.149656
hsa-miR-143-3p	TXNL1	-0.518182	0.102492		hsa-miR-199a-5p	ZBTB37	0.490909	0.149656
hsa-miR-324-5p	ROCK1	0.518182	0.102492		hsa-miR-19a-3p	GOLGA8B	-0.478788	0.161523
hsa-miR-181b-5p	SERTAD4	0.518182	0.102492		hsa-miR-190b	HAS2	-0.478788	0.161523
hsa-miR-181b-5p	CDK8	0.518182	0.102492		hsa-miR-199a-5p	HAS2	-0.478788	0.161523
hsa-miR-4770	FKBP5	-0.509091	0.109737		hsa-miR-195-5p	GALNT13	-0.478788	0.161523
hsa-miR-433-3p	ALDH1L1	0.509091	0.109737		hsa-miR-455-5p	CPA4	0.478788	0.161523
hsa-miR-877-5p	DPY19L3	0.509091	0.109737		hsa-miR-34a-5p	PDK3	0.478788	0.161523
hsa-miR-877-5p	DHTKD1	0.509091	0.109737		hsa-miR-301a-3p	WNT10A	-0.466667	0.173939
hsa-miR-324-5p	MYPN	-0.5	0.117307		hsa-miR-376a-3p	ATP13A3	-0.466667	0.173939
hsa-miR-143-3p	KIAA1614	0.490909	0.125204		hsa-let-7f-5p	RNF152	-0.466667	0.173939
hsa-miR-10b-5p	SCN3A	0.490909	0.125204		hsa-let-7f-5p	IRS2	-0.466667	0.173939
hsa-miR-204-5p	MTMR7	0.490909	0.125204		hsa-miR-30a-5p	SLC6A15	0.466667	0.173939
hsa-miR-143-3p	NFATC2	0.490909	0.125204		hsa-miR-301a-3p	CSMD1	0.466667	0.173939
hsa-miR-877-5p	HNRNPC	0.490909	0.125204		hsa-miR-455-5p	KCNJ2	-0.454545	0.186905
hsa-miR-181b-5p	ANKRD50	0.490909	0.125204		hsa-miR-424-5p	PIM1	-0.454545	0.186905
hsa-miR-433-3p	PHEX	-0.481818	0.133434		hsa-miR-195-5p	CDC25B	-0.454545	0.186905
hsa-miR-204-5p	RERE	0.481818	0.133434		hsa-miR-454-3p	ZDHHC23	0.454545	0.186905
hsa-miR-204-5p	SMC2	-0.472727	0.141999		hsa-miR-20a-5p	IGF2BP1	0.454545	0.186905
hsa-miR-433-3p	CBX3	-0.472727	0.141999		hsa-miR-424-5p	TBX18	0.454545	0.186905
hsa-miR-143-3p	ZBTB20	0.472727	0.141999		hsa-miR-424-5p	ZBTB37	0.454545	0.186905
hsa-miR-324-5p	USP6NL	0.472727	0.141999		hsa-miR-301a-3p	STK33	-0.442424	0.200423
hsa-miR-204-5p	DENR	-0.463636	0.150901		hsa-miR-424-5p	HAS2	-0.442424	0.200423
hsa-miR-143-3p	NPR3	-0.463636	0.150901		hsa-miR-20a-5p	NCKAP5	-0.442424	0.200423
hsa-miR-181b-5p	HDAC9	-0.463636	0.150901		hsa-miR-424-5p	ESF1	-0.442424	0.200423
hsa-miR-204-5p	RBM7	-0.463636	0.150901		hsa-miR-195-5p	FOSL1	-0.442424	0.200423
hsa-miR-181b-5p	LRRC8D	0.463636	0.150901		hsa-let-7f-5p	FOXP2	0.442424	0.200423
hsa-miR-181b-5p	TM9SF3	0.463636	0.150901		hsa-miR-374a-5p	PI15	0.442424	0.200423
hsa-miR-181b-5p	PI4K2B	0.463636	0.150901		hsa-miR-30a-5p	PIGV	0.442424	0.200423
hsa-miR-204-5p	LRRC8D	-0.454545	0.160145		hsa-miR-195-5p	PCDHA10	0.442424	0.200423
hsa-miR-10b-5p	CAMK2G	-0.454545	0.160145		hsa-miR-20a-5p	RBL1	0.442424	0.200423
hsa-miR-143-3p	RAB11FIP1	0.454545	0.160145		hsa-miR-195-5p	LRP2	0.442424	0.200423
hsa-miR-324-5p	RAN	0.454545	0.160145		hsa-miR-424-5p	LRP2	0.442424	0.200423
hsa-miR-204-5p	SPRYD7	-0.445455	0.169733		hsa-miR-424-5p	STK33	-0.430303	0.214492
hsa-miR-10b-5p	TFAP2A	-0.445455	0.169733		hsa-miR-20a-5p	CDH19	-0.430303	0.214492
hsa-miR-181b-5p	RALA	0.445455	0.169733		hsa-miR-374a-5p	TAF4B	-0.430303	0.214492
hsa-miR-181b-5p	PDAP1	0.445455	0.169733		hsa-miR-30a-5p	FOXG1	0.430303	0.214492
hsa-miR-181b-5p	AP1AR	0.445455	0.169733		hsa-miR-374a-5p	CYP26A1	0.430303	0.214492
hsa-miR-204-5p	AP3M1	-0.436364	0.179665		hsa-miR-301a-3p	LRP2	0.430303	0.214492
hsa-miR-181b-5p	DCLK1	-0.436364	0.179665		hsa-miR-19a-3p	KCNK2	0.430303	0.214492
hsa-miR-10b-5p	ST8SIA1	-0.436364	0.179665		hsa-miR-30a-5p	CCSER1	0.430303	0.214492
hsa-miR-181b-5p	ESR1	-0.436364	0.179665		hsa-miR-30a-5p	STK38L	0.430303	0.214492
hsa-miR-328-3p	PIGA	-0.436364	0.179665		hsa-miR-34a-5p	FOSL1	-0.418182	0.229113
hsa-miR-204-5p	ITPR1	0.436364	0.179665		hsa-miR-196b-5p	PRLR	-0.418182	0.229113
hsa-miR-296-3p	ZFP69B	0.436364	0.179665		hsa-miR-148a-3p	TAF4B	-0.418182	0.229113
hsa-miR-143-3p	ALDH1L1	0.436364	0.179665		hsa-miR-424-5p	EML6	-0.418182	0.229113
hsa-miR-204-5p	TFAP2B	0.436364	0.179665		hsa-miR-455-5p	HAS2	-0.418182	0.229113
hsa-miR-324-5p	ZBTB16	-0.427273	0.189944		hsa-miR-424-5p	FAM81A	-0.418182	0.229113
hsa-miR-143-3p	NDUFB9	-0.427273	0.189944		hsa-let-7f-5p	CCDC144A	-0.418182	0.229113
hsa-miR-296-3p	KRBOX4	0.427273	0.189944		hsa-miR-195-5p	KCNJ2	0.418182	0.229113
hsa-miR-181b-5p	NAA20	0.427273	0.189944		hsa-miR-374a-5p	GATA3	0.418182	0.229113
hsa-miR-181b-5p	ADAMTS5	-0.418182	0.20057		hsa-miR-199a-5p	SEMA3F	0.418182	0.229113
hsa-miR-433-3p	STRBP	-0.418182	0.20057		hsa-miR-20a-5p	GRIN2B	0.418182	0.229113
hsa-miR-10b-5p	SERTAD4	-0.418182	0.20057		hsa-miR-454-3p	LRP2	0.418182	0.229113
hsa-miR-10b-5p	FNBP1L	-0.418182	0.20057		hsa-miR-376c-3p	PDE5A	0.418182	0.229113
hsa-miR-204-5p	TFAP2A	-0.418182	0.20057		hsa-miR-454-3p	NHS	0.418182	0.229113
hsa-miR-181b-5p	ACAP2	0.418182	0.20057		hsa-miR-542-3p	PCDH1	0.418182	0.229113
hsa-miR-181b-5p	KRAS	0.418182	0.20057		hsa-miR-195-5p	ZBTB37	0.418182	0.229113
hsa-miR-143-3p	FKBP5	0.418182	0.20057		hsa-miR-376c-3p	AEBP2	-0.406061	0.244282
hsa-miR-433-3p	HBS1L	-0.409091	0.211545		hsa-miR-148a-3p	FAM81A	-0.406061	0.244282
hsa-miR-204-5p	ZC3H8	-0.409091	0.211545		hsa-miR-195-5p	RASSF8	-0.406061	0.244282
hsa-miR-4770	TNRC6C	-0.409091	0.211545		hsa-miR-34a-5p	ZDHHC23	0.406061	0.244282
hsa-miR-433-3p	FBXO22	-0.409091	0.211545		hsa-miR-20a-5p	SSX2IP	0.406061	0.244282
hsa-miR-10b-5p	ERGIC2	-0.409091	0.211545		hsa-miR-374a-5p	GRIN2B	0.406061	0.244282
hsa-miR-181b-5p	E2F5	0.409091	0.211545		hsa-miR-424-5p	NUP210	-0.393939	0.259998
hsa-miR-324-5p	HNRNPA3	0.409091	0.211545		hsa-miR-20a-5p	TBC1D10C	-0.393939	0.259998
hsa-miR-4770	TUBGCP6	-0.4	0.222868		hsa-miR-195-5p	TGFBR3	0.393939	0.259998
hsa-miR-143-3p	BLMH	-0.4	0.222868		hsa-miR-376a-3p	VPS37B	0.393939	0.259998
hsa-miR-181b-5p	PCDHA5	0.4	0.222868		hsa-miR-376c-3p	SLC25A37	0.393939	0.259998
hsa-miR-181b-5p	IRS2	-0.390909	0.23454		hsa-miR-190b	CCSER1	0.393939	0.259998
hsa-miR-433-3p	HNRNPR	-0.390909	0.23454		hsa-miR-424-5p	PDK3	0.393939	0.259998
hsa-miR-328-3p	RAD23B	0.390909	0.23454		hsa-miR-424-5p	ATP13A3	-0.381818	0.276255
hsa-miR-181b-5p	PROSER1	0.390909	0.23454		hsa-miR-301a-3p	TAF4B	-0.381818	0.276255
hsa-miR-143-3p	KRT80	0.390909	0.23454		hsa-miR-195-5p	FAM81A	-0.381818	0.276255
hsa-miR-324-5p	FBXO11	0.390909	0.23454		hsa-miR-195-5p	HPSE2	0.381818	0.276255
hsa-miR-181b-5p	ARL5A	0.390909	0.23454		hsa-miR-130a-3p	ERBB4	0.381818	0.276255
hsa-miR-181b-5p	FBXO11	0.390909	0.23454		hsa-miR-148a-3p	ELAVL2	0.381818	0.276255
hsa-miR-181b-5p	PNRC2	0.390909	0.23454		hsa-miR-190b	FOXP2	0.381818	0.276255
hsa-miR-10b-5p	WBP11	-0.381818	0.24656		hsa-miR-454-3p	TP63	0.381818	0.276255
hsa-miR-433-3p	ZBTB20	0.381818	0.24656		hsa-miR-424-5p	TNMD	0.381818	0.276255
hsa-miR-204-5p	SNX18	0.381818	0.24656		hsa-miR-424-5p	PCDHA1	0.381818	0.276255
hsa-miR-877-5p	MTDH	0.381818	0.24656		hsa-miR-195-5p	PCDHA8	0.381818	0.276255
hsa-miR-181b-5p	RNF141	0.381818	0.24656		hsa-miR-30a-5p	NAALADL2	0.381818	0.276255
hsa-miR-296-3p	COL4A4	-0.372727	0.258926		hsa-miR-154-5p	FOXP2	0.381818	0.276255
hsa-miR-10b-5p	TFAP2C	-0.372727	0.258926		hsa-miR-30a-5p	TAF4B	0.381818	0.276255
hsa-miR-143-3p	LARP4	-0.372727	0.258926		hsa-miR-130a-3p	ZBTB37	0.381818	0.276255
hsa-miR-328-3p	ZNF423	0.372727	0.258926		hsa-let-7f-5p	RASGRP1	-0.369697	0.29305
hsa-miR-433-3p	DNAJB12	0.372727	0.258926		hsa-miR-381-3p	TAF4B	-0.369697	0.29305
hsa-miR-181b-5p	PAFAH1B2	0.372727	0.258926		hsa-miR-381-3p	GRM8	-0.369697	0.29305
hsa-miR-181b-5p	HMGB1	0.372727	0.258926		hsa-miR-376a-3p	CRISPLD1	-0.369697	0.29305
hsa-miR-181b-5p	GPD1L	-0.363636	0.271638		hsa-miR-34a-5p	RET	-0.369697	0.29305
hsa-miR-328-3p	ESCO1	0.363636	0.271638		hsa-miR-20a-5p	CCDC144A	-0.369697	0.29305
hsa-miR-143-3p	ANKRD33B	0.363636	0.271638		hsa-miR-195-5p	NFASC	-0.369697	0.29305
hsa-miR-181b-5p	AGFG1	0.363636	0.271638		hsa-miR-19a-3p	NCKAP5	-0.369697	0.29305
hsa-miR-181b-5p	DR1	0.363636	0.271638		hsa-miR-195-5p	PCDHA2	0.369697	0.29305
hsa-miR-433-3p	TOP1	-0.354545	0.284693		hsa-miR-196b-5p	HDAC9	0.369697	0.29305
hsa-miR-328-3p	ESRP1	0.354545	0.284693		hsa-miR-20a-5p	ZNF280B	0.369697	0.29305
hsa-miR-204-5p	RBBP5	-0.354545	0.284693		hsa-miR-454-3p	E2F7	0.369697	0.29305
hsa-miR-181b-5p	NBEA	-0.354545	0.284693		hsa-miR-381-3p	RNF152	-0.357576	0.310376
hsa-miR-204-5p	HMGB1	-0.354545	0.284693		hsa-miR-195-5p	MT1G	-0.357576	0.310376
hsa-miR-877-5p	KDM5C	-0.354545	0.284693		hsa-miR-301a-3p	TGFB2	-0.357576	0.310376
hsa-miR-433-3p	CDK8	-0.354545	0.284693		hsa-miR-34a-5p	RNF152	-0.357576	0.310376
hsa-miR-204-5p	RSPO3	0.354545	0.284693		hsa-let-7f-5p	TGFBR3	-0.357576	0.310376
hsa-miR-204-5p	ADAMTS5	0.354545	0.284693		hsa-miR-376c-3p	ADAM22	-0.357576	0.310376
hsa-miR-181b-5p	YWHAB	0.354545	0.284693		hsa-miR-424-5p	FOXP2	0.357576	0.310376
hsa-miR-181b-5p	PRPF40A	0.354545	0.284693		hsa-miR-196b-5p	FOXP2	0.357576	0.310376
hsa-miR-181b-5p	CNR1	-0.345455	0.298089		hsa-miR-454-3p	PDGFRA	0.357576	0.310376
hsa-miR-1185-1-3p	FXR1	-0.345455	0.298089		hsa-miR-374a-5p	PCDHA10	0.357576	0.310376
hsa-miR-10b-5p	CNOT6	-0.345455	0.298089		hsa-miR-148a-3p	NHS	0.357576	0.310376
hsa-miR-181b-5p	NFATC2	-0.345455	0.298089		hsa-miR-374a-5p	GPC6	-0.345455	0.328227
hsa-miR-204-5p	CCNY	-0.345455	0.298089		hsa-miR-454-3p	NCKAP5	-0.345455	0.328227
hsa-miR-4770	ZBTB20	-0.345455	0.298089		hsa-let-7f-5p	KCNC3	-0.345455	0.328227
hsa-miR-433-3p	GALNT1	-0.345455	0.298089		hsa-miR-34a-5p	GLRA3	0.345455	0.328227
hsa-miR-433-3p	STARD3NL	-0.345455	0.298089		hsa-miR-199b-3p	PDGFRA	0.345455	0.328227
hsa-miR-181b-5p	PPP2R2C	0.345455	0.298089		hsa-miR-301a-3p	ROBO2	0.345455	0.328227
hsa-miR-4770	CBX5	0.345455	0.298089		hsa-let-7f-5p	CPA4	0.345455	0.328227
hsa-miR-433-3p	SAR1A	0.345455	0.298089		hsa-let-7f-5p	HAS2	-0.333333	0.346594
hsa-miR-181b-5p	FAM3C	0.345455	0.298089		hsa-miR-301a-3p	ZDHHC23	-0.333333	0.346594
hsa-miR-181b-5p	PPP2R5E	0.345455	0.298089		hsa-miR-214-5p	KLF5	-0.333333	0.346594
hsa-miR-181b-5p	SUGT1	0.345455	0.298089		hsa-miR-374a-5p	CCNE2	-0.333333	0.346594
hsa-miR-4770	TERT	-0.336364	0.311824		hsa-miR-20a-5p	PTCHD1	0.333333	0.346594
hsa-miR-204-5p	DIS3	-0.336364	0.311824		hsa-miR-454-3p	ROBO2	0.333333	0.346594
hsa-miR-433-3p	TMED5	-0.336364	0.311824		hsa-miR-199a-5p	GPR89B	0.333333	0.346594
hsa-miR-181b-5p	ACAN	-0.336364	0.311824		hsa-miR-454-3p	STK33	-0.321212	0.365468
hsa-miR-204-5p	TFAM	-0.336364	0.311824		hsa-miR-30a-5p	COL9A3	-0.321212	0.365468
hsa-miR-204-5p	SMARCA5	-0.336364	0.311824		hsa-miR-455-5p	ERBB4	-0.321212	0.365468
hsa-miR-143-3p	CBX5	-0.336364	0.311824		hsa-miR-148a-3p	GADD45A	-0.321212	0.365468
hsa-miR-143-3p	ZBTB16	0.336364	0.311824		hsa-miR-20a-5p	KCNB1	-0.321212	0.365468
hsa-miR-181b-5p	CACNA2D2	-0.327273	0.325895		hsa-miR-195-5p	TMC7	-0.321212	0.365468
hsa-miR-143-3p	GXYLT1	-0.327273	0.325895		hsa-miR-199a-5p	SLC25A37	-0.321212	0.365468
hsa-miR-4770	BLMH	0.327273	0.325895		hsa-miR-455-5p	ATP13A3	0.321212	0.365468
hsa-miR-4770	PHTF2	0.327273	0.325895		hsa-miR-34a-5p	CCNE2	0.321212	0.365468
hsa-miR-4770	RSF1	0.327273	0.325895		hsa-miR-199a-3p	PDGFRA	0.321212	0.365468
hsa-miR-181b-5p	RCOR1	0.327273	0.325895		hsa-miR-301a-3p	KCNB1	0.321212	0.365468
hsa-miR-204-5p	IPO8	-0.318182	0.340298		hsa-miR-30a-5p	PDE5A	0.321212	0.365468
hsa-miR-204-5p	CDH11	-0.318182	0.340298		hsa-miR-301a-3p	GADD45A	-0.309091	0.384841
hsa-miR-433-3p	C1orf131	-0.318182	0.340298		hsa-miR-19a-3p	ADAMTS17	-0.309091	0.384841
hsa-miR-324-5p	GJC1	-0.318182	0.340298		hsa-miR-424-5p	MT1G	-0.309091	0.384841
hsa-miR-433-3p	AZIN1	-0.318182	0.340298		hsa-miR-30a-5p	GOLGA8B	-0.309091	0.384841
hsa-miR-433-3p	CNOT6	-0.318182	0.340298		hsa-miR-19a-3p	AEBP2	-0.309091	0.384841
hsa-miR-4770	SLC39A10	0.318182	0.340298		hsa-miR-19a-3p	KCNJ2	-0.309091	0.384841
hsa-miR-204-5p	RIMS2	0.318182	0.340298		hsa-miR-424-5p	TFRC	-0.309091	0.384841
hsa-miR-204-5p	RPS6KA5	0.318182	0.340298		hsa-miR-424-5p	GALNT13	-0.309091	0.384841
hsa-miR-324-5p	CHMP4C	0.318182	0.340298		hsa-miR-301a-3p	CHST1	0.309091	0.384841
hsa-miR-10b-5p	ANXA7	-0.309091	0.355028		hsa-miR-34a-5p	SPTBN2	0.309091	0.384841
hsa-miR-181b-5p	RAD21	0.309091	0.355028		hsa-miR-199b-3p	PLCB1	0.309091	0.384841
hsa-miR-181b-5p	CDC42BPA	0.309091	0.355028		hsa-miR-199a-5p	ZNF528	0.309091	0.384841
hsa-miR-204-5p	CHST9	0.309091	0.355028		hsa-miR-199a-3p	SEC16B	0.309091	0.384841
hsa-miR-4770	ARHGAP26	-0.3	0.370083		hsa-miR-424-5p	CHPT1	-0.29697	0.404702
hsa-miR-4770	NRG1	-0.3	0.370083		hsa-miR-374a-5p	STK38L	-0.29697	0.404702
hsa-miR-328-3p	MIB1	0.3	0.370083		hsa-miR-19a-3p	TMEM47	-0.29697	0.404702
hsa-miR-877-5p	NEBL	-0.290909	0.385457		hsa-miR-130a-3p	ZDHHC23	0.29697	0.404702
hsa-miR-433-3p	RAD21	-0.290909	0.385457		hsa-miR-301a-3p	GRIK2	0.29697	0.404702
hsa-miR-4770	LARP4	0.290909	0.385457		hsa-miR-20a-5p	FGD1	0.29697	0.404702
hsa-miR-4770	KRAS	0.290909	0.385457		hsa-miR-19a-3p	CHST1	-0.29697	0.404702
hsa-miR-181b-5p	SRPK2	0.290909	0.385457		hsa-miR-454-3p	PLCB1	0.29697	0.404702
hsa-miR-877-5p	SCN3A	-0.281818	0.401145		hsa-miR-199a-3p	PLCB1	0.29697	0.404702
hsa-miR-4770	SLC25A25	-0.281818	0.401145		hsa-miR-196b-5p	HOXA5	0.29697	0.404702
hsa-miR-181b-5p	SLITRK4	-0.281818	0.401145		hsa-miR-374a-5p	PCDHA1	0.29697	0.404702
hsa-miR-324-5p	RCAN1	0.281818	0.401145		hsa-miR-19a-3p	LIF	-0.284848	0.425038
hsa-miR-10b-5p	SNX18	0.281818	0.401145		hsa-miR-424-5p	GPC6	-0.284848	0.425038
hsa-miR-433-3p	RBM7	0.281818	0.401145		hsa-miR-34a-5p	MLLT3	-0.284848	0.425038
hsa-miR-181b-5p	DERL1	0.281818	0.401145		hsa-miR-130a-3p	TAF4B	-0.284848	0.425038
hsa-miR-181b-5p	WNK3	0.281818	0.401145		hsa-miR-455-5p	PCDH1	-0.284848	0.425038
hsa-miR-10b-5p	KAT6B	0.281818	0.401145		hsa-miR-19a-3p	HOXA5	-0.284848	0.425038
hsa-miR-181b-5p	B3GALT1	-0.272727	0.417141		hsa-miR-214-5p	IRX5	0.284848	0.425038
hsa-miR-4770	NPR3	-0.272727	0.417141		hsa-miR-30a-5p	FTO	0.284848	0.425038
hsa-miR-143-3p	TERT	0.272727	0.417141		hsa-miR-19a-3p	GLRA3	0.284848	0.425038
hsa-miR-181b-5p	RAD23B	0.272727	0.417141		hsa-miR-148a-3p	LRP2	0.284848	0.425038
hsa-miR-143-3p	MYPN	-0.263636	0.433441		hsa-miR-148a-3p	EML6	-0.272727	0.445838
hsa-miR-181b-5p	RNF150	-0.263636	0.433441		hsa-miR-301a-3p	ATP13A3	-0.272727	0.445838
hsa-miR-4770	EBF1	0.263636	0.433441		hsa-miR-20a-5p	HAS2	-0.272727	0.445838
hsa-miR-143-3p	NRG1	0.263636	0.433441		hsa-miR-30a-5p	ZNF280B	-0.272727	0.445838
hsa-miR-143-3p	ARHGAP26	0.263636	0.433441		hsa-let-7f-5p	FREM2	0.272727	0.445838
hsa-miR-181b-5p	CCAR1	0.263636	0.433441		hsa-miR-199b-3p	ELAVL2	0.272727	0.445838
hsa-miR-4770	NFATC2	-0.254545	0.450037		hsa-miR-19a-3p	LRP2	0.272727	0.445838
hsa-miR-181b-5p	GALNT16	-0.254545	0.450037		hsa-miR-374a-5p	PCDHA2	0.272727	0.445838
hsa-miR-296-3p	ZBTB20	-0.254545	0.450037		hsa-miR-148a-3p	GRIN2B	0.272727	0.445838
hsa-miR-10b-5p	GTF2H1	-0.254545	0.450037		hsa-miR-195-5p	PCDHA7	0.272727	0.445838
hsa-miR-204-5p	SLITRK4	-0.254545	0.450037		hsa-miR-381-3p	STK38L	-0.260606	0.467089
hsa-miR-181b-5p	KMT2E	-0.254545	0.450037		hsa-miR-199a-5p	DNAJB5	-0.260606	0.467089
hsa-miR-10b-5p	ZBTB16	0.254545	0.450037		hsa-miR-424-5p	PRSS12	-0.260606	0.467089
hsa-miR-181b-5p	ZFP69B	0.254545	0.450037		hsa-miR-374a-5p	FGFR2	-0.260606	0.467089
hsa-miR-204-5p	CPEB4	0.254545	0.450037		hsa-miR-19a-3p	PHLDA1	-0.260606	0.467089
hsa-miR-181b-5p	HLF	-0.245455	0.466922		hsa-miR-19a-3p	CR2	0.260606	0.467089
hsa-miR-4770	TRAPPC8	0.245455	0.466922		hsa-miR-195-5p	FOXP2	0.260606	0.467089
hsa-miR-181b-5p	CUL3	0.245455	0.466922		hsa-miR-379-5p	FOXP2	0.260606	0.467089
hsa-miR-181b-5p	IPO8	0.236364	0.484091		hsa-miR-301a-3p	GLRA3	0.260606	0.467089
hsa-miR-181b-5p	BTG2	-0.227273	0.501536		hsa-let-7f-5p	IGF2BP1	0.260606	0.467089
hsa-miR-433-3p	NUP35	0.227273	0.501536		hsa-miR-301a-3p	PDGFRA	0.260606	0.467089
hsa-miR-433-3p	CACUL1	0.227273	0.501536		hsa-miR-454-3p	MPPED2	0.260606	0.467089
hsa-miR-181b-5p	TFAM	0.227273	0.501536		hsa-miR-301a-3p	NHS	0.260606	0.467089
hsa-miR-204-5p	HDAC9	-0.218182	0.519248		hsa-miR-199a-3p	STRIP2	-0.248485	0.488776
hsa-miR-433-3p	ACAA2	-0.218182	0.519248		hsa-miR-374a-5p	SSX2IP	-0.248485	0.488776
hsa-miR-204-5p	SRPK2	-0.209091	0.537221		hsa-miR-34a-5p	PAX5	-0.248485	0.488776
hsa-miR-433-3p	KRAS	-0.209091	0.537221		hsa-miR-130a-3p	VPS37B	-0.248485	0.488776
hsa-miR-204-5p	WNK1	-0.209091	0.537221		hsa-miR-542-3p	LSAMP	-0.248485	0.488776
hsa-miR-181b-5p	RSF1	0.209091	0.537221		hsa-let-7f-5p	S100A8	-0.248485	0.488776
hsa-miR-181b-5p	ANKRD33B	-0.2	0.555445		hsa-miR-424-5p	PIM3	-0.248485	0.488776
hsa-miR-204-5p	CAMK1D	-0.2	0.555445		hsa-miR-19a-3p	CCDC144A	-0.248485	0.488776
hsa-miR-181b-5p	TMEM178B	-0.2	0.555445		hsa-miR-199b-3p	SEC16B	0.248485	0.488776
hsa-miR-328-3p	CNIH4	0.2	0.555445		hsa-miR-20a-5p	NHS	0.248485	0.488776
hsa-miR-4770	PTBP3	-0.2	0.555445		hsa-miR-195-5p	LTB	-0.236364	0.510885
hsa-miR-877-5p	PFKM	0.2	0.555445		hsa-miR-34a-5p	SERPINE1	-0.236364	0.510885
hsa-miR-181b-5p	USP6NL	0.2	0.555445		hsa-miR-196b-5p	KCNJ2	-0.236364	0.510885
hsa-miR-181b-5p	PHTF2	0.2	0.555445		hsa-miR-424-5p	PCDHA2	0.236364	0.510885
hsa-miR-181b-5p	HEPHL1	0.2	0.555445		hsa-miR-30a-5p	PTCHD1	0.236364	0.510885
hsa-miR-433-3p	TNRC6C	0.2	0.555445		hsa-miR-34a-5p	PTCHD1	0.236364	0.510885
hsa-miR-181b-5p	PCDHA7	0.190909	0.573913		hsa-miR-199a-3p	ELAVL2	0.236364	0.510885
hsa-miR-10b-5p	KLHL29	0.190909	0.573913		hsa-miR-19a-3p	NAALADL2	0.236364	0.510885
hsa-miR-4770	KIF26B	0.190909	0.573913		hsa-miR-130a-3p	E2F7	0.236364	0.510885
hsa-miR-99b-5p	SMARCA5	0.190909	0.573913		hsa-miR-195-5p	SLC25A37	0.236364	0.510885
hsa-miR-181b-5p	LARP4	0.190909	0.573913		hsa-miR-424-5p	CLCN4	-0.224242	0.533401
hsa-miR-181b-5p	WNK1	0.190909	0.573913		hsa-miR-376a-3p	HAS2	-0.224242	0.533401
hsa-miR-433-3p	WNK3	-0.181818	0.592615		hsa-miR-34a-5p	FRMD4A	-0.224242	0.533401
hsa-miR-10b-5p	SMAD2	-0.181818	0.592615		hsa-miR-20a-5p	PCDHA1	-0.224242	0.533401
hsa-miR-328-3p	STT3A	0.181818	0.592615		hsa-miR-34a-5p	CSMD1	-0.224242	0.533401
hsa-miR-4770	NDUFB9	-0.181818	0.592615		hsa-miR-195-5p	PCDHA1	0.224242	0.533401
hsa-miR-433-3p	GXYLT1	-0.181818	0.592615		hsa-miR-301a-3p	MPPED2	-0.224242	0.533401
hsa-miR-4770	ZC3H15	0.181818	0.592615		hsa-miR-30a-5p	ELAVL2	0.224242	0.533401
hsa-miR-99b-5p	PPP1CB	0.172727	0.611542		hsa-miR-381-3p	PI15	0.224242	0.533401
hsa-miR-181b-5p	DUSP10	-0.163636	0.630685		hsa-miR-424-5p	PCDHA10	0.224242	0.533401
hsa-miR-181b-5p	ANKRD13C	-0.163636	0.630685		hsa-miR-381-3p	DNALI1	0.224242	0.533401
hsa-miR-4770	KRT80	-0.163636	0.630685		hsa-miR-20a-5p	FBXO41	0.224242	0.533401
hsa-miR-181b-5p	SMAD2	-0.163636	0.630685		hsa-miR-424-5p	KCNJ2	0.224242	0.533401
hsa-miR-10b-5p	TMEM168	0.163636	0.630685		hsa-miR-19a-3p	FRMPD2	0.224242	0.533401
hsa-miR-181b-5p	ARL1	0.163636	0.630685		hsa-miR-30a-5p	CEACAM1	0.224242	0.533401
hsa-miR-10b-5p	HAS3	0.163636	0.630685		hsa-miR-424-5p	LTB	-0.212121	0.556306
hsa-miR-10b-5p	WDR26	-0.154545	0.650034		hsa-miR-148a-3p	ADAM22	-0.212121	0.556306
hsa-miR-328-3p	KIAA1614	-0.154545	0.650034		hsa-miR-30a-5p	LDLR	-0.212121	0.556306
hsa-miR-4770	UPF2	0.154545	0.650034		hsa-let-7f-5p	COL9A3	0.212121	0.556306
hsa-miR-143-3p	LIFR	0.154545	0.650034		hsa-miR-34a-5p	ADAM22	-0.212121	0.556306
hsa-miR-143-3p	EBF1	0.154545	0.650034		hsa-miR-30a-5p	FAM81A	0.212121	0.556306
hsa-miR-181b-5p	CUL5	0.154545	0.650034		hsa-miR-130a-3p	ATP13A3	-0.212121	0.556306
hsa-miR-10b-5p	GALNT1	-0.145455	0.669579		hsa-miR-199a-5p	SERPINE1	0.212121	0.556306
hsa-miR-181b-5p	CPEB4	0.145455	0.669579		hsa-miR-190b	CSMD1	-0.212121	0.556306
hsa-miR-328-3p	PGM2	0.145455	0.669579		hsa-miR-199a-5p	ZNF286B	-0.212121	0.556306
hsa-miR-204-5p	ZNF423	-0.145455	0.669579		hsa-miR-454-3p	KCNB1	-0.212121	0.556306
hsa-miR-181b-5p	GHITM	0.145455	0.669579		hsa-miR-199a-5p	NAALADL2	0.212121	0.556306
hsa-miR-99b-5p	AP1AR	0.145455	0.669579		hsa-miR-195-5p	EML6	0.212121	0.556306
hsa-miR-877-5p	FKBP5	-0.136364	0.689309		hsa-miR-374a-5p	PCDHA8	0.212121	0.556306
hsa-miR-328-3p	FGD1	0.136364	0.689309		hsa-miR-19a-3p	DSCAM	0.212121	0.556306
hsa-miR-181b-5p	NCOA2	0.136364	0.689309		hsa-miR-199b-3p	STRIP2	-0.2	0.579584
hsa-miR-433-3p	DPY19L4	-0.127273	0.709215		hsa-miR-301a-3p	IGF2BP1	-0.2	0.579584
hsa-miR-204-5p	SKI	0.127273	0.709215		hsa-miR-19a-3p	FOXP2	-0.2	0.579584
hsa-miR-181b-5p	C8orf44-SGK3	0.127273	0.709215		hsa-miR-424-5p	E2F7	-0.2	0.579584
hsa-miR-181b-5p	SEC24C	-0.118182	0.729285		hsa-miR-195-5p	NUP210	-0.2	0.579584
hsa-miR-10b-5p	SHANK3	0.118182	0.729285		hsa-let-7f-5p	TRIB1	-0.2	0.579584
hsa-miR-181b-5p	TBC1D1	0.118182	0.729285		hsa-miR-130a-3p	IMPDH1	-0.2	0.579584
hsa-miR-433-3p	CLCN3	0.109091	0.749509		hsa-miR-381-3p	ETS1	-0.2	0.579584
hsa-miR-10b-5p	RB1CC1	-0.109091	0.749509		hsa-miR-301a-3p	ERBB4	-0.2	0.579584
hsa-miR-181b-5p	ADAM11	-0.1	0.769875		hsa-miR-130a-3p	WNT10A	-0.2	0.579584
hsa-miR-433-3p	CCAR1	-0.1	0.769875		hsa-miR-195-5p	PIM3	-0.2	0.579584
hsa-miR-4770	RBM7	0.1	0.769875		hsa-miR-199a-5p	SLC46A1	0.2	0.579584
hsa-miR-181b-5p	CAMK2G	0.1	0.769875		hsa-let-7f-5p	AEN	0.2	0.579584
hsa-miR-181b-5p	KRBOX4	0.1	0.769875		hsa-miR-301a-3p	IMPDH1	0.2	0.579584
hsa-miR-143-3p	KANK4	-0.0909091	0.790373		hsa-miR-301a-3p	TP63	0.2	0.579584
hsa-miR-433-3p	NCKAP1	-0.0909091	0.790373		hsa-miR-424-5p	HPSE2	0.2	0.579584
hsa-miR-181b-5p	CAMSAP2	0.0909091	0.790373		hsa-miR-374a-5p	PGR	0.2	0.579584
hsa-miR-181b-5p	CLOCK	0.0909091	0.790373		hsa-miR-542-3p	ELAVL2	0.2	0.579584
hsa-miR-204-5p	STRIP2	0.0818182	0.81099		hsa-miR-301a-3p	PLCB1	0.2	0.579584
hsa-miR-433-3p	TMEM33	-0.0818182	0.81099		hsa-miR-301a-3p	COL9A3	-0.187879	0.603218
hsa-miR-181b-5p	OSBPL8	0.0818182	0.81099		hsa-miR-19a-3p	RIMS2	-0.187879	0.603218
hsa-miR-433-3p	ACAP2	-0.0727273	0.831716		hsa-miR-381-3p	PSIP1	-0.187879	0.603218
hsa-miR-181b-5p	CBX5	-0.0727273	0.831716		hsa-miR-374a-5p	FOXG1	-0.187879	0.603218
hsa-miR-4770	NOVA2	0.0636364	0.852539		hsa-miR-381-3p	FOXP2	0.187879	0.603218
hsa-miR-181b-5p	BRD1	-0.0636364	0.852539		hsa-let-7f-5p	INTU	0.187879	0.603218
hsa-miR-324-5p	SLITRK4	0.0636364	0.852539		hsa-miR-34a-5p	FOXP2	0.187879	0.603218
hsa-miR-433-3p	USP6	0.0545455	0.873447		hsa-miR-20a-5p	GPC6	0.187879	0.603218
hsa-miR-324-5p	ZFX	-0.0545455	0.873447		hsa-miR-190b	NFASC	0.187879	0.603218
hsa-miR-10b-5p	RIMS2	0.0545455	0.873447		hsa-miR-130a-3p	IGF2BP1	-0.175758	0.627188
hsa-miR-10b-5p	TMOD1	0.0545455	0.873447		hsa-miR-455-5p	PDGFRA	-0.175758	0.627188
hsa-miR-181b-5p	SLC25A25	-0.0454545	0.894427		hsa-miR-196b-5p	RASGRP1	-0.175758	0.627188
hsa-miR-181b-5p	PTBP3	-0.0454545	0.894427		hsa-miR-19a-3p	VPS37B	-0.175758	0.627188
hsa-miR-181b-5p	PAWR	0.0454545	0.894427		hsa-let-7f-5p	ZNF280B	0.175758	0.627188
hsa-miR-433-3p	GTPBP10	-0.0454545	0.894427		hsa-miR-30a-5p	SBF1	-0.175758	0.627188
hsa-miR-324-5p	FBXL2	0.0454545	0.894427		hsa-miR-20a-5p	STRIP2	0.175758	0.627188
hsa-miR-4770	KIAA1614	0.0363636	0.915468		hsa-miR-148a-3p	LDLR	0.175758	0.627188
hsa-miR-99b-5p	FKBP5	-0.0363636	0.915468		hsa-miR-454-3p	COL9A3	0.175758	0.627188
hsa-miR-296-3p	FAT2	0.0363636	0.915468		hsa-miR-301a-3p	PDE5A	-0.175758	0.627188
hsa-miR-181b-5p	PCDHA4	0.0272727	0.936558		hsa-miR-19a-3p	TBX18	-0.175758	0.627188
hsa-miR-4770	GOLM1	0.0272727	0.936558		hsa-let-7f-5p	SLC6A15	0.175758	0.627188
hsa-miR-10b-5p	KCNA6	-0.0272727	0.936558		hsa-miR-374a-5p	NEO1	0.175758	0.627188
hsa-miR-433-3p	IMPA1	-0.0272727	0.936558		hsa-miR-19a-3p	PCDHA10	0.175758	0.627188
hsa-miR-10b-5p	CBX5	-0.0272727	0.936558		hsa-miR-34a-5p	HSPA1B	0.175758	0.627188
hsa-miR-433-3p	SMAD2	0.0272727	0.936558		hsa-miR-130a-3p	CCDC144A	0.175758	0.627188
hsa-miR-181b-5p	GABRQ	-0.0181818	0.957685		hsa-miR-424-5p	CX3CL1	0.175758	0.627188
hsa-miR-4770	ZBTB16	-0.0181818	0.957685		hsa-miR-454-3p	ZBTB37	0.175758	0.627188
hsa-miR-433-3p	NFYB	0.0181818	0.957685		hsa-miR-19a-3p	NHS	0.175758	0.627188
hsa-miR-181b-5p	ZFX	0.0181818	0.957685		hsa-miR-199a-3p	GOLIM4	-0.163636	0.651477
hsa-miR-181b-5p	MBD2	-0.0181818	0.957685		hsa-miR-19a-3p	EPHX4	0.163636	0.651477
hsa-miR-181b-5p	PICALM	0.0181818	0.957685		hsa-miR-455-5p	ETS1	-0.163636	0.651477
hsa-miR-4770	KANK4	0.0181818	0.957685		hsa-miR-381-3p	FGFR2	-0.163636	0.651477
hsa-miR-181b-5p	ZKSCAN1	-0.0181818	0.957685		hsa-miR-381-3p	CRISPLD1	-0.163636	0.651477
hsa-miR-181b-5p	ITGA3	-0.00909091	0.978837		hsa-miR-130a-3p	CRISPLD1	-0.163636	0.651477
hsa-miR-4770	ALDH1L1	-0.00909091	0.978837		hsa-miR-196b-5p	PDGFRA	0.163636	0.651477
hsa-miR-10b-5p	WNK3	-0.00909091	0.978837		hsa-miR-542-3p	SPTBN2	-0.163636	0.651477
hsa-miR-4770	TXNL1	0.00909091	0.978837		hsa-miR-424-5p	SPTBN2	-0.163636	0.651477
hsa-miR-10b-5p	MAPRE1	0.00909091	0.978837		hsa-miR-454-3p	ERBB4	0.163636	0.651477
hsa-miR-433-3p	RBM17	0.00909091	0.978837		hsa-miR-34a-5p	STK38L	0.163636	0.651477
hsa-miR-433-3p	PPARGC1A	0	1		hsa-miR-195-5p	SPTBN2	-0.163636	0.651477
hsa-miR-181b-5p	MYBL1	0	1		hsa-miR-196b-5p	IGF2BP1	0.163636	0.651477
hsa-miR-4770	NCBP1	0	1		hsa-miR-30a-5p	CHST1	0.163636	0.651477
hsa-miR-181b-5p	FAM135A	0	1		hsa-miR-19a-3p	MPPED2	0.163636	0.651477
					hsa-miR-542-3p	GRIN2B	0.163636	0.651477
					hsa-miR-195-5p	PDK3	-0.163636	0.651477
					hsa-miR-130a-3p	GPC6	-0.151515	0.676065
					hsa-miR-20a-5p	FRMD4A	-0.151515	0.676065
					hsa-let-7f-5p	PRLR	-0.151515	0.676065
					hsa-miR-542-3p	ETS1	-0.151515	0.676065
					hsa-miR-30a-5p	FOXD1	-0.151515	0.676065
					hsa-miR-34a-5p	BRINP1	-0.151515	0.676065
					hsa-miR-19a-3p	PI15	0.151515	0.676065
					hsa-miR-148a-3p	TFRC	-0.151515	0.676065
					hsa-miR-195-5p	CHPT1	-0.151515	0.676065
					hsa-let-7f-5p	DSG3	-0.151515	0.676065
					hsa-miR-148a-3p	SERPINE1	-0.151515	0.676065
					hsa-miR-20a-5p	LIF	-0.151515	0.676065
					hsa-miR-454-3p	TGFB2	0.151515	0.676065
					hsa-miR-34a-5p	VPS37B	0.151515	0.676065
					hsa-miR-148a-3p	PDE5A	0.151515	0.676065
					hsa-miR-20a-5p	AEN	0.151515	0.676065
					hsa-miR-19a-3p	PCDHA8	0.151515	0.676065
					hsa-miR-130a-3p	CSMD1	0.151515	0.676065
					hsa-miR-374a-5p	CSMD1	0.151515	0.676065
					hsa-miR-199b-3p	GOLIM4	-0.139394	0.700932
					hsa-miR-148a-3p	IPO5	0.139394	0.700932
					hsa-miR-148a-3p	TGFB2	0.139394	0.700932
					hsa-miR-454-3p	TAF4B	-0.139394	0.700932
					hsa-miR-30a-5p	FRMD4A	0.139394	0.700932
					hsa-miR-376c-3p	LSAMP	0.139394	0.700932
					hsa-miR-20a-5p	PCDHA8	0.139394	0.700932
					hsa-let-7f-5p	BMP2	0.139394	0.700932
					hsa-miR-381-3p	NFASC	-0.139394	0.700932
					hsa-miR-424-5p	CSMD1	0.139394	0.700932
					hsa-miR-454-3p	WNT10A	-0.127273	0.726057
					hsa-miR-374a-5p	HDAC9	-0.127273	0.726057
					hsa-miR-199a-5p	GPR180	-0.127273	0.726057
					hsa-miR-195-5p	ARMCX2	0.127273	0.726057
					hsa-let-7f-5p	IGSF1	0.127273	0.726057
					hsa-miR-148a-3p	E2F7	0.127273	0.726057
					hsa-miR-19a-3p	PCDHA2	0.127273	0.726057
					hsa-miR-20a-5p	LAPTM4A	-0.127273	0.726057
					hsa-let-7f-5p	DMD	-0.127273	0.726057
					hsa-miR-19a-3p	ROBO2	0.127273	0.726057
					hsa-miR-34a-5p	FAM81A	0.127273	0.726057
					hsa-miR-424-5p	PCDHA8	0.127273	0.726057
					hsa-miR-190b	DMD	0.127273	0.726057
					hsa-let-7f-5p	TSPYL5	0.127273	0.726057
					hsa-miR-301a-3p	CCDC144A	0.127273	0.726057
					hsa-miR-154-5p	TSPYL5	-0.115152	0.75142
					hsa-miR-20a-5p	SLC40A1	-0.115152	0.75142
					hsa-miR-199a-3p	COL19A1	-0.115152	0.75142
					hsa-miR-454-3p	HOXA5	-0.115152	0.75142
					hsa-miR-195-5p	HAS2	-0.115152	0.75142
					hsa-miR-30a-5p	IRS2	-0.115152	0.75142
					hsa-miR-30a-5p	DMD	-0.115152	0.75142
					hsa-miR-130a-3p	TGFB2	0.115152	0.75142
					hsa-miR-19a-3p	CSMD1	-0.115152	0.75142
					hsa-miR-34a-5p	STAC2	-0.115152	0.75142
					hsa-miR-542-3p	FGF12	-0.115152	0.75142
					hsa-miR-301a-3p	NCKAP5	0.115152	0.75142
					hsa-let-7f-5p	GRIK2	-0.115152	0.75142
					hsa-miR-30a-5p	PRLR	0.115152	0.75142
					hsa-miR-374a-5p	DMD	0.115152	0.75142
					hsa-miR-19a-3p	PLCB1	0.115152	0.75142
					hsa-miR-34a-5p	THSD4	0.115152	0.75142
					hsa-miR-199b-3p	LRP2	0.115152	0.75142
					hsa-miR-148a-3p	CHST1	0.115152	0.75142
					hsa-let-7f-5p	SEC16B	0.115152	0.75142
					hsa-miR-195-5p	RNF152	-0.10303	0.776998
					hsa-miR-454-3p	IMPDH1	-0.10303	0.776998
					hsa-let-7f-5p	SLC16A10	0.10303	0.776998
					hsa-miR-376a-3p	TMTC4	0.10303	0.776998
					hsa-miR-455-5p	INTU	-0.10303	0.776998
					hsa-miR-19a-3p	LSAMP	-0.10303	0.776998
					hsa-miR-20a-5p	LDLR	0.10303	0.776998
					hsa-miR-381-3p	CPNE2	-0.10303	0.776998
					hsa-miR-376a-3p	GPC6	-0.10303	0.776998
					hsa-miR-20a-5p	PCDHA10	0.10303	0.776998
					hsa-miR-154-5p	GRIN2B	0.10303	0.776998
					hsa-miR-190b	KCNB1	-0.10303	0.776998
					hsa-miR-424-5p	TGFBR3	0.10303	0.776998
					hsa-miR-424-5p	ARMCX2	0.10303	0.776998
					hsa-miR-454-3p	PDE5A	0.10303	0.776998
					hsa-miR-34a-5p	GRIN2B	0.10303	0.776998
					hsa-miR-19a-3p	STK33	-0.0909091	0.802772
					hsa-miR-19a-3p	LDLR	0.0909091	0.802772
					hsa-miR-454-3p	CRISPLD1	-0.0909091	0.802772
					hsa-miR-148a-3p	ZDHHC23	0.0909091	0.802772
					hsa-miR-454-3p	ATP13A3	-0.0909091	0.802772
					hsa-miR-20a-5p	PDGFRA	0.0909091	0.802772
					hsa-miR-20a-5p	FGF12	-0.0909091	0.802772
					hsa-miR-30a-5p	E2F7	0.0909091	0.802772
					hsa-miR-381-3p	PDE1C	0.0909091	0.802772
					hsa-miR-30a-5p	PITPNB	0.0909091	0.802772
					hsa-miR-20a-5p	ANKH	0.0909091	0.802772
					hsa-miR-454-3p	CCDC144A	-0.0909091	0.802772
					hsa-miR-199a-3p	LRP2	0.0909091	0.802772
					hsa-miR-196b-5p	AQP4	0.0909091	0.802772
					hsa-miR-424-5p	SLC25A37	-0.0909091	0.802772
					hsa-miR-130a-3p	HOXA5	-0.0787879	0.828717
					hsa-miR-455-5p	PI15	-0.0787879	0.828717
					hsa-miR-199b-3p	COL19A1	-0.0787879	0.828717
					hsa-miR-301a-3p	HOXA5	0.0787879	0.828717
					hsa-miR-130a-3p	PDE5A	0.0787879	0.828717
					hsa-miR-19a-3p	PCDHA1	-0.0787879	0.828717
					hsa-miR-454-3p	GRIK2	-0.0787879	0.828717
					hsa-miR-30a-5p	OXTR	0.0787879	0.828717
					hsa-miR-148a-3p	MPPED2	0.0787879	0.828717
					hsa-miR-30a-5p	LYST	0.0787879	0.828717
					hsa-miR-20a-5p	PCDHA7	0.0787879	0.828717
					hsa-miR-199a-3p	CCDC144A	0.0787879	0.828717
					hsa-let-7f-5p	GRIN2B	0.0787879	0.828717
					hsa-miR-130a-3p	LDLR	-0.0666667	0.854813
					hsa-miR-199a-5p	ERBB4	-0.0666667	0.854813
					hsa-miR-34a-5p	CR2	-0.0666667	0.854813
					hsa-miR-130a-3p	CHST1	-0.0666667	0.854813
					hsa-miR-199b-3p	ERBB4	0.0666667	0.854813
					hsa-miR-34a-5p	NRIP3	0.0666667	0.854813
					hsa-miR-196b-5p	E2F7	-0.0666667	0.854813
					hsa-miR-34a-5p	IGSF1	0.0666667	0.854813
					hsa-miR-130a-3p	GRIK2	0.0666667	0.854813
					hsa-miR-20a-5p	PLCB1	0.0666667	0.854813
					hsa-miR-214-5p	PDGFRA	0.0666667	0.854813
					hsa-let-7f-5p	HIF3A	0.0666667	0.854813
					hsa-miR-19a-3p	PCDHA7	0.0666667	0.854813
					hsa-miR-34a-5p	FBXO41	-0.0545455	0.881036
					hsa-miR-454-3p	IGF2BP1	0.0545455	0.881036
					hsa-miR-374a-5p	LSAMP	-0.0545455	0.881036
					hsa-miR-301a-3p	VPS37B	-0.0545455	0.881036
					hsa-miR-19a-3p	COL19A1	0.0545455	0.881036
					hsa-miR-376a-3p	CCDC144A	-0.0545455	0.881036
					hsa-miR-20a-5p	BMP2	-0.0545455	0.881036
					hsa-miR-30a-5p	DCBLD1	-0.0545455	0.881036
					hsa-miR-30a-5p	HDAC9	0.0545455	0.881036
					hsa-miR-34a-5p	FAT2	-0.0545455	0.881036
					hsa-miR-130a-3p	COL9A3	0.0545455	0.881036
					hsa-miR-195-5p	PRSS12	0.0545455	0.881036
					hsa-miR-199b-3p	CCDC144A	0.0545455	0.881036
					hsa-miR-196b-5p	NHS	0.0545455	0.881036
					hsa-miR-195-5p	RET	-0.0424242	0.907364
					hsa-miR-454-3p	COL19A1	-0.0424242	0.907364
					hsa-miR-424-5p	RET	0.0424242	0.907364
					hsa-miR-454-3p	LDLR	0.0424242	0.907364
					hsa-miR-199a-5p	ETS1	0.0424242	0.907364
					hsa-miR-30a-5p	GPR180	0.0424242	0.907364
					hsa-miR-19a-3p	WNT10A	-0.0424242	0.907364
					hsa-miR-130a-3p	COL19A1	-0.0424242	0.907364
					hsa-miR-301a-3p	LDLR	-0.0424242	0.907364
					hsa-miR-196b-5p	IQCJ-SCHIP1	0.0424242	0.907364
					hsa-miR-34a-5p	PDGFRA	0.0424242	0.907364
					hsa-miR-148a-3p	STK38L	0.0424242	0.907364
					hsa-miR-34a-5p	TAF4B	0.0424242	0.907364
					hsa-miR-374a-5p	BMP2	-0.0424242	0.907364
					hsa-miR-30a-5p	DBF4	-0.0424242	0.907364
					hsa-miR-20a-5p	COL19A1	0.0424242	0.907364
					hsa-miR-30a-5p	SSX2IP	0.0424242	0.907364
					hsa-miR-381-3p	TM4SF1	-0.0424242	0.907364
					hsa-miR-34a-5p	MAPT	-0.0424242	0.907364
					hsa-miR-20a-5p	FAT2	0.0424242	0.907364
					hsa-miR-148a-3p	CCDC144A	-0.0424242	0.907364
					hsa-miR-374a-5p	PCDHA7	0.0424242	0.907364
					hsa-miR-190b	PLCB4	-0.030303	0.933773
					hsa-miR-376a-3p	TBX20	0.030303	0.933773
					hsa-miR-454-3p	VPS37B	-0.030303	0.933773
					hsa-let-7f-5p	UNC5A	-0.030303	0.933773
					hsa-miR-19a-3p	ERBB4	-0.030303	0.933773
					hsa-miR-130a-3p	NCKAP5	-0.030303	0.933773
					hsa-miR-20a-5p	PCDHA2	0.030303	0.933773
					hsa-miR-30a-5p	PPM1E	-0.030303	0.933773
					hsa-miR-381-3p	ZDHHC23	-0.030303	0.933773
					hsa-let-7f-5p	TMC7	-0.030303	0.933773
					hsa-miR-199a-3p	ERBB4	0.030303	0.933773
					hsa-miR-20a-5p	RIMS2	-0.030303	0.933773
					hsa-miR-195-5p	GPC6	-0.030303	0.933773
					hsa-miR-195-5p	CSMD1	0.030303	0.933773
					hsa-miR-454-3p	CHST1	-0.030303	0.933773
					hsa-miR-34a-5p	MPPED2	0.030303	0.933773
					hsa-miR-374a-5p	FGF12	0.030303	0.933773
					hsa-miR-19a-3p	PDE5A	-0.030303	0.933773
					hsa-miR-34a-5p	FOXG1	-0.0181818	0.96024
					hsa-miR-148a-3p	KLF5	0.0181818	0.96024
					hsa-miR-542-3p	PTPRT	0.0181818	0.96024
					hsa-miR-30a-5p	CCNE2	-0.0181818	0.96024
					hsa-miR-20a-5p	NTN4	-0.0181818	0.96024
					hsa-miR-190b	STK38L	0.0181818	0.96024
					hsa-let-7f-5p	LIMK2	0.0181818	0.96024
					hsa-miR-301a-3p	E2F7	0.0181818	0.96024
					hsa-miR-381-3p	GPC6	0.0181818	0.96024
					hsa-miR-376a-3p	HDAC9	0.0181818	0.96024
					hsa-miR-34a-5p	CTNND2	-0.0181818	0.96024
					hsa-miR-424-5p	NFASC	-0.0181818	0.96024
					hsa-miR-454-3p	CSMD1	-0.0181818	0.96024
					hsa-miR-34a-5p	PCDH1	-0.0181818	0.96024
					hsa-miR-542-3p	PIGR	-0.0181818	0.96024
					hsa-miR-19a-3p	PCDH1	-0.0181818	0.96024
					hsa-miR-214-5p	TNMD	0.0181818	0.96024
					hsa-miR-130a-3p	KCNB1	0.0181818	0.96024
					hsa-miR-424-5p	PCDHA7	-0.0181818	0.96024
					hsa-miR-20a-5p	ZBTB37	-0.0181818	0.96024
					hsa-miR-148a-3p	GPR180	0.00606061	0.986743
					hsa-miR-454-3p	GPC6	0.00606061	0.986743
					hsa-miR-199a-5p	TGFB2	-0.00606061	0.986743
					hsa-let-7f-5p	TRABD	-0.00606061	0.986743
					hsa-miR-19a-3p	IMPDH1	0.00606061	0.986743
					hsa-miR-20a-5p	NRIP3	0.00606061	0.986743
					hsa-miR-34a-5p	GPC6	-0.00606061	0.986743
					hsa-let-7f-5p	LINGO1	0.00606061	0.986743
					hsa-let-7f-5p	ZBTB37	-0.00606061	0.986743
