# Supplementary material for: Integrated miRNA-mRNA Analyses of Triple-Negative Breast Cancer in Black and White Patients with or Without Obesity
Source: Int J Mol Sci. 2025 Sep 18;26(18):9101. doi: 10.3390/ijms26189101 (PMC12471265; doi:10.3390/ijms26189101)
Supplement: Supplementary file 1 [file ijms-26-09101-s001.zip › SupplTable4.xlsx]

## Sheet: Sheet1
Pathway identifier	Pathway name	#Entities found	#Entities total	#Interactors found	#Interactors total	Entities ratio	Entities pValue	Entities FDR	#Reactions found	#Reactions total	Reactions ratio	Species identifier	Species name	Submitted entities found	Mapped entities	Submitted entities hit interactor	Interacts with	Found reaction identifiers
R-HSA-2219530	Constitutive Signaling by Aberrant PI3K in Cancer	4	104	0	0	0.00657188	1.278818717193042E-4	0.0626703	1	2	1.3036959780979076E-4	9606	Homo sapiens	ESR1;ESR2				R-HSA-2400009
R-HSA-6802953	RAS signaling downstream of NF1 loss-of-function variants	2	9	0	0	5.687203791469195E-4	2.3269981161211373E-4	0.0626703	1	1	6.518479890489538E-5	9606	Homo sapiens	KRAS				R-HSA-6802837
R-HSA-112412	SOS-mediated signalling	2	10	0	0	6.31911532385466E-4	2.8683428582187975E-4	0.0626703	1	2	1.3036959780979076E-4	9606	Homo sapiens	KRAS				R-HSA-109817
R-HSA-1169092	Activation of RAS in B cells	2	11	0	0	6.951026856240126E-4	3.465266137876455E-4	0.0626703	1	2	1.3036959780979076E-4	9606	Homo sapiens	KRAS				R-HSA-1168636
R-HSA-9034864	Activated NTRK3 signals through RAS	2	14	0	0	8.846761453396525E-4	5.586868654688937E-4	0.0626703	1	4	2.607391956195815E-4	9606	Homo sapiens	KRAS				R-HSA-9036970
R-HSA-9026519	Activated NTRK2 signals through RAS	2	15	0	0	9.478672985781991E-4	6.403472121407905E-4	0.0626703	1	4	2.607391956195815E-4	9606	Homo sapiens	KRAS				R-HSA-9026891
R-HSA-2428933	SHC-related events triggered by IGF1R	2	16	0	0	0.00101106	7.274341718717103E-4	0.0626703	1	5	3.2592399452447687E-4	9606	Homo sapiens	KRAS				R-HSA-5686318
R-HSA-6802949	Signaling by RAS mutants	3	54	0	19	0.00341232	7.833782436224013E-4	0.0626703	9	9	5.866631901440584E-4	9606	Homo sapiens	KRAS				R-HSA-9651280;R-HSA-6802834;R-HSA-6803233;R-HSA-6802926;R-HSA-6802925;R-HSA-6802924;R-HSA-6802908;R-HSA-6802922;R-HSA-6803240
R-HSA-6802946	Signaling by moderate kinase activity BRAF mutants	3	54	0	19	0.00341232	7.833782436224013E-4	0.0626703	7	7	4.5629359233426766E-4	9606	Homo sapiens	KRAS				R-HSA-6802919;R-HSA-6802916;R-HSA-6802915;R-HSA-6802914;R-HSA-6803230;R-HSA-8936676;R-HSA-6802921
R-HSA-9649948	Signaling downstream of RAS mutants	3	54	0	19	0.00341232	7.833782436224013E-4	0.0626703	7	7	4.5629359233426766E-4	9606	Homo sapiens	KRAS				R-HSA-6803233;R-HSA-6802926;R-HSA-6802925;R-HSA-6802924;R-HSA-6802908;R-HSA-6802922;R-HSA-6803240
R-HSA-6802955	Paradoxical activation of RAF signaling by kinase inactive BRAF	3	54	0	19	0.00341232	7.833782436224013E-4	0.0626703	7	7	4.5629359233426766E-4	9606	Homo sapiens	KRAS				R-HSA-6802918;R-HSA-8936731;R-HSA-6803234;R-HSA-6802943;R-HSA-6802942;R-HSA-6802941;R-HSA-6802937
R-HSA-9673770	Signaling by PDGFRA extracellular domain mutants	2	19	0	0	0.00120063	0.001021	0.0694277	1	7	4.5629359233426766E-4	9606	Homo sapiens	KRAS				R-HSA-9672163
R-HSA-9673767	Signaling by PDGFRA transmembrane, juxtamembrane and kinase domain mutants	2	19	0	0	0.00120063	0.001021	0.0694277	1	7	4.5629359233426766E-4	9606	Homo sapiens	KRAS				R-HSA-9672170
R-HSA-171007	p38MAPK events	2	19	0	2	0.00120063	0.00112953	0.0703637	2	5	3.2592399452447687E-4	9606	Homo sapiens	KRAS				R-HSA-171026;R-HSA-170986
R-HSA-1963640	GRB2 events in ERBB2 signaling	2	21	0	0	0.00132701	0.00124336	0.0703637	2	4	2.607391956195815E-4	9606	Homo sapiens	KRAS				R-HSA-1250498;R-HSA-1306972
R-HSA-9009391	Extra-nuclear estrogen signaling	6	112	4	398	0.00707741	0.00125649	0.0703637	23	39	0.00254221	9606	Homo sapiens	KRAS;ESR1;ESR2	Q92731;P03372-3;P01116-1;P03372-4;P01116-2;P03372	EPHA2;ESR2;ESR1;HNRNPR	P12931;Q05397;Q99873;O43524	R-HSA-9021609;R-HSA-9624272;R-HSA-9632918;R-HSA-9632182;R-HSA-9625814;R-HSA-9021068;R-HSA-9633044;R-HSA-9021601;R-HSA-9021600;R-HSA-9634584;R-HSA-9632412;R-HSA-9021050;R-HSA-9021596;R-HSA-9021660;R-HSA-9632906;R-HSA-9625482;R-HSA-9021072;R-HSA-9021170;R-HSA-9632910;R-HSA-9624526;R-HSA-9624527;R-HSA-9021079;R-HSA-9027670
R-HSA-9648002	RAS processing	3	46	2	53	0.00290679	0.00171249	0.083793	16	21	0.00136888	9606	Homo sapiens	KRAS	P01116-1;P01116;P01116-2	KRAS;GOLM1	P01116-2;Q07817	R-HSA-9653585;R-HSA-9654523;R-HSA-9653595;R-HSA-9647994;R-HSA-9654521;R-HSA-9653592;R-HSA-9647999;R-HSA-9653503;R-HSA-9654525;R-HSA-9654533;R-HSA-9649733;R-HSA-9649732;R-HSA-9647978;R-HSA-9647977;R-HSA-9647982;R-HSA-9647980
R-HSA-5654704	SHC-mediated cascade:FGFR3	2	26	0	0	0.00164297	0.0018911	0.083793	1	4	2.607391956195815E-4	9606	Homo sapiens	KRAS				R-HSA-5654647
R-HSA-442982	Ras activation upon Ca2+ influx through NMDA receptor	2	27	0	0	0.00170616	0.00203618	0.083793	1	2	1.3036959780979076E-4	9606	Homo sapiens	KRAS				R-HSA-442732
R-HSA-167044	Signalling to RAS	2	26	0	2	0.00164297	0.00203618	0.083793	3	10	6.518479890489537E-4	9606	Homo sapiens	KRAS				R-HSA-171026;R-HSA-5686071;R-HSA-170986
R-HSA-5654719	SHC-mediated cascade:FGFR4	2	27	0	0	0.00170616	0.00203618	0.083793	1	4	2.607391956195815E-4	9606	Homo sapiens	KRAS				R-HSA-5654426
R-HSA-6811558	PI5P, PP2A and IER3 Regulate PI3K/AKT Signaling	4	137	0	88	0.00865719	0.00204373	0.083793	1	7	4.5629359233426766E-4	9606	Homo sapiens	ESR1;ESR2				R-HSA-2316434
R-HSA-5654688	SHC-mediated cascade:FGFR1	2	30	0	0	0.00189573	0.00250206	0.1000825498749025	1	4	2.607391956195815E-4	9606	Homo sapiens	KRAS				R-HSA-5654600
R-HSA-6802957	Oncogenic MAPK signaling	3	93	0	19	0.00587678	0.00264566	0.10053492782915341	32	46	0.0029985	9606	Homo sapiens	KRAS				R-HSA-9656211;R-HSA-6802919;R-HSA-6802918;R-HSA-9656209;R-HSA-9651280;R-HSA-6802916;R-HSA-9656215;R-HSA-6802915;R-HSA-9656214;R-HSA-6802914;R-HSA-6803234;R-HSA-9656213;R-HSA-6803233;R-HSA-9656212;R-HSA-6802912;R-HSA-6802926;R-HSA-6802925;R-HSA-6802924;R-HSA-6802922;R-HSA-6802921;R-HSA-6803240;R-HSA-6802934;R-HSA-8936731;R-HSA-6802943;R-HSA-6802942;R-HSA-6802941;R-HSA-6802937;R-HSA-8936676;R-HSA-6…
R-HSA-5654699	SHC-mediated cascade:FGFR2	2	33	0	0	0.00208531	0.00301336	0.1084810524474884	1	4	2.607391956195815E-4	9606	Homo sapiens	KRAS				R-HSA-5654402
R-HSA-199418	Negative regulation of the PI3K/AKT network	4	145	0	113	0.00916272	0.00319031	0.111661	1	10	6.518479890489537E-4	9606	Homo sapiens	ESR1;ESR2				R-HSA-2316434
R-HSA-179812	GRB2 events in EGFR signaling	2	16	1	22	0.00101106	0.00356942	0.11293797905305603	2	3	1.9555439671468613E-4	9606	Homo sapiens	KRAS	P01116-1;P01116-2	SH3BP5	Q07889	R-HSA-177938;R-HSA-109813
R-HSA-9670439	Signaling by phosphorylated juxtamembrane, extracellular and kinase domain KIT mutants	2	28	0	9	0.00176935	0.00356942	0.11293797905305603	1	11	7.170327879538491E-4	9606	Homo sapiens	KRAS				R-HSA-9670436
R-HSA-9669938	Signaling by KIT in disease	2	28	0	9	0.00176935	0.00356942	0.11293797905305603	1	26	0.0016948	9606	Homo sapiens	KRAS				R-HSA-9670436
R-HSA-9671555	Signaling by PDGFR in disease	2	27	0	10	0.00170616	0.0037646	0.11293797905305603	2	24	0.00156444	9606	Homo sapiens	KRAS				R-HSA-9672163;R-HSA-9672170
R-HSA-9634635	Estrogen-stimulated signaling through PRKCZ	2	12	0	27	7.582938388625592E-4	0.00416957	0.12091748585301676	3	6	3.9110879342937226E-4	9606	Homo sapiens	KRAS				R-HSA-9632918;R-HSA-9632906;R-HSA-9632910
R-HSA-442742	CREB1 phosphorylation through NMDA receptor-mediated activation of RAS signaling	2	39	0	0	0.00246445	0.00416957	0.12091748585301676	1	7	4.5629359233426766E-4	9606	Homo sapiens	KRAS				R-HSA-442732
R-HSA-5655253	Signaling by FGFR2 in disease	3	58	0	92	0.00366509	0.00502281	0.14063872374644548	2	28	0.00182517	9606	Homo sapiens	NCBP1;KRAS				R-HSA-8851710;R-HSA-5655241
R-HSA-6802948	Signaling by high-kinase activity BRAF mutants	2	44	0	0	0.00278041	0.00526606	0.1421835952904975	1	6	3.9110879342937226E-4	9606	Homo sapiens	KRAS				R-HSA-6802912
R-HSA-5663202	Diseases of signal transduction by growth factor receptors and second messengers	13	536	9	2115	0.0338705	0.00560595	0.14575463647621967	81	516	0.033635356234926014	9606	Homo sapiens	TNRC6C;NCBP1;HEY2;KRAS;ESR1;ESR2;MCL1	ENSG00000135547;Q09161;Q07820;Q9HCJ0;Q92731;Q9UBP5;P01116-1;P03372-3;ENSG00000143384;P01116;P01116-2;P03372-4;P03372	DR1;EPHA2;NCBP1;TRIP12;ESR2;GOLM1;SH3BP5;ESR1;ESR1	Q13547;P06748;P00533;P01106;Q07889;P27986;Q00987;P62753;Q07817;P17676;P42229;Q06124;Q09472	R-HSA-9656211;R-HSA-6802919;R-HSA-6802918;R-HSA-9656209;R-HSA-6802916;R-HSA-9656215;R-HSA-6802915;R-HSA-9656214;R-HSA-9703441;R-HSA-6802914;R-HSA-2220964;R-HSA-9656213;R-HSA-9656212;R-HSA-6802912;R-HSA-6802926;R-HSA-6802925;R-HSA-2220971;R-HSA-6802924;R-HSA-6802922;R-HSA-6802921;R-HSA-9698179;R-HSA-6802934;R-HSA-9703430;R-HSA-9665408;R-HSA-8936731;R-HSA-2220981;R-HSA-9851139;R-HSA-1839114;R-HSA-6…
R-HSA-9656223	Signaling by RAF1 mutants	2	49	0	0	0.00309637	0.00648028	0.1620070438447807	6	7	4.5629359233426766E-4	9606	Homo sapiens	KRAS				R-HSA-9656211;R-HSA-9656209;R-HSA-9656215;R-HSA-9656214;R-HSA-9656213;R-HSA-9656212
R-HSA-5674135	MAP2K and MAPK activation	2	49	0	2	0.00309637	0.00699828	0.1749570463700445	8	12	7.822175868587445E-4	9606	Homo sapiens	KRAS				R-HSA-9657603;R-HSA-5672980;R-HSA-5672978;R-HSA-9657606;R-HSA-5672972;R-HSA-9657608;R-HSA-5672973;R-HSA-9657599
R-HSA-180336	SHC1 events in EGFR signaling	2	19	0	40	0.00120063	0.00837245	0.19384627214212635	1	4	2.607391956195815E-4	9606	Homo sapiens	KRAS				R-HSA-177945
R-HSA-9027284	Erythropoietin activates RAS	2	19	0	40	0.00120063	0.00866067	0.19384627214212635	1	8	5.21478391239163E-4	9606	Homo sapiens	KRAS				R-HSA-9029158
R-HSA-1250347	SHC1 events in ERBB4 signaling	2	21	0	40	0.00132701	0.00925033	0.19384627214212635	1	4	2.607391956195815E-4	9606	Homo sapiens	KRAS				R-HSA-1250383
R-HSA-5673000	RAF activation	2	41	0	19	0.00259084	0.00955172	0.19384627214212635	4	12	7.822175868587445E-4	9606	Homo sapiens	KRAS				R-HSA-5672950;R-HSA-5672966;R-HSA-9653108;R-HSA-5672969
R-HSA-2219528	PI3K/AKT Signaling in Cancer	4	132	1	221	0.00834123	0.00955891	0.19384627214212635	2	21	0.00136888	9606	Homo sapiens	ESR1;ESR2	Q92731;P03372-3;P03372-4;P03372	ESR1	Q00987	R-HSA-2399981;R-HSA-2400009
R-HSA-9649913	RAS GTPase cycle mutants	1	4	0	0	2.527646129541864E-4	0.00969231	0.19384627214212635	2	2	1.3036959780979076E-4	9606	Homo sapiens	KRAS				R-HSA-9651280;R-HSA-6802834
R-HSA-9753512	Signaling by RAS GTPase mutants	1	4	0	0	2.527646129541864E-4	0.00969231	0.19384627214212635	1	1	6.518479890489538E-5	9606	Homo sapiens	KRAS				R-HSA-6802834
R-HSA-9753510	Signaling by RAS GAP mutants	1	4	0	0	2.527646129541864E-4	0.00969231	0.19384627214212635	1	1	6.518479890489538E-5	9606	Homo sapiens	KRAS				R-HSA-9651280
R-HSA-5658442	Regulation of RAS by GAPs	2	58	0	5	0.00366509	0.00985745	0.19714892995084554	2	5	3.2592399452447687E-4	9606	Homo sapiens	KRAS				R-HSA-5658231;R-HSA-5658435
R-HSA-9634285	Constitutive Signaling by Overexpressed ERBB2	2	16	0	55	0.00101106	0.011781813391495088	0.23563626782990177	1	8	5.21478391239163E-4	9606	Homo sapiens	KRAS				R-HSA-9634418
R-HSA-6802952	Signaling by BRAF and RAF1 fusions	2	73	0	0	0.00461295	0.013857032052834395	0.2632836090038535	1	5	3.2592399452447687E-4	9606	Homo sapiens	KRAS				R-HSA-6802934
R-HSA-1250196	SHC1 events in ERBB2 signaling	2	36	0	49	0.00227488	0.016078474996381376	0.2931243951823834	1	6	3.9110879342937226E-4	9606	Homo sapiens	KRAS				R-HSA-1250463
R-HSA-5655291	Signaling by FGFR4 in disease	2	18	0	65	0.00113744	0.016462612307811764	0.2931243951823834	1	15	9.777719835734307E-4	9606	Homo sapiens	KRAS				R-HSA-5655347
R-HSA-1226099	Signaling by FGFR in disease	3	82	1	151	0.00518167	0.0168738	0.2931243951823834	7	99	0.0064533	9606	Homo sapiens	NCBP1;KRAS	Q09161;P01116-1;P01116-2	ESR1	P27986	R-HSA-5655347;R-HSA-1839114;R-HSA-5655326;R-HSA-8851710;R-HSA-1839078;R-HSA-5655277;R-HSA-5655241
R-HSA-426496	Post-transcriptional silencing by small RNAs	1	7	0	0	4.4233807266982623E-4	0.016900887546946297	0.2931243951823834	2	3	1.9555439671468613E-4	9606	Homo sapiens	TNRC6C				R-HSA-426522;R-HSA-426489
R-HSA-9006335	Signaling by Erythropoietin	2	35	0	52	0.00221169	0.017242611481316672	0.2931243951823834	1	25	0.00162962	9606	Homo sapiens	KRAS				R-HSA-9029158
R-HSA-187687	Signalling to ERKs	2	42	0	46	0.00265403	0.0176384	0.2998533466919223	3	32	0.00208591	9606	Homo sapiens	KRAS				R-HSA-171026;R-HSA-5686071;R-HSA-170986
R-HSA-375165	NCAM signaling for neurite out-growth	3	70	2	169	0.00442338	0.0195928	0.3214970525100167	4	23	0.00149925	9606	Homo sapiens	NCAN;KRAS	O14594;P01116-1;P01116-2	EPHA2;SH3BP5	Q07889;Q05397	R-HSA-392053;R-HSA-392054;R-HSA-375148;R-HSA-391865
R-HSA-8851805	MET activates RAS signaling	2	16	1	77	0.00101106	0.020093565781876044	0.3214970525100167	4	10	6.518479890489537E-4	9606	Homo sapiens	KRAS	P01116-1;P01116-2	SH3BP5	Q07889	R-HSA-8851877;R-HSA-8851827;R-HSA-8851859;R-HSA-8851899
R-HSA-3595174	Defective CHST14 causes EDS, musculocontractural type	1	9	0	0	5.687203791469195E-4	0.021677920429668096	0.34684672687468954	1	1	6.518479890489538E-5	9606	Homo sapiens	NCAN				R-HSA-3636919
R-HSA-3595172	Defective CHST3 causes SEDCJD	1	9	0	0	5.687203791469195E-4	0.021677920429668096	0.34684672687468954	1	1	6.518479890489538E-5	9606	Homo sapiens	NCAN				R-HSA-3595175
R-HSA-5655332	Signaling by FGFR3 in disease	2	33	0	65	0.00208531	0.022683060624768547	0.34916732384817273	1	21	0.00136888	9606	Homo sapiens	KRAS				R-HSA-5655277
R-HSA-9665348	Signaling by ERBB2 ECD mutants	2	23	0	80	0.0014534	0.0240269	0.34916732384817273	2	15	9.777719835734307E-4	9606	Homo sapiens	KRAS				R-HSA-9665408;R-HSA-9665404
R-HSA-111367	SLBP independent Processing of Histone Pre-mRNAs	1	10	0	0	6.31911532385466E-4	0.0240579	0.34916732384817273	2	2	1.3036959780979076E-4	9606	Homo sapiens	NCBP1				R-HSA-111437;R-HSA-111438
R-HSA-3595177	Defective CHSY1 causes TPBS	1	10	0	0	6.31911532385466E-4	0.0240579	0.34916732384817273	2	2	1.3036959780979076E-4	9606	Homo sapiens	NCAN				R-HSA-3595178;R-HSA-3595176
R-HSA-112399	IRS-mediated signalling	2	65	0	37	0.00410742	0.024940523132012338	0.34916732384817273	1	9	5.866631901440584E-4	9606	Homo sapiens	KRAS				R-HSA-109817
R-HSA-9768778	Regulation of NPAS4 mRNA translation	1	11	0	0	6.951026856240126E-4	0.026432132509314643	0.37005	2	2	1.3036959780979076E-4	9606	Homo sapiens	TNRC6C				R-HSA-9768788;R-HSA-9768782
R-HSA-111448	Activation of NOXA and translocation to mitochondria	0	6	1	5	3.791469194312796E-4	0.026432132509314643	0.37005	3	5	3.2592399452447687E-4	9606	Homo sapiens			MCL1	Q13794	R-HSA-140214;R-HSA-140216;R-HSA-140217
R-HSA-9665686	Signaling by ERBB2 TMD/JMD mutants	2	30	0	80	0.00189573	0.027765310502519625	0.3863184030443154	2	13	8.474023857636399E-4	9606	Homo sapiens	KRAS				R-HSA-9665700;R-HSA-9665707
R-HSA-8873719	RAB geranylgeranylation	2	68	1	61	0.004297	0.0297168	0.3863184030443154	3	5	3.2592399452447687E-4	9606	Homo sapiens	RAB10;RAB1A	P61026;P62820	RAB1A	Q92696	R-HSA-8870469;R-HSA-8870466;R-HSA-8870461
R-HSA-9664565	Signaling by ERBB2 KD Mutants	2	35	0	80	0.00221169	0.0297168	0.3863184030443154	2	17	0.00110814	9606	Homo sapiens	KRAS				R-HSA-9665009;R-HSA-9664991
R-HSA-2428928	IRS-related events triggered by IGF1R	2	69	0	46	0.00436019	0.030712584791441233	0.39292193505828976	1	12	7.822175868587445E-4	9606	Homo sapiens	KRAS				R-HSA-109817
R-HSA-8849471	PTK6 Regulates RHO GTPases, RAS GTPase and MAP kinases	2	20	0	95	0.00126382	0.031215422179413754	0.39292193505828976	2	13	8.474023857636399E-4	9606	Homo sapiens	KRAS				R-HSA-8981353;R-HSA-8981355
R-HSA-2428924	IGF1R signaling cascade	2	72	0	46	0.00454976	0.0322309	0.39292193505828976	2	17	0.00110814	9606	Homo sapiens	KRAS				R-HSA-109817;R-HSA-5686318
R-HSA-2404192	Signaling by Type 1 Insulin-like Growth Factor 1 Receptor (IGF1R)	2	73	0	46	0.00461295	0.032743494588190813	0.39292193505828976	2	19	0.00123851	9606	Homo sapiens	KRAS				R-HSA-109817;R-HSA-5686318
R-HSA-9759811	Regulation of CDH11 mRNA translation by microRNAs	1	14	0	0	8.846761453396525E-4	0.0335209	0.3945977459514567	4	4	2.607391956195815E-4	9606	Homo sapiens	TNRC6C				R-HSA-9759809;R-HSA-9759516;R-HSA-9759950;R-HSA-9759513
R-HSA-9646303	Evasion of Oncogene Induced Senescence Due to p14ARF Defects	0	1	1	13	6.31911532385466E-5	0.0335209	0.3945977459514567	1	1	6.518479890489538E-5	9606	Homo sapiens			TRIP12	Q8N726	R-HSA-9646295
R-HSA-9646304	Evasion of Oxidative Stress Induced Senescence Due to p14ARF Defects	0	1	1	13	6.31911532385466E-5	0.0335209	0.3945977459514567	1	1	6.518479890489538E-5	9606	Homo sapiens			TRIP12	Q8N726	R-HSA-9646295
R-HSA-1227990	Signaling by ERBB2 in Cancer	2	36	0	88	0.00227488	0.0337783	0.3945977459514567	7	62	0.00404146	9606	Homo sapiens	KRAS				R-HSA-9634418;R-HSA-9665009;R-HSA-9665408;R-HSA-9665700;R-HSA-9665707;R-HSA-9664991;R-HSA-9665404
R-HSA-5218921	VEGFR2 mediated cell proliferation	2	31	0	89	0.00195893	0.0343005	0.3945977459514567	1	12	7.822175868587445E-4	9606	Homo sapiens	KRAS				R-HSA-5218845
R-HSA-8876198	RAB GEFs exchange GTP for GDP on RABs	2	94	0	28	0.00593997	0.0353544	0.3945977459514567	2	21	0.00136888	9606	Homo sapiens	RAB10;RAB1A				R-HSA-8877475;R-HSA-8876188
R-HSA-139915	Activation of PUMA and translocation to mitochondria	0	10	2	5	6.31911532385466E-4	0.035872522359223336	0.3945977459514567	3	5	3.2592399452447687E-4	9606	Homo sapiens			MCL1;MCL1	Q9BXH1	R-HSA-139914;R-HSA-139913;R-HSA-140221
R-HSA-383280	Nuclear Receptor transcription pathway	2	86	2	45	0.00543444	0.0369586	0.4065446854933079	2	2	1.3036959780979076E-4	9606	Homo sapiens	ESR1;ESR2	Q92731;P03372	ESR2;ESR1	Q15648	R-HSA-382096;R-HSA-376419
R-HSA-77588	SLBP Dependent Processing of Replication-Dependent Histone Pre-mRNAs	1	11	0	7	6.951026856240126E-4	0.0405589	0.4459032838148609	3	3	1.9555439671468613E-4	9606	Homo sapiens	NCBP1				R-HSA-77585;R-HSA-77584;R-HSA-77586
R-HSA-975956	Nonsense Mediated Decay (NMD) independent of the Exon Junction Complex (EJC)	2	101	3	38	0.00638231	0.0419354	0.4459032838148609	1	1	6.518479890489538E-5	9606	Homo sapiens	NCBP1;GSPT1	Q09161;P15170	PTBP3;NCBP1;GSPT1	Q92900	R-HSA-927789
R-HSA-1168372	Downstream signaling events of B Cell Receptor (BCR)	2	78	0	64	0.00492891	0.0425032	0.4459032838148609	1	15	9.777719835734307E-4	9606	Homo sapiens	KRAS				R-HSA-1168636
R-HSA-2424491	DAP12 signaling	2	36	2	104	0.00227488	0.0430739	0.4459032838148609	4	17	0.00110814	9606	Homo sapiens	KRAS	P01116-1;P01116-2	GOLM1;SH3BP5	O43561-2;Q06187	R-HSA-2396599;R-HSA-2424481;R-HSA-2424477;R-HSA-2395801
R-HSA-8948700	Competing endogenous RNAs (ceRNAs) regulate PTEN translation	1	19	0	0	0.00120063	0.045222908366843284	0.4459032838148609	11	11	7.170327879538491E-4	9606	Homo sapiens	TNRC6C				R-HSA-8948536;R-HSA-8948602;R-HSA-8948651;R-HSA-8948524;R-HSA-8948621;R-HSA-8948623;R-HSA-8948641;R-HSA-8948594;R-HSA-8948612;R-HSA-8948582;R-HSA-8948583
R-HSA-1236382	Constitutive Signaling by Ligand-Responsive EGFR Cancer Variants	2	26	0	123	0.00164297	0.048338	0.4459032838148609	2	23	0.00149925	9606	Homo sapiens	KRAS				R-HSA-1225957;R-HSA-1225951
R-HSA-5637815	Signaling by Ligand-Responsive EGFR Variants in Cancer	2	26	0	123	0.00164297	0.048338	0.4459032838148609	2	23	0.00149925	9606	Homo sapiens	KRAS				R-HSA-1225957;R-HSA-1225951
R-HSA-4420332	Defective B3GALT6 causes EDSP2 and SEMDJL1	1	21	0	0	0.00132701	0.049864613806740676	0.4459032838148609	1	1	6.518479890489538E-5	9606	Homo sapiens	NCAN				R-HSA-4420365
R-HSA-3560783	Defective B4GALT7 causes EDS, progeroid type	1	21	0	0	0.00132701	0.049864613806740676	0.4459032838148609	1	1	6.518479890489538E-5	9606	Homo sapiens	NCAN				R-HSA-3560804
R-HSA-211163	AKT-mediated inactivation of FOXO1A	0	6	1	16	3.791469194312796E-4	0.049864613806740676	0.4459032838148609	2	2	1.3036959780979076E-4	9606	Homo sapiens			ESR1	Q12778	R-HSA-211178;R-HSA-211164
R-HSA-210993	Tie2 Signaling	2	23	2	135	0.0014534	0.0519713	0.4459032838148609	3	14	9.125871846685353E-4	9606	Homo sapiens	KRAS	P01116-1;P01116-2	EPHA2;SH3BP5	Q07889;Q06124	R-HSA-210977;R-HSA-204873;R-HSA-210974
R-HSA-3560801	Defective B3GAT3 causes JDSSDHD	1	22	0	0	0.00139021	0.0521771	0.4459032838148609	1	1	6.518479890489538E-5	9606	Homo sapiens	NCAN				R-HSA-3560802
R-HSA-75108	Activation, myristolyation of BID and translocation to mitochondria	0	4	2	18	2.527646129541864E-4	0.0521771	0.4459032838148609	4	4	2.607391956195815E-4	9606	Homo sapiens			MCL1;MCL1	P55957	R-HSA-139920;R-HSA-141367;R-HSA-139893;R-HSA-139898
R-HSA-9820865	Z-decay: degradation of maternal mRNAs by zygotically expressed factors	0	16	1	7	0.00101106	0.0521771	0.4459032838148609	2	4	2.607391956195815E-4	9606	Homo sapiens			NCBP1	Q86U42	R-HSA-9822437;R-HSA-9820887
R-HSA-2122947	NOTCH1 Intracellular Domain Regulates Transcription	3	57	3	306	0.0036019	0.053170402939191064	0.4459032838148609	7	18	0.00117333	9606	Homo sapiens	NBEA;HEY2	ENSG00000135547;Q9UBP5;Q8NFP9	DR1;TRIP12;ESR1	P01106;Q09472	R-HSA-9667638;R-HSA-1912394;R-HSA-1912391;R-HSA-9667657;R-HSA-1980067;R-HSA-4396382;R-HSA-1980065
R-HSA-9013508	NOTCH3 Intracellular Domain Regulates Transcription	2	36	1	123	0.00227488	0.0532036	0.4459032838148609	2	22	0.00143407	9606	Homo sapiens	HEY2	ENSG00000135547;Q9UBP5	HEY2	Q9Y5J3	R-HSA-9014141;R-HSA-9014129
R-HSA-2151209	Activation of PPARGC1A (PGC-1alpha) by phosphorylation	0	13	1	10	8.214849921011058E-4	0.0544841	0.4459032838148609	2	2	1.3036959780979076E-4	9606	Homo sapiens			ESR1	Q9UBK2	R-HSA-1592233;R-HSA-1592244
R-HSA-168315	Inhibition of Host mRNA Processing and RNA Silencing	0	3	1	20	1.895734597156398E-4	0.0544841	0.4459032838148609	1	2	1.3036959780979076E-4	9606	Homo sapiens			NCBP1	Q86U42	R-HSA-168883
R-HSA-167242	Abortive elongation of HIV-1 transcript in the absence of Tat	1	24	0	0	0.00151659	0.056785607149798745	0.4459032838148609	2	2	1.3036959780979076E-4	9606	Homo sapiens	NCBP1				R-HSA-167147;R-HSA-167087
R-HSA-2022923	Dermatan sulfate biosynthesis	1	13	0	12	8.214849921011058E-4	0.059081573057632064	0.4459032838148609	4	4	2.607391956195815E-4	9606	Homo sapiens	NCAN				R-HSA-2022063;R-HSA-2022061;R-HSA-2022052;R-HSA-2022065
R-HSA-9028731	Activated NTRK2 signals through FRS2 and FRS3	2	16	1	149	0.00101106	0.059519264713670306	0.4459032838148609	2	7	4.5629359233426766E-4	9606	Homo sapiens	KRAS	P01116-1;P01116-2	EPHA2	Q06124	R-HSA-9031981;R-HSA-9032067
R-HSA-8951671	RUNX3 regulates YAP1-mediated transcription	0	9	2	17	5.687203791469195E-4	0.061372	0.4459032838148609	1	3	1.9555439671468613E-4	9606	Homo sapiens			ESR2;ESR1	P29279	R-HSA-1989766
R-HSA-74751	Insulin receptor signalling cascade	2	72	1	103	0.00454976	0.062115	0.4459032838148609	3	25	0.00162962	9606	Homo sapiens	KRAS	P01116-1;P01116-2	SH3BP5	Q07889	R-HSA-109813;R-HSA-109817;R-HSA-109807
R-HSA-5655302	Signaling by FGFR1 in disease	2	49	1	123	0.00309637	0.062115	0.4459032838148609	3	35	0.00228147	9606	Homo sapiens	KRAS	P01116-1;P01116-2	ESR1	P27986	R-HSA-1839114;R-HSA-5655326;R-HSA-1839078
R-HSA-5624138	Trafficking of myristoylated proteins to the cilium	0	7	1	22	4.4233807266982623E-4	0.063657	0.4459032838148609	3	8	5.21478391239163E-4	9606	Homo sapiens			TRIP12	O75695	R-HSA-5638007;R-HSA-5638004;R-HSA-5638016
R-HSA-77595	Processing of Intronless Pre-mRNAs	1	21	1	8	0.00132701	0.0659366	0.4459032838148609	5	5	3.2592399452447687E-4	9606	Homo sapiens	NCBP1	Q09161	NCBP1	Q86U42	R-HSA-77589;R-HSA-77591;R-HSA-77590;R-HSA-77593;R-HSA-77592
R-HSA-5654706	FRS-mediated FGFR3 signaling	2	27	1	149	0.00170616	0.066749	0.4459032838148609	3	9	5.866631901440584E-4	9606	Homo sapiens	KRAS	P01116-1;P01116-2	EPHA2	Q06124	R-HSA-8941628;R-HSA-5654413;R-HSA-5654633
R-HSA-5654712	FRS-mediated FGFR4 signaling	2	28	1	149	0.00176935	0.066749	0.4459032838148609	3	9	5.866631901440584E-4	9606	Homo sapiens	KRAS	P01116-1;P01116-2	EPHA2	Q06124	R-HSA-5654663;R-HSA-5654658;R-HSA-8941613
R-HSA-2172127	DAP12 interactions	2	52	3	135	0.00328594	0.0674203	0.4459032838148609	5	33	0.0021511	9606	Homo sapiens	KRAS	P01116-1;P01116-2	TSPAN6;GOLM1;SH3BP5	O43561-2;Q9NY25;Q06187	R-HSA-2396599;R-HSA-2424481;R-HSA-2424477;R-HSA-210271;R-HSA-2395801
R-HSA-9763198	Impaired BRCA2 binding to SEM1 (DSS1)	0	2	1	28	1.263823064770932E-4	0.0682106	0.4459032838148609	1	1	6.518479890489538E-5	9606	Homo sapiens			DR1	P60896	R-HSA-9763200
R-HSA-2024101	CS/DS degradation	1	29	0	0	0.00183254	0.0682106	0.4459032838148609	3	10	6.518479890489537E-4	9606	Homo sapiens	NCAN				R-HSA-1793176;R-HSA-2022056;R-HSA-2065233
R-HSA-5654693	FRS-mediated FGFR1 signaling	2	31	1	149	0.00195893	0.0694476	0.4459032838148609	3	9	5.866631901440584E-4	9606	Homo sapiens	KRAS	P01116-1;P01116-2	EPHA2	Q06124	R-HSA-5654392;R-HSA-5654584;R-HSA-8941623
R-HSA-5654700	FRS-mediated FGFR2 signaling	2	34	1	149	0.0021485	0.071495	0.4459032838148609	3	9	5.866631901440584E-4	9606	Homo sapiens	KRAS	P01116-1;P01116-2	EPHA2	Q06124	R-HSA-5654608;R-HSA-8941618;R-HSA-5654618
R-HSA-5675221	Negative regulation of MAPK pathway	2	49	6	150	0.00309637	0.0721819	0.4459032838148609	7	17	0.00110814	9606	Homo sapiens	KRAS	P01116-1;P01116-2	KRAS;ESR2;KRAS;SEC61A2;ESR1;KRAS	P04049;P53041;P15056	R-HSA-5674022;R-HSA-5675431;R-HSA-5674018;R-HSA-5675198;R-HSA-5675194;R-HSA-5675433;R-HSA-5675417
R-HSA-9013695	NOTCH4 Intracellular Domain Regulates Transcription	2	26	1	162	0.00164297	0.0721819	0.4459032838148609	2	9	5.866631901440584E-4	9606	Homo sapiens	HEY2	ENSG00000135547;Q9UBP5	HEY2	Q9Y5J3	R-HSA-9604550;R-HSA-9604553
R-HSA-9632974	NR1H2 & NR1H3 regulate gene expression linked to gluconeogenesis	0	10	2	21	6.31911532385466E-4	0.0727424	0.4459032838148609	1	2	1.3036959780979076E-4	9606	Homo sapiens			ESR2;ESR1	P48552	R-HSA-9028524
R-HSA-199920	CREB phosphorylation	0	9	1	23	5.687203791469195E-4	0.0727424	0.4459032838148609	1	4	2.607391956195815E-4	9606	Homo sapiens			ESR1	P18846	R-HSA-199910
R-HSA-2142712	Synthesis of 12-eicosatetraenoic acid derivatives	0	19	1	13	0.00120063	0.0727424	0.4459032838148609	1	6	3.9110879342937226E-4	9606	Homo sapiens			NBEA	Q9BYJ1	R-HSA-8942208
R-HSA-2022870	Chondroitin sulfate biosynthesis	1	25	0	10	0.00157978	0.0750002	0.4459032838148609	9	9	5.866631901440584E-4	9606	Homo sapiens	NCAN				R-HSA-9632034;R-HSA-2022911;R-HSA-1971487;R-HSA-9632033;R-HSA-1971482;R-HSA-2018682;R-HSA-1971483;R-HSA-2018659;R-HSA-1971491
R-HSA-8939211	ESR-mediated signaling	7	257	7	1328	0.0162401	0.076118	0.4459032838148609	95	114	0.00743107	9606	Homo sapiens	TNRC6C;KRAS;ESR1;ESR2	Q9HCJ0;Q92731;P03372-3;P01116-1;P03372-4;P01116-2;P03372	DR1;EPHA2;NCBP1;TRIP12;ESR2;ESR1;HNRNPR	Q13547;P06401;P48552;Q15648;Q15788;P01106;P52292;Q99873;P23771;P08047;Q99966;P17844;P20226;P12931;Q9Y6Q9;Q05397;Q09472;O43524	R-HSA-9018505;R-HSA-9008267;R-HSA-9632918;R-HSA-9011981;R-HSA-9021068;R-HSA-9023884;R-HSA-8931981;R-HSA-9633044;R-HSA-9008271;R-HSA-9011983;R-HSA-9008270;R-HSA-9018497;R-HSA-9009536;R-HSA-9011971;R-HSA-9018499;R-HSA-9008258;R-HSA-9634584;R-HSA-9009541;R-HSA-9632412;R-HSA-9011975;R-HSA-9018503;R-HSA-9011997;R-HSA-9008285;R-HSA-9021596;R-HSA-9632906;R-HSA-9011985;R-HSA-9625482;R-HSA-9021072;R-HSA-9…
R-HSA-9013149	RAC1 GTPase cycle	2	191	0	0	0.012069510268562402	0.0791675	0.4459032838148609	1	6	3.9110879342937226E-4	9606	Homo sapiens	CDC42BPA;EPHA2				R-HSA-9013145
R-HSA-114294	Activation, translocation and oligomerization of BAX	0	2	2	34	1.263823064770932E-4	0.0794996	0.4459032838148609	4	4	2.607391956195815E-4	9606	Homo sapiens			MCL1;MCL1	P55957;Q07812	R-HSA-114275;R-HSA-168849;R-HSA-114264;R-HSA-139917
R-HSA-9034015	Signaling by NTRK3 (TRKC)	2	27	3	172	0.00170616	0.0805894	0.4459032838148609	4	19	0.00123851	9606	Homo sapiens	KRAS	P01116-1;P01116-2	NCBP1;MCL1;ESR1	P12931;Q8WX92;Q07812	R-HSA-9036970;R-HSA-9603419;R-HSA-9603598;R-HSA-9603548
R-HSA-5666185	RHO GTPases Activate Rhotekin and Rhophilins	0	10	2	28	6.31911532385466E-4	0.0839774	0.4459032838148609	1	6	3.9110879342937226E-4	9606	Homo sapiens			SORBS3;SORBS3	Q9BST9	R-HSA-5666178
R-HSA-9006925	Intracellular signaling by second messengers	6	362	3	963	0.0228752	0.0846774	0.4459032838148609	31	116	0.00756144	9606	Homo sapiens	TNRC6C;NBEA;ESR1;ESR2	Q9HCJ0;Q92731;P03372-3;P03372-4;Q8NFP9;P03372	SORBS3;NCBP1;ESR1	P52292;Q00987;P14373	R-HSA-8944650;R-HSA-8944522;R-HSA-2318752;R-HSA-8851011;R-HSA-198599;R-HSA-8948621;R-HSA-8948623;R-HSA-8944706;R-HSA-8948612;R-HSA-8948569;R-HSA-8944538;R-HSA-112282;R-HSA-9668558;R-HSA-8944599;R-HSA-8948651;R-HSA-8944684;R-HSA-8948524;R-HSA-9619127;R-HSA-8945709;R-HSA-8948641;R-HSA-8944483;R-HSA-8948582;R-HSA-8948583;R-HSA-8944632;R-HSA-8948536;R-HSA-2316434;R-HSA-8944569;R-HSA-8850997;R-HSA-894…
R-HSA-111452	Activation and oligomerization of BAK protein	0	2	2	37	1.263823064770932E-4	0.0862083	0.4459032838148609	3	3	1.9555439671468613E-4	9606	Homo sapiens			MCL1;MCL1	Q16611;P55957	R-HSA-168848;R-HSA-139895;R-HSA-114263
R-HSA-73728	RNA Polymerase I Promoter Opening	0	33	1	4	0.00208531	0.0862083	0.4459032838148609	1	2	1.3036959780979076E-4	9606	Homo sapiens			ESR1	P17480	R-HSA-73718
R-HSA-190873	Gap junction degradation	0	12	1	27	7.582938388625592E-4	0.0862083	0.4459032838148609	1	4	2.607391956195815E-4	9606	Homo sapiens			ESR1	Q9UM54	R-HSA-190519
R-HSA-9623433	NR1H2 & NR1H3 regulate gene expression to control bile acid homeostasis	0	15	1	26	9.478672985781991E-4	0.0862083	0.4459032838148609	1	6	3.9110879342937226E-4	9606	Homo sapiens			ESR1	Q15788	R-HSA-9029580
R-HSA-74752	Signaling by Insulin receptor	2	102	1	113	0.0064455	0.0870858	0.4459032838148609	3	34	0.00221628	9606	Homo sapiens	KRAS	P01116-1;P01116-2	SH3BP5	Q07889	R-HSA-109813;R-HSA-109817;R-HSA-109807
R-HSA-8964315	G beta:gamma signalling through BTK	0	19	1	20	0.00120063	0.0884338	0.4459032838148609	2	3	1.9555439671468613E-4	9606	Homo sapiens			SH3BP5	Q06187	R-HSA-8964317;R-HSA-8964241
R-HSA-111447	Activation of BAD and translocation to mitochondria	0	19	2	27	0.00120063	0.0884338	0.4459032838148609	1	5	3.2592399452447687E-4	9606	Homo sapiens			MCL1;MCL1	P55957	R-HSA-139897
R-HSA-167158	Formation of the HIV-1 Early Elongation Complex	1	34	0	10	0.0021485	0.090654	0.4459032838148609	5	5	3.2592399452447687E-4	9606	Homo sapiens	NCBP1				R-HSA-167072;R-HSA-167089;R-HSA-167478;R-HSA-167083;R-HSA-167085
R-HSA-113418	Formation of the Early Elongation Complex	1	34	0	10	0.0021485	0.090654	0.4459032838148609	3	3	1.9555439671468613E-4	9606	Homo sapiens	NCBP1				R-HSA-113402;R-HSA-113407;R-HSA-112383
R-HSA-211736	Stimulation of the cell death response by PAK-2p34	0	4	1	36	2.527646129541864E-4	0.090654	0.4459032838148609	4	4	2.607391956195815E-4	9606	Homo sapiens			SORBS3	Q13177	R-HSA-211651;R-HSA-211650;R-HSA-211712;R-HSA-211583
R-HSA-9013424	RHOV GTPase cycle	1	39	0	0	0.00246445	0.090654	0.4459032838148609	1	2	1.3036959780979076E-4	9606	Homo sapiens	EPHA2				R-HSA-9018794
R-HSA-5688890	Defective CSF2RA causes SMDP4	0	8	1	33	5.055292259083729E-4	0.0928689	0.4459032838148609	1	1	6.518479890489538E-5	9606	Homo sapiens			GOLM1	P11686	R-HSA-5688899
R-HSA-5688849	Defective CSF2RB causes SMDP5	0	8	1	33	5.055292259083729E-4	0.0928689	0.4459032838148609	1	1	6.518479890489538E-5	9606	Homo sapiens			GOLM1	P11686	R-HSA-5688884
R-HSA-211728	Regulation of PAK-2p34 activity by PS-GAP/RHG10	0	2	1	39	1.263823064770932E-4	0.0928689	0.4459032838148609	1	2	1.3036959780979076E-4	9606	Homo sapiens			SORBS3	Q13177	R-HSA-211716
R-HSA-446107	Type I hemidesmosome assembly	0	11	1	32	6.951026856240126E-4	0.0928689	0.4459032838148609	1	6	3.9110879342937226E-4	9606	Homo sapiens			ESR2	Q15149	R-HSA-432909
R-HSA-5620916	VxPx cargo-targeting to cilium	0	25	1	15	0.00157978	0.0928689	0.4459032838148609	1	10	6.518479890489537E-4	9606	Homo sapiens			CHRM3	Q92538	R-HSA-5623508
R-HSA-1980143	Signaling by NOTCH1	3	84	4	380	0.00530806	0.0950511	0.4459032838148609	8	39	0.00254221	9606	Homo sapiens	NBEA;HEY2	ENSG00000135547;Q9UBP5;Q8NFP9	DR1;ANKRD13C;TRIP12;ESR1	P80370;P01106;Q09472	R-HSA-9667638;R-HSA-1912394;R-HSA-1912391;R-HSA-9667657;R-HSA-1980130;R-HSA-1980067;R-HSA-4396382;R-HSA-1980065
R-HSA-390648	Muscarinic acetylcholine receptors	1	7	1	35	4.4233807266982623E-4	0.0972828	0.4459032838148609	3	5	3.2592399452447687E-4	9606	Homo sapiens	CHRM3	P20309	GSPT1	P08173	R-HSA-9704151;R-HSA-390649;R-HSA-9704248
R-HSA-354194	GRB2:SOS provides linkage to MAPK signaling for Integrins	0	20	1	22	0.00126382	0.0972828	0.4459032838148609	1	2	1.3036959780979076E-4	9606	Homo sapiens			SH3BP5	Q07889	R-HSA-354165
R-HSA-9692913	SARS-CoV-1-mediated effects on programmed cell death	0	6	1	37	3.791469194312796E-4	0.0972828	0.4459032838148609	2	5	3.2592399452447687E-4	9606	Homo sapiens			GOLM1	Q07817	R-HSA-9704692;R-HSA-9704655
R-HSA-75067	Processing of Capped Intronless Pre-mRNA	1	30	1	15	0.00189573	0.0994818	0.4459032838148609	10	10	6.518479890489537E-4	9606	Homo sapiens	NCBP1	Q09161	NCBP1	Q86U42	R-HSA-77585;R-HSA-77584;R-HSA-77586;R-HSA-77589;R-HSA-77591;R-HSA-77590;R-HSA-77593;R-HSA-77592;R-HSA-111437;R-HSA-111438
R-HSA-111446	Activation of BIM and translocation to mitochondria	0	5	2	39	3.15955766192733E-4	0.0994818	0.4459032838148609	2	2	1.3036959780979076E-4	9606	Homo sapiens			MCL1;MCL1	O43521	R-HSA-139918;R-HSA-139919
R-HSA-163615	PKA activation	1	23	0	24	0.0014534	0.0994818	0.4459032838148609	1	4	2.607391956195815E-4	9606	Homo sapiens	NBEA				R-HSA-9668558
R-HSA-186763	Downstream signal transduction	2	37	2	195	0.00233807	0.0997654	0.4459032838148609	3	16	0.00104296	9606	Homo sapiens	KRAS	P01116-1;P01116-2	EPHA2;ESR1	P12931;Q06124	R-HSA-186834;R-HSA-186819;R-HSA-186778
R-HSA-8865999	MET activates PTPN11	0	5	1	41	3.15955766192733E-4	0.10167559093533807	0.4459032838148609	1	1	6.518479890489538E-5	9606	Homo sapiens			EPHA2	Q06124	R-HSA-8865994
R-HSA-9614399	Regulation of localization of FOXO transcription factors	0	14	2	37	8.846761453396525E-4	0.10167559093533807	0.4459032838148609	2	5	3.2592399452447687E-4	9606	Homo sapiens			ESR2;ESR1	Q12778;O43524	R-HSA-9614562;R-HSA-9614423
R-HSA-9703465	Signaling by FLT3 fusion proteins	2	32	2	197	0.00202212	0.10282113404609927	0.4459032838148609	3	18	0.00117333	9606	Homo sapiens	KRAS	P01116-1;P01116-2	SH3BP5;ESR1	P27986;Q07889	R-HSA-9703430;R-HSA-9703441;R-HSA-9703439
R-HSA-4086398	Ca2+ pathway	2	81	0	147	0.00511848	0.10435877596962695	0.4459032838148609	3	27	0.00175999	9606	Homo sapiens	TNRC6C;KRAS				R-HSA-4332359;R-HSA-4518575;R-HSA-4518585
R-HSA-9733709	Cardiogenesis	3	39	2	435	0.00246445	0.10438582141904573	0.4459032838148609	5	27	0.00175999	9606	Homo sapiens	HAND2;HEY2	P61296;ENSG00000164107;Q9UBP5	DR1;ESR1	P61964;Q92993	R-HSA-9733781;R-HSA-9735302;R-HSA-9735335;R-HSA-9749920;R-HSA-9735497
R-HSA-5621575	CD209 (DC-SIGN) signaling	2	30	5	209	0.00189573	0.1059027977929371	0.4459032838148609	5	11	7.170327879538491E-4	9606	Homo sapiens	KRAS	P01116-1;P01116-2	KRAS;KRAS;SEC61A2;ESR1;KRAS	P04049;Q04206	R-HSA-5621573;R-HSA-5660980;R-HSA-5624486;R-HSA-5624492;R-HSA-5624494
R-HSA-9007101	Rab regulation of trafficking	2	131	0	116	0.00827804	0.1059027977929371	0.4459032838148609	2	35	0.00228147	9606	Homo sapiens	RAB10;RAB1A				R-HSA-8877475;R-HSA-8876188
R-HSA-9768759	Regulation of NPAS4 gene expression	1	22	0	24	0.00139021	0.10604735117826924	0.4459032838148609	2	11	7.170327879538491E-4	9606	Homo sapiens	TNRC6C				R-HSA-9768788;R-HSA-9768782
R-HSA-111931	PKA-mediated phosphorylation of CREB	1	26	0	24	0.00164297	0.10604735117826924	0.4459032838148609	1	7	4.5629359233426766E-4	9606	Homo sapiens	NBEA				R-HSA-9668558
R-HSA-139910	Activation of BMF and translocation to mitochondria	0	5	1	43	3.15955766192733E-4	0.10822538141304949	0.4459032838148609	2	2	1.3036959780979076E-4	9606	Homo sapiens			MCL1	Q96LC9	R-HSA-139908;R-HSA-139909
R-HSA-9696273	RND1 GTPase cycle	1	43	0	5	0.00271722	0.10822538141304949	0.4459032838148609	1	2	1.3036959780979076E-4	9606	Homo sapiens	EPHA2				R-HSA-9696271
R-HSA-9006115	Signaling by NTRK2 (TRKB)	2	33	1	206	0.00208531	0.10979013911413271	0.4459032838148609	3	38	0.00247702	9606	Homo sapiens	KRAS	P01116-1;P01116-2	EPHA2	Q06124	R-HSA-9026891;R-HSA-9031981;R-HSA-9032067
R-HSA-9699150	Defective DNA double strand break response due to BARD1 loss of function	0	2	1	48	1.263823064770932E-4	0.1103981948114886	0.4459032838148609	1	1	6.518479890489538E-5	9606	Homo sapiens			ESR1	P38398	R-HSA-9699163
R-HSA-9696270	RND2 GTPase cycle	1	44	0	4	0.00278041	0.1103981948114886	0.4459032838148609	1	2	1.3036959780979076E-4	9606	Homo sapiens	EPHA2				R-HSA-9696266
R-HSA-5687613	Diseases associated with surfactant metabolism	0	16	1	33	0.00101106	0.1103981948114886	0.4459032838148609	2	7	4.5629359233426766E-4	9606	Homo sapiens			GOLM1	P11686	R-HSA-5688884;R-HSA-5688899
R-HSA-1971475	A tetrasaccharide linker sequence is required for GAG synthesis	1	35	0	14	0.00221169	0.11256580365405999	0.4459032838148609	5	6	3.9110879342937226E-4	9606	Homo sapiens	NCAN				R-HSA-1889981;R-HSA-9638064;R-HSA-1889978;R-HSA-1878002;R-HSA-1889955
R-HSA-3928663	EPHA-mediated growth cone collapse	1	33	0	16	0.00208531	0.11256580365405999	0.4459032838148609	3	4	2.607391956195815E-4	9606	Homo sapiens	EPHA2				R-HSA-3928651;R-HSA-3928602;R-HSA-3928648
R-HSA-927802	Nonsense-Mediated Decay (NMD)	2	124	6	131	0.0078357	0.11292730245553351	0.4459032838148609	6	6	3.9110879342937226E-4	9606	Homo sapiens	NCBP1;GSPT1	Q09161;P15170	PTBP3;NCBP1;TNRC6C;GSPT1;ESR1;TNRC6C	Q04637;P11940;Q9NPJ4;Q92900	R-HSA-927836;R-HSA-927789;R-HSA-927832;R-HSA-927830;R-HSA-927813;R-HSA-927889
R-HSA-975957	Nonsense Mediated Decay (NMD) enhanced by the Exon Junction Complex (EJC)	2	124	6	131	0.0078357	0.11292730245553351	0.4459032838148609	5	5	3.2592399452447687E-4	9606	Homo sapiens	NCBP1;GSPT1	Q09161;P15170	PTBP3;NCBP1;TNRC6C;GSPT1;ESR1;TNRC6C	Q04637;P11940;Q9NPJ4;Q92900	R-HSA-927836;R-HSA-927832;R-HSA-927830;R-HSA-927813;R-HSA-927889
R-HSA-9696264	RND3 GTPase cycle	1	43	0	7	0.00271722	0.1147282201928409	0.4459032838148609	1	2	1.3036959780979076E-4	9606	Homo sapiens	EPHA2				R-HSA-9696268
R-HSA-9675132	Diseases of cellular response to stress	0	4	1	49	2.527646129541864E-4	0.11688545665157057	0.4459032838148609	1	3	1.9555439671468613E-4	9606	Homo sapiens			TRIP12	Q8N726	R-HSA-9646295
R-HSA-9630747	Diseases of Cellular Senescence	0	4	1	49	2.527646129541864E-4	0.11688545665157057	0.4459032838148609	1	3	1.9555439671468613E-4	9606	Homo sapiens			TRIP12	Q8N726	R-HSA-9646295
R-HSA-606279	Deposition of new CENPA-containing nucleosomes at the centromere	1	53	0	0	0.00334913	0.1211844380825241	0.4459032838148609	1	4	2.607391956195815E-4	9606	Homo sapiens	RSF1				R-HSA-606287
R-HSA-774815	Nucleosome assembly	1	53	0	0	0.00334913	0.1211844380825241	0.4459032838148609	1	4	2.607391956195815E-4	9606	Homo sapiens	RSF1				R-HSA-606287
R-HSA-1257604	PIP3 activates AKT signaling	5	315	2	817	0.0199052	0.12153468452695482	0.4459032838148609	28	88	0.00573626	9606	Homo sapiens	TNRC6C;ESR1;ESR2	Q9HCJ0;Q92731;P03372-3;P03372-4;P03372	SORBS3;ESR1	Q00987;P14373	R-HSA-8944650;R-HSA-8944522;R-HSA-2318752;R-HSA-8851011;R-HSA-198599;R-HSA-8948621;R-HSA-8948623;R-HSA-8944706;R-HSA-8948612;R-HSA-8948569;R-HSA-8944538;R-HSA-8944599;R-HSA-8948651;R-HSA-8944684;R-HSA-8948524;R-HSA-8945709;R-HSA-8948641;R-HSA-8944483;R-HSA-8948582;R-HSA-8948583;R-HSA-8944632;R-HSA-8948536;R-HSA-2316434;R-HSA-8944569;R-HSA-8850997;R-HSA-8948602;R-HSA-8944497;R-HSA-8948594
R-HSA-8943723	Regulation of PTEN mRNA translation	1	29	0	26	0.00183254	0.12332620736112165	0.4459032838148609	24	24	0.00156444	9606	Homo sapiens	TNRC6C				R-HSA-8944650;R-HSA-8944522;R-HSA-2318752;R-HSA-8948651;R-HSA-8944684;R-HSA-8948524;R-HSA-8948621;R-HSA-8945709;R-HSA-8948623;R-HSA-8948641;R-HSA-8944706;R-HSA-8944483;R-HSA-8948612;R-HSA-8948582;R-HSA-8948583;R-HSA-8944632;R-HSA-8948536;R-HSA-8948569;R-HSA-8944569;R-HSA-8944538;R-HSA-8948602;R-HSA-8944497;R-HSA-8948594;R-HSA-8944599
R-HSA-8952158	RUNX3 regulates BCL2L11 (BIM) transcription	0	6	4	51	3.791469194312796E-4	0.12332620736112165	0.4459032838148609	2	2	1.3036959780979076E-4	9606	Homo sapiens			MCL1;MCL1;ESR2;ESR1	O43521;O43524	R-HSA-8952232;R-HSA-8952226
R-HSA-5673001	RAF/MAP kinase cascade	3	309	7	222	0.0195261	0.12355529301577695	0.4459032838148609	41	75	0.00488886	9606	Homo sapiens	KRAS	P01116-1;P01116;P01116-2	KRAS;ESR2;GOLM1;KRAS;SEC61A2;ESR1;KRAS	P04049;P53041;P01116-2;P15056;Q07817	R-HSA-9653585;R-HSA-5672980;R-HSA-5672978;R-HSA-9653595;R-HSA-9653592;R-HSA-5675417;R-HSA-9657603;R-HSA-5672966;R-HSA-5672965;R-HSA-9649735;R-HSA-5658435;R-HSA-9657606;R-HSA-9654533;R-HSA-9649733;R-HSA-9649732;R-HSA-5672972;R-HSA-9657608;R-HSA-5672973;R-HSA-9649736;R-HSA-9658253;R-HSA-5672969;R-HSA-5672950;R-HSA-5658231;R-HSA-9653108;R-HSA-9654523;R-HSA-5675198;R-HSA-9647994;R-HSA-9654521;R-HSA-9…
R-HSA-9851151	MDK and PTN in ALK signaling	0	6	1	52	3.791469194312796E-4	0.12759436359976717	0.4459032838148609	4	7	4.5629359233426766E-4	9606	Homo sapiens			EPHA2	Q9UM73	R-HSA-9667914;R-HSA-201519;R-HSA-9700137;R-HSA-201486
R-HSA-8851708	Signaling by FGFR2 IIIa TM	1	24	0	35	0.00151659	0.129721	0.4459032838148609	1	2	1.3036959780979076E-4	9606	Homo sapiens	NCBP1				R-HSA-8851710
R-HSA-3560782	Diseases associated with glycosaminoglycan metabolism	1	55	0	3	0.00347551	0.129721	0.4459032838148609	7	29	0.00189036	9606	Homo sapiens	NCAN				R-HSA-3636919;R-HSA-3595175;R-HSA-3560804;R-HSA-3560802;R-HSA-3595178;R-HSA-4420365;R-HSA-3595176
R-HSA-9694719	Maturation of protein 3a	0	15	1	45	9.478672985781991E-4	0.133958	0.4459032838148609	4	7	4.5629359233426766E-4	9606	Homo sapiens			VPS41	P0DTC3	R-HSA-9694662;R-HSA-9694438;R-HSA-9694392;R-HSA-9694718
R-HSA-9603505	NTRK3 as a dependence receptor	0	3	2	57	1.895734597156398E-4	0.133958	0.4459032838148609	2	4	2.607391956195815E-4	9606	Homo sapiens			NCBP1;MCL1	Q8WX92;Q07812	R-HSA-9603598;R-HSA-9603548
R-HSA-9013409	RHOJ GTPase cycle	1	59	0	0	0.00372828	0.133958	0.4459032838148609	1	3	1.9555439671468613E-4	9606	Homo sapiens	CDC42BPA				R-HSA-9017507
R-HSA-198203	PI3K/AKT activation	0	13	1	49	8.214849921011058E-4	0.14027664023003927	0.4459032838148609	1	5	3.2592399452447687E-4	9606	Homo sapiens			KRAS	P61586	R-HSA-202692
R-HSA-186797	Signaling by PDGF	2	70	2	218	0.00442338	0.142132	0.4459032838148609	3	31	0.00202073	9606	Homo sapiens	KRAS	P01116-1;P01116-2	EPHA2;ESR1	P12931;Q06124	R-HSA-186834;R-HSA-186819;R-HSA-186778
R-HSA-167152	Formation of HIV elongation complex in the absence of HIV Tat	1	47	0	17	0.00296998	0.14237265895227968	0.4459032838148609	1	2	1.3036959780979076E-4	9606	Homo sapiens	NCBP1				R-HSA-167084
R-HSA-9013406	RHOQ GTPase cycle	1	63	0	0	0.00398104	0.14237265895227968	0.4459032838148609	1	5	3.2592399452447687E-4	9606	Homo sapiens	CDC42BPA				R-HSA-9018746
R-HSA-433137	Sodium-coupled sulphate, di- and tri-carboxylate transporters	0	9	1	54	5.687203791469195E-4	0.14237265895227968	0.4459032838148609	1	5	3.2592399452447687E-4	9606	Homo sapiens			GOLM1	Q86YT5	R-HSA-433104
R-HSA-200425	Carnitine shuttle	0	29	1	36	0.00183254	0.14446365395342475	0.4459032838148609	1	10	6.518479890489537E-4	9606	Homo sapiens			ESR2	P50416	R-HSA-200406
R-HSA-5654708	Downstream signaling of activated FGFR3	2	35	2	249	0.00221169	0.1463100492299655	0.4459032838148609	5	23	0.00149925	9606	Homo sapiens	KRAS	P01116-1;P01116-2	EPHA2;ESR1	P27986;Q06124	R-HSA-5654647;R-HSA-8941628;R-HSA-177931;R-HSA-5654413;R-HSA-5654633
R-HSA-5654716	Downstream signaling of activated FGFR4	2	36	2	249	0.00227488	0.1463100492299655	0.4459032838148609	5	23	0.00149925	9606	Homo sapiens	KRAS	P01116-1;P01116-2	EPHA2;ESR1	P27986;Q06124	R-HSA-5654663;R-HSA-5654658;R-HSA-8941613;R-HSA-177931;R-HSA-5654426
R-HSA-111453	BH3-only proteins associate with and inactivate anti-apoptotic BCL-2 members	0	11	3	62	6.951026856240126E-4	0.14654963706718938	0.4459032838148609	2	5	3.2592399452447687E-4	9606	Homo sapiens			MCL1;MCL1;GOLM1	P55957;Q07817	R-HSA-114352;R-HSA-508162
R-HSA-9662834	CD163 mediating an anti-inflammatory response	0	14	2	52	8.846761453396525E-4	0.14654963706718938	0.4459032838148609	1	9	5.866631901440584E-4	9606	Homo sapiens			ESR2;ESR1	P35579	R-HSA-9663426
R-HSA-389513	Co-inhibition by CTLA4	0	25	1	41	0.00157978	0.1486306200998846	0.4459032838148609	1	5	3.2592399452447687E-4	9606	Homo sapiens			EPHA2	Q06124	R-HSA-388829
R-HSA-9010553	Regulation of expression of SLITs and ROBOs	2	170	5	123	0.010742496050552922	0.15051377847533398	0.4459032838148609	2	20	0.0013037	9606	Homo sapiens	NCBP1;GSPT1	Q09161;P15170	NCBP1;TNRC6C;GSPT1;ESR1;TNRC6C	P62495;Q04637;P11940	R-HSA-9014652;R-HSA-9014610
R-HSA-8849473	PTK6 Expression	0	10	2	58	6.31911532385466E-4	0.1507066148305023	0.4459032838148609	1	3	1.9555439671468613E-4	9606	Homo sapiens			ESR2;ESR1	Q8IZL8	R-HSA-8856930
R-HSA-5686938	Regulation of TLR by endogenous ligand	0	41	1	27	0.00259084	0.1507066148305023	0.4459032838148609	4	13	8.474023857636399E-4	9606	Homo sapiens			RSF1	P09429	R-HSA-6804100;R-HSA-6804099;R-HSA-6805981;R-HSA-5432825
R-HSA-5654696	Downstream signaling of activated FGFR2	2	42	2	249	0.00265403	0.15135751296964894	0.4459032838148609	5	23	0.00149925	9606	Homo sapiens	KRAS	P01116-1;P01116-2	EPHA2;ESR1	P27986;Q06124	R-HSA-5654402;R-HSA-5654608;R-HSA-177931;R-HSA-8941618;R-HSA-5654618
R-HSA-5654687	Downstream signaling of activated FGFR1	2	42	2	249	0.00265403	0.15135751296964894	0.4459032838148609	5	24	0.00156444	9606	Homo sapiens	KRAS	P01116-1;P01116-2	EPHA2;ESR1	P27986;Q06124	R-HSA-177931;R-HSA-5654392;R-HSA-5654600;R-HSA-5654584;R-HSA-8941623
R-HSA-73856	RNA Polymerase II Transcription Termination	1	69	0	0	0.00436019	0.15484368636521428	0.4459032838148609	4	4	2.607391956195815E-4	9606	Homo sapiens	NCBP1				R-HSA-77586;R-HSA-72180;R-HSA-77592;R-HSA-111437
R-HSA-3134963	DEx/H-box helicases activate type I IFN and inflammatory cytokines production	0	7	2	64	4.4233807266982623E-4	0.15484368636521428	0.4459032838148609	1	5	3.2592399452447687E-4	9606	Homo sapiens			NCBP1;ESR1	Q08211	R-HSA-3134954
R-HSA-1433557	Signaling by SCF-KIT	2	51	1	253	0.00322275	0.1555906050033775	0.4459032838148609	2	39	0.00254221	9606	Homo sapiens	KRAS	P01116-1;P01116-2	EPHA2	Q06124	R-HSA-205238;R-HSA-1433471
R-HSA-1170546	Prolactin receptor signaling	0	18	1	53	0.00113744	0.15690478659123153	0.4459032838148609	1	14	9.125871846685353E-4	9606	Homo sapiens			EPHA2	Q06124	R-HSA-1369114
R-HSA-211733	Regulation of activated PAK-2p34 by proteasome mediated degradation	0	37	1	36	0.00233807	0.16101217431220394	0.4459032838148609	2	2	1.3036959780979076E-4	9606	Homo sapiens			SORBS3	Q13177	R-HSA-211715;R-HSA-211734
R-HSA-9827857	Specification of primordial germ cells	0	22	1	50	0.00139021	0.16101217431220394	0.4459032838148609	7	19	0.00123851	9606	Homo sapiens			ESR1	Q92754	R-HSA-9827862;R-HSA-9828032;R-HSA-9827870;R-HSA-9828024;R-HSA-9828027;R-HSA-9827867;R-HSA-9827882
R-HSA-8939256	RUNX1 regulates transcription of genes involved in WNT signaling	1	9	0	65	5.687203791469195E-4	0.1630584850667972	0.4459032838148609	2	4	2.607391956195815E-4	9606	Homo sapiens	ESR1				R-HSA-8932076;R-HSA-8932084
R-HSA-419037	NCAM1 interactions	1	44	0	30	0.00278041	0.1630584850667972	0.4459032838148609	1	10	6.518479890489537E-4	9606	Homo sapiens	NCAN				R-HSA-375148
R-HSA-5654738	Signaling by FGFR2	3	88	5	506	0.00556082	0.1641331115458472	0.4459032838148609	11	46	0.0029985	9606	Homo sapiens	NCBP1;KRAS	Q09161;P01116-1;P01116-2	PTBP3;EPHA2;NCBP1;KRAS;ESR1	Q06124;P27986;P52272;P15056;P09651	R-HSA-6803527;R-HSA-6803523;R-HSA-5654402;R-HSA-5654608;R-HSA-1295604;R-HSA-6803838;R-HSA-177931;R-HSA-8941618;R-HSA-6803836;R-HSA-1549564;R-HSA-5654618
R-HSA-9839394	TGFBR3 expression	1	31	1	45	0.00195893	0.16509988921235796	0.4459032838148609	5	8	5.21478391239163E-4	9606	Homo sapiens	TNRC6C	Q9HCJ0	ESR1	P08047	R-HSA-9839396;R-HSA-9860130;R-HSA-9860160;R-HSA-9860139;R-HSA-9860168
R-HSA-1839126	FGFR2 mutant receptor activation	1	43	0	35	0.00271722	0.16713639831149774	0.4459032838148609	1	18	0.00117333	9606	Homo sapiens	NCBP1				R-HSA-8851710
R-HSA-442380	Zinc influx into cells by the SLC39 gene family	1	11	1	69	6.951026856240126E-4	0.171195	0.4459032838148609	2	6	3.9110879342937226E-4	9606	Homo sapiens	SLC39A10	Q9ULF5	SLC39A10	Q6ZMH5	R-HSA-442405;R-HSA-442345
R-HSA-9013408	RHOG GTPase cycle	1	78	0	0	0.00492891	0.17321667055541412	0.4459032838148609	1	6	3.9110879342937226E-4	9606	Homo sapiens	EPHA2				R-HSA-9014449
R-HSA-9732724	IFNG signaling activates MAPKs	0	10	4	70	6.31911532385466E-4	0.1752337145605637	0.4459032838148609	1	3	1.9555439671468613E-4	9606	Homo sapiens			KRAS;KRAS;SEC61A2;KRAS	P04049	R-HSA-9732729
R-HSA-2644602	Signaling by NOTCH1 PEST Domain Mutants in Cancer	2	68	3	258	0.004297	0.17534374689208299	0.4459032838148609	5	21	0.00136888	9606	Homo sapiens	HEY2	ENSG00000135547;Q9UBP5	DR1;TRIP12;ESR1	P01106;Q09472	R-HSA-4396402;R-HSA-2220981;R-HSA-2220964;R-HSA-2220985;R-HSA-2220971
R-HSA-2894858	Signaling by NOTCH1 HD+PEST Domain Mutants in Cancer	2	68	3	258	0.004297	0.17534374689208299	0.4459032838148609	5	21	0.00136888	9606	Homo sapiens	HEY2	ENSG00000135547;Q9UBP5	DR1;TRIP12;ESR1	P01106;Q09472	R-HSA-4396402;R-HSA-2220981;R-HSA-2220964;R-HSA-2220985;R-HSA-2220971
R-HSA-2644606	Constitutive Signaling by NOTCH1 PEST Domain Mutants	2	68	3	258	0.004297	0.17534374689208299	0.4459032838148609	5	21	0.00136888	9606	Homo sapiens	HEY2	ENSG00000135547;Q9UBP5	DR1;TRIP12;ESR1	P01106;Q09472	R-HSA-4396402;R-HSA-2220981;R-HSA-2220964;R-HSA-2220985;R-HSA-2220971
R-HSA-2894862	Constitutive Signaling by NOTCH1 HD+PEST Domain Mutants	2	68	3	258	0.004297	0.17534374689208299	0.4459032838148609	5	21	0.00136888	9606	Homo sapiens	HEY2	ENSG00000135547;Q9UBP5	DR1;TRIP12;ESR1	P01106;Q09472	R-HSA-4396402;R-HSA-2220981;R-HSA-2220964;R-HSA-2220985;R-HSA-2220971
R-HSA-2644603	Signaling by NOTCH1 in Cancer	2	68	3	258	0.004297	0.17534374689208299	0.4459032838148609	5	39	0.00254221	9606	Homo sapiens	HEY2	ENSG00000135547;Q9UBP5	DR1;TRIP12;ESR1	P01106;Q09472	R-HSA-4396402;R-HSA-2220981;R-HSA-2220964;R-HSA-2220985;R-HSA-2220971
R-HSA-203641	NOSTRIN mediated eNOS trafficking	0	10	1	72	6.31911532385466E-4	0.17925330107272797	0.4459032838148609	1	4	2.607391956195815E-4	9606	Homo sapiens			SORBS3	O00401	R-HSA-203565
R-HSA-190236	Signaling by FGFR	3	109	5	515	0.00688784	0.18028908456281778	0.4459032838148609	23	142	0.00925624	9606	Homo sapiens	NCBP1;KRAS	Q09161;P01116-1;P01116-2	PTBP3;EPHA2;NCBP1;KRAS;ESR1	Q06124;P27986;P52272;P15056;P09651	R-HSA-6803527;R-HSA-5654647;R-HSA-6803523;R-HSA-8941613;R-HSA-5654608;R-HSA-1295604;R-HSA-177931;R-HSA-1549564;R-HSA-5654426;R-HSA-5654618;R-HSA-5654392;R-HSA-5654584;R-HSA-5654663;R-HSA-8941628;R-HSA-5654402;R-HSA-5654658;R-HSA-6803838;R-HSA-8941618;R-HSA-5654413;R-HSA-6803836;R-HSA-5654600;R-HSA-8941623;R-HSA-5654633
R-HSA-167200	Formation of HIV-1 elongation complex containing HIV-1 Tat	1	46	0	40	0.00290679	0.1832536281414302	0.4459032838148609	1	5	3.2592399452447687E-4	9606	Homo sapiens	NCBP1				R-HSA-167191
R-HSA-167246	Tat-mediated elongation of the HIV-1 transcript	1	47	0	40	0.00296998	0.1852465977434421	0.4459032838148609	1	8	5.21478391239163E-4	9606	Homo sapiens	NCBP1				R-HSA-167191
R-HSA-169911	Regulation of Apoptosis	0	42	1	45	0.00265403	0.18921820557100144	0.4459032838148609	3	5	3.2592399452447687E-4	9606	Homo sapiens			SORBS3	Q13177	R-HSA-211715;R-HSA-211734;R-HSA-211716
R-HSA-1679131	Trafficking and processing of endosomal TLR	0	16	1	72	0.00101106	0.18921820557100144	0.4459032838148609	2	7	4.5629359233426766E-4	9606	Homo sapiens			GOLM1	Q9BT09	R-HSA-1678923;R-HSA-1678944
R-HSA-5674499	Negative feedback regulation of MAPK pathway	0	8	4	83	5.055292259083729E-4	0.19119686631337307	0.4459032838148609	2	3	1.9555439671468613E-4	9606	Homo sapiens			KRAS;KRAS;SEC61A2;KRAS	P04049;P15056	R-HSA-5675198;R-HSA-5675194
R-HSA-3214847	HATs acetylate histones	2	110	2	238	0.00695103	0.19195495446275357	0.4459032838148609	8	15	9.777719835734307E-4	9606	Homo sapiens	DR1;KAT6B	Q01658;Q8WYB5	ESR2;ESR1	Q15596;Q15788;P62805;Q09472	R-HSA-3318486;R-HSA-3301237;R-HSA-3662335;R-HSA-3662318;R-HSA-3321883;R-HSA-5579023;R-HSA-3321805;R-HSA-5579018
R-HSA-9820960	Respiratory syncytial virus (RSV) attachment and entry	0	37	1	52	0.00233807	0.1931707799092287	0.4459032838148609	1	7	4.5629359233426766E-4	9606	Homo sapiens			ESR1	P19338	R-HSA-9836467
R-HSA-167169	HIV Transcription Elongation	1	47	0	49	0.00296998	0.19513995755188418	0.4459032838148609	8	15	9.777719835734307E-4	9606	Homo sapiens	NCBP1				R-HSA-167072;R-HSA-167089;R-HSA-167478;R-HSA-167191;R-HSA-167147;R-HSA-167083;R-HSA-167087;R-HSA-167085
R-HSA-442729	CREB1 phosphorylation through the activation of CaMKII/CaMKK/CaMKIV cascasde	0	11	1	79	6.951026856240126E-4	0.19710441040872495	0.4459032838148609	2	10	6.518479890489537E-4	9606	Homo sapiens			NCBP1	P52292	R-HSA-9619127;R-HSA-112282
R-HSA-1236394	Signaling by ERBB4	3	82	1	558	0.00518167	0.1974902773310343	0.4459032838148609	9	52	0.00338961	9606	Homo sapiens	KRAS;ESR1	P01116-1;P01116-2;P03372	ESR1	P12931;P06401	R-HSA-1254386;R-HSA-9612672;R-HSA-8954207;R-HSA-8954208;R-HSA-9612219;R-HSA-1254392;R-HSA-1250383;R-HSA-9612671;R-HSA-8954199
R-HSA-9013694	Signaling by NOTCH4	2	82	1	266	0.00518167	0.1981294981285816	0.4459032838148609	2	20	0.0013037	9606	Homo sapiens	HEY2	ENSG00000135547;Q9UBP5	HEY2	Q9Y5J3	R-HSA-9604550;R-HSA-9604553
R-HSA-9006931	Signaling by Nuclear Receptors	7	383	7	1656	0.024202211690363348	0.19857471888198175	0.4459032838148609	110	195	0.012711035786454598	9606	Homo sapiens	TNRC6C;KRAS;ESR1;ESR2	Q9HCJ0;Q92731;P03372-3;P01116-1;P03372-4;P01116-2;P03372	DR1;EPHA2;NCBP1;TRIP12;ESR2;ESR1;HNRNPR	Q13547;P06401;P48552;Q15648;Q15788;P01106;P52292;Q99873;P23771;P08047;Q99966;P17844;P20226;P12931;Q9Y6Q9;Q05397;Q09472;O43524	R-HSA-9018505;R-HSA-9008267;R-HSA-9632918;R-HSA-9021068;R-HSA-9023884;R-HSA-8931981;R-HSA-9008271;R-HSA-9008270;R-HSA-9018497;R-HSA-9009536;R-HSA-9018499;R-HSA-9008258;R-HSA-9009541;R-HSA-9632412;R-HSA-9018503;R-HSA-9008285;R-HSA-9021596;R-HSA-9632906;R-HSA-9625482;R-HSA-9021072;R-HSA-9632910;R-HSA-9021079;R-HSA-9021609;R-HSA-9009065;R-HSA-9632182;R-HSA-9028525;R-HSA-9028524;R-HSA-9716913;R-HSA-9…
R-HSA-9854907	Regulation of MITF-M dependent genes involved in metabolism	0	5	2	86	3.15955766192733E-4	0.19906414962125896	0.4459032838148609	2	4	2.607391956195815E-4	9606	Homo sapiens			ESR1;HEY2	Q9UBK2;Q96EB6	R-HSA-9854916;R-HSA-9854906
R-HSA-392517	Rap1 signalling	0	24	4	72	0.00151659	0.19906414962125896	0.4459032838148609	1	7	4.5629359233426766E-4	9606	Homo sapiens			KRAS;KRAS;SEC61A2;KRAS	P04049	R-HSA-392835
R-HSA-5684996	MAPK1/MAPK3 signaling	3	316	7	357	0.0199684	0.19998115074212253	0.4459032838148609	41	82	0.00534515	9606	Homo sapiens	KRAS	P01116-1;P01116;P01116-2	KRAS;ESR2;GOLM1;KRAS;SEC61A2;ESR1;KRAS	P04049;P53041;P01116-2;P15056;Q07817	R-HSA-9653585;R-HSA-5672980;R-HSA-5672978;R-HSA-9653595;R-HSA-9653592;R-HSA-5675417;R-HSA-9657603;R-HSA-5672966;R-HSA-5672965;R-HSA-9649735;R-HSA-5658435;R-HSA-9657606;R-HSA-9654533;R-HSA-9649733;R-HSA-9649732;R-HSA-5672972;R-HSA-9657608;R-HSA-5672973;R-HSA-9649736;R-HSA-9658253;R-HSA-5672969;R-HSA-5672950;R-HSA-5658231;R-HSA-9653108;R-HSA-9654523;R-HSA-5675198;R-HSA-9647994;R-HSA-9654521;R-HSA-9…
R-HSA-111932	CaMK IV-mediated phosphorylation of CREB	0	13	1	79	8.214849921011058E-4	0.20101918630519733	0.4459032838148609	2	13	8.474023857636399E-4	9606	Homo sapiens			NCBP1	P52292	R-HSA-9619127;R-HSA-112282
R-HSA-917977	Transferrin endocytosis and recycling	0	42	2	56	0.00265403	0.20101918630519733	0.4459032838148609	1	11	7.170327879538491E-4	9606	Homo sapiens			GOLM1;ESR1	P02787	R-HSA-917839
R-HSA-390450	Folding of actin by CCT/TriC	0	13	2	82	8.214849921011058E-4	0.2049151964213608	0.4459032838148609	1	2	1.3036959780979076E-4	9606	Homo sapiens			ESR2;ESR1	P60709	R-HSA-390453
R-HSA-9603381	Activated NTRK3 signals through PI3K	0	10	1	87	6.31911532385466E-4	0.2068561919564501	0.4459032838148609	1	5	3.2592399452447687E-4	9606	Homo sapiens			ESR1	P12931	R-HSA-9603419
R-HSA-9029558	NR1H2 & NR1H3 regulate gene expression linked to lipogenesis	0	17	2	79	0.00107425	0.20879252916878388	0.4459032838148609	3	8	5.21478391239163E-4	9606	Homo sapiens			ESR2;ESR1	P48552	R-HSA-9028525;R-HSA-9028526;R-HSA-9028533
R-HSA-5663213	RHO GTPases Activate WASPs and WAVEs	0	41	2	69	0.00259084	0.20879252916878388	0.4459032838148609	2	10	6.518479890489537E-4	9606	Homo sapiens			SORBS3;KRAS	P00519;Q9UQB8	R-HSA-2130194;R-HSA-2029465
R-HSA-380320	Recruitment of NuMA to mitotic centrosomes	1	97	0	0	0.00612954	0.21072421904587113	0.4459032838148609	2	2	1.3036959780979076E-4	9606	Homo sapiens	TUBGCP6				R-HSA-380316;R-HSA-380508
R-HSA-180910	Vpr-mediated nuclear import of PICs	0	44	1	55	0.00278041	0.21072421904587113	0.4459032838148609	1	2	1.3036959780979076E-4	9606	Homo sapiens			NCBP1	P52294	R-HSA-180627
R-HSA-8876493	InlA-mediated entry of Listeria monocytogenes into host cells	0	14	1	85	8.846761453396525E-4	0.21072421904587113	0.4459032838148609	2	5	3.2592399452447687E-4	9606	Homo sapiens			ESR1	P12931	R-HSA-8876948;R-HSA-112333
R-HSA-2871796	FCERI mediated MAPK activation	2	124	1	242	0.0078357	0.21500875126033503	0.4459032838148609	2	20	0.0013037	9606	Homo sapiens	KRAS	P01116-1;P01116-2	GOLM1	O43561-2	R-HSA-2396599;R-HSA-2424477
R-HSA-3928665	EPH-ephrin mediated repulsion of cells	1	55	0	46	0.00347551	0.21649151415925394	0.4459032838148609	6	9	5.866631901440584E-4	9606	Homo sapiens	EPHA2				R-HSA-4093327;R-HSA-3928607;R-HSA-3928604;R-HSA-3928642;R-HSA-3928660;R-HSA-3928628
R-HSA-176033	Interactions of Vpr with host cellular proteins	0	47	1	55	0.00296998	0.21649151415925394	0.4459032838148609	1	4	2.607391956195815E-4	9606	Homo sapiens			NCBP1	P52294	R-HSA-180627
R-HSA-392451	G beta:gamma signalling through PI3Kgamma	0	29	1	73	0.00183254	0.21649151415925394	0.4459032838148609	1	4	2.607391956195815E-4	9606	Homo sapiens			KRAS	P61586	R-HSA-202692
R-HSA-9013423	RAC3 GTPase cycle	1	100	0	0	0.00631912	0.21649151415925394	0.4459032838148609	1	6	3.9110879342937226E-4	9606	Homo sapiens	EPHA2				R-HSA-9018808
R-HSA-180292	GAB1 signalosome	0	23	1	84	0.0014534	0.21649151415925394	0.4459032838148609	1	11	7.170327879538491E-4	9606	Homo sapiens			EPHA2	Q06124	R-HSA-177944
R-HSA-9013404	RAC2 GTPase cycle	1	92	0	10	0.00581359	0.21840472406214306	0.4459032838148609	1	10	6.518479890489537E-4	9606	Homo sapiens	EPHA2				R-HSA-9014294
R-HSA-114452	Activation of BH3-only proteins	0	36	2	78	0.00227488	0.22031334118657708	0.4459032838148609	11	19	0.00123851	9606	Homo sapiens			MCL1;MCL1	Q96LC9;O43521;Q13794;Q9BXH1;P55957	R-HSA-140214;R-HSA-139908;R-HSA-139909;R-HSA-139914;R-HSA-140216;R-HSA-139913;R-HSA-139897;R-HSA-140217;R-HSA-139918;R-HSA-139919;R-HSA-140221
R-HSA-5620971	Pyroptosis	0	34	1	70	0.0021485	0.22031334118657708	0.4459032838148609	1	23	0.00149925	9606	Homo sapiens			RSF1	P09429	R-HSA-6805981
R-HSA-9701190	Defective homologous recombination repair (HRR) due to BRCA2 loss of function	0	41	1	67	0.00259084	0.22221737636817274	0.4459032838148609	1	4	2.607391956195815E-4	9606	Homo sapiens			DR1	P60896	R-HSA-9763200
R-HSA-8939243	RUNX1 interacts with co-factors whose precise effect on RUNX1 targets is not known	0	39	1	68	0.00246445	0.22221737636817274	0.4459032838148609	1	5	3.2592399452447687E-4	9606	Homo sapiens			ESR1	Q09472	R-HSA-8878056
R-HSA-2197563	NOTCH2 intracellular domain regulates transcription	0	16	1	91	0.00101106	0.2241168404174142	0.4459032838148609	1	9	5.866631901440584E-4	9606	Homo sapiens			ESR1	Q09472	R-HSA-2976563
R-HSA-9825895	Regulation of MITF-M-dependent genes involved in DNA replication, damage repair and senescence	0	11	1	98	6.951026856240126E-4	0.22601174411973157	0.4459032838148609	1	10	6.518479890489537E-4	9606	Homo sapiens			ESR1	P38398	R-HSA-9926521
R-HSA-1793185	Chondroitin sulfate/dermatan sulfate metabolism	1	77	0	33	0.00486572	0.22790209823555263	0.4459032838148609	21	29	0.00189036	9606	Homo sapiens	NCAN				R-HSA-2022911;R-HSA-1971487;R-HSA-1889981;R-HSA-1793176;R-HSA-9638064;R-HSA-1971482;R-HSA-2018682;R-HSA-1971483;R-HSA-1889978;R-HSA-2065233;R-HSA-1878002;R-HSA-2022065;R-HSA-9632034;R-HSA-2022063;R-HSA-2022061;R-HSA-9632033;R-HSA-2022056;R-HSA-2022052;R-HSA-2018659;R-HSA-1971491;R-HSA-1889955
R-HSA-168276	NS1 Mediated Effects on Host Pathways	0	46	1	62	0.00290679	0.2297879135003592	0.4459032838148609	1	6	3.9110879342937226E-4	9606	Homo sapiens			NCBP1	Q86U42	R-HSA-168883
R-HSA-8957275	Post-translational protein phosphorylation	1	109	0	0	0.00688784	0.2335459702944659	0.4459032838148609	1	1	6.518479890489538E-5	9606	Homo sapiens	GOLM1				R-HSA-8952289
R-HSA-72764	Eukaryotic Translation Termination	1	106	0	4	0.00669826	0.2335459702944659	0.4459032838148609	4	5	3.2592399452447687E-4	9606	Homo sapiens	GSPT1				R-HSA-141671;R-HSA-141691;R-HSA-141673;R-HSA-6800138
R-HSA-8931987	RUNX1 regulates estrogen receptor mediated transcription	1	10	0	102	6.31911532385466E-4	0.23541823317051835	0.4459032838148609	8	8	5.21478391239163E-4	9606	Homo sapiens	ESR1				R-HSA-8932076;R-HSA-8931981;R-HSA-8932033;R-HSA-8932084;R-HSA-8932020;R-HSA-8932037;R-HSA-8932021;R-HSA-8932070
R-HSA-162658	Golgi Cisternae Pericentriolar Stack Reorganization	1	17	0	94	0.00107425	0.23541823317051835	0.4459032838148609	5	6	3.9110879342937226E-4	9606	Homo sapiens	RAB1A				R-HSA-2172194;R-HSA-2314566;R-HSA-2172183;R-HSA-2314569;R-HSA-2214351
R-HSA-1839117	Signaling by cytosolic FGFR1 fusion mutants	0	23	1	91	0.0014534	0.23728599988916388	0.4459032838148609	2	14	9.125871846685353E-4	9606	Homo sapiens			ESR1	P27986	R-HSA-1839114;R-HSA-1839078
R-HSA-5654710	PI-3K cascade:FGFR3	0	24	1	91	0.00151659	0.2391492810620065	0.4459032838148609	1	7	4.5629359233426766E-4	9606	Homo sapiens			ESR1	P27986	R-HSA-177931
R-HSA-5654720	PI-3K cascade:FGFR4	0	25	1	91	0.00157978	0.24100808727603862	0.4459032838148609	1	7	4.5629359233426766E-4	9606	Homo sapiens			ESR1	P27986	R-HSA-177931
R-HSA-1253288	Downregulation of ERBB4 signaling	0	11	1	104	6.951026856240126E-4	0.24286242909371725	0.4459032838148609	1	5	3.2592399452447687E-4	9606	Homo sapiens			ESR1	P12931	R-HSA-9612219
R-HSA-8983711	OAS antiviral response	0	16	1	99	0.00101106	0.24286242909371725	0.4459032838148609	1	15	9.777719835734307E-4	9606	Homo sapiens			ESR1	P21333	R-HSA-8985123
R-HSA-72187	mRNA 3'-end processing	1	60	1	71	0.00379147	0.24471231705298957	0.4459032838148609	3	3	1.9555439671468613E-4	9606	Homo sapiens	NCBP1	Q09161	NCBP1	Q86U42;Q9BY77	R-HSA-8849157;R-HSA-72180;R-HSA-72185
R-HSA-72649	Translation initiation complex formation	0	62	5	59	0.00391785	0.24655776166736876	0.4459032838148609	1	2	1.3036959780979076E-4	9606	Homo sapiens			NCBP1;TNRC6C;GSPT1;ESR1;TNRC6C	P11940	R-HSA-156808
R-HSA-5654689	PI-3K cascade:FGFR1	0	28	1	91	0.00176935	0.24655776166736876	0.4459032838148609	1	7	4.5629359233426766E-4	9606	Homo sapiens			ESR1	P27986	R-HSA-177931
R-HSA-9013420	RHOU GTPase cycle	1	44	1	76	0.00278041	0.24839877342598526	0.4459032838148609	2	4	2.607391956195815E-4	9606	Homo sapiens	EPHA2	P29317	ESR1	P12931	R-HSA-9726848;R-HSA-9018766
R-HSA-5620922	BBSome-mediated cargo-targeting to cilium	1	25	0	108	0.00157978	0.24839877342598526	0.4459032838148609	2	5	3.2592399452447687E-4	9606	Homo sapiens	CRYBG3				R-HSA-5624127;R-HSA-5624126
R-HSA-428542	Regulation of commissural axon pathfinding by SLIT and ROBO	0	12	1	106	7.582938388625592E-4	0.24839877342598526	0.4459032838148609	1	5	3.2592399452447687E-4	9606	Homo sapiens			ESR1	P12931	R-HSA-9011241
R-HSA-1638091	Heparan sulfate/heparin (HS-GAG) metabolism	1	93	0	24	0.00587678	0.24839877342598526	0.4459032838148609	5	34	0.00221628	9606	Homo sapiens	NCAN				R-HSA-1889981;R-HSA-9638064;R-HSA-1889978;R-HSA-1878002;R-HSA-1889955
R-HSA-389958	Cooperation of Prefoldin and TriC/CCT in actin and tubulin folding	0	37	2	82	0.00233807	0.25023536279364134	0.4459032838148609	1	6	3.9110879342937226E-4	9606	Homo sapiens			ESR2;ESR1	P60709	R-HSA-390453
R-HSA-2995383	Initiation of Nuclear Envelope (NE) Reformation	0	27	1	93	0.00170616	0.25023536279364134	0.4459032838148609	1	7	4.5629359233426766E-4	9606	Homo sapiens			NCBP1	Q14974	R-HSA-9624798
R-HSA-1227986	Signaling by ERBB2	2	68	0	342	0.004297	0.2509340789372043	0.4459032838148609	3	46	0.0029985	9606	Homo sapiens	KRAS				R-HSA-1250498;R-HSA-1250463;R-HSA-1306972
R-HSA-983705	Signaling by the B Cell Receptor (BCR)	2	176	1	239	0.011121642969984202	0.25183631683749086	0.4459032838148609	2	45	0.00293332	9606	Homo sapiens	KRAS	P01116-1;P01116-2	SH3BP5	Q06187	R-HSA-9606151;R-HSA-1168636
R-HSA-1799339	SRP-dependent cotranslational protein targeting to membrane	1	119	0	0	0.00751975	0.25206754021086253	0.4459032838148609	2	5	3.2592399452447687E-4	9606	Homo sapiens	SEC61A2				R-HSA-1799326;R-HSA-1799329
R-HSA-9820841	M-decay: degradation of maternal mRNAs by maternally stored factors	0	48	2	75	0.00303318	0.25206754021086253	0.4459032838148609	1	7	4.5629359233426766E-4	9606	Homo sapiens			NCBP1;TNRC6C	Q9UKV8	R-HSA-9820853
R-HSA-5654695	PI-3K cascade:FGFR2	0	31	1	91	0.00195893	0.25206754021086253	0.4459032838148609	1	7	4.5629359233426766E-4	9606	Homo sapiens			ESR1	P27986	R-HSA-177931
R-HSA-416482	G alpha (12/13) signalling events	0	86	1	37	0.00543444	0.25206754021086253	0.4459032838148609	2	15	9.777719835734307E-4	9606	Homo sapiens			SH3BP5	Q06187	R-HSA-8964333;R-HSA-8964274
R-HSA-446388	Regulation of cytoskeletal remodeling and cell spreading by IPP complex components	0	8	2	117	5.055292259083729E-4	0.2538953160939721	0.4459032838148609	1	5	3.2592399452447687E-4	9606	Homo sapiens			ESR2;ESR1	P12814	R-HSA-430308
R-HSA-429947	Deadenylation of mRNA	0	30	5	98	0.00189573	0.2557187008351165	0.4459032838148609	2	4	2.607391956195815E-4	9606	Homo sapiens			NCBP1;TNRC6C;GSPT1;ESR1;TNRC6C	Q04637;P11940	R-HSA-429955;R-HSA-429992
R-HSA-9828806	Maturation of hRSV A proteins	0	33	1	94	0.00208531	0.25753770480234084	0.4459032838148609	1	40	0.00260739	9606	Homo sapiens			NCBP1	Q14974	R-HSA-9831702
R-HSA-9012852	Signaling by NOTCH3	2	63	4	350	0.00398104	0.258155	0.4459032838148609	3	37	0.00241184	9606	Homo sapiens	HEY2	ENSG00000135547;Q9UBP5	PTBP3;NCBP1;HEY2;HNRNPR	Q9Y5J3;P67809	R-HSA-9014141;R-HSA-9014129;R-HSA-9017797
R-HSA-9620244	Long-term potentiation	0	31	1	92	0.00195893	0.2593523383396381	0.4459032838148609	1	7	4.5629359233426766E-4	9606	Homo sapiens			ESR1	P12931	R-HSA-9612085
R-HSA-5637812	Signaling by EGFRvIII in Cancer	2	22	4	395	0.00139021	0.260864	0.4459032838148609	3	18	0.00117333	9606	Homo sapiens	KRAS	P01116-1;P01116-2	EPHA2;ESR2;GOLM1;ESR1	P00533	R-HSA-5637808;R-HSA-5637806;R-HSA-1247999
R-HSA-5637810	Constitutive Signaling by EGFRvIII	2	22	4	395	0.00139021	0.260864	0.4459032838148609	3	18	0.00117333	9606	Homo sapiens	KRAS	P01116-1;P01116-2	EPHA2;ESR2;GOLM1;ESR1	P00533	R-HSA-5637808;R-HSA-5637806;R-HSA-1247999
R-HSA-1234158	Regulation of gene expression by Hypoxia-inducible Factor	0	15	1	115	9.478672985781991E-4	0.2611626117669995	0.4459032838148609	1	7	4.5629359233426766E-4	9606	Homo sapiens			ESR1	Q09472	R-HSA-1234167
R-HSA-8951936	RUNX3 regulates p14-ARF	1	16	1	112	0.00101106	0.2647701194522667	0.4459032838148609	3	8	5.21478391239163E-4	9606	Homo sapiens	KRAS	P01116	ESR1	Q09472	R-HSA-8951977;R-HSA-8952058;R-HSA-8951951
R-HSA-399997	Acetylcholine regulates insulin secretion	1	20	0	106	0.00126382	0.2647701194522667	0.4459032838148609	2	7	4.5629359233426766E-4	9606	Homo sapiens	CHRM3				R-HSA-400012;R-HSA-399995
R-HSA-72086	mRNA Capping	1	35	1	102	0.00221169	0.2647701194522667	0.4459032838148609	2	11	7.170327879538491E-4	9606	Homo sapiens	NCBP1	Q09161	NCBP1	P52298	R-HSA-77095;R-HSA-77094
R-HSA-1643713	Signaling by EGFR in Cancer	2	32	4	395	0.00202212	0.2662839026831868	0.4459032838148609	6	42	0.00273776	9606	Homo sapiens	KRAS	P01116-1;P01116-2	EPHA2;ESR2;GOLM1;ESR1	P00533	R-HSA-5637808;R-HSA-1248677;R-HSA-1225957;R-HSA-5637806;R-HSA-1247999;R-HSA-1225951
R-HSA-8874081	MET activates PTK2 signaling	0	32	2	98	0.00202212	0.26656737423066634	0.4459032838148609	2	5	3.2592399452447687E-4	9606	Homo sapiens			EPHA2;ESR1	P12931;Q05397	R-HSA-8874083;R-HSA-8874079
R-HSA-8876384	Listeria monocytogenes entry into host cells	0	27	1	106	0.00170616	0.26656737423066634	0.4459032838148609	2	13	8.474023857636399E-4	9606	Homo sapiens			ESR1	P12931	R-HSA-8876948;R-HSA-112333
R-HSA-418886	Netrin mediated repulsion signals	0	10	2	120	6.31911532385466E-4	0.2683603099402413	0.4459032838148609	2	4	2.607391956195815E-4	9606	Homo sapiens			EPHA2;ESR1	P12931;Q06124	R-HSA-418863;R-HSA-418859
R-HSA-8964572	Lipid particle organization	0	9	1	119	5.687203791469195E-4	0.2683603099402413	0.4459032838148609	1	4	2.607391956195815E-4	9606	Homo sapiens			GOLM1	Q7Z5P4	R-HSA-8862380
R-HSA-210991	Basigin interactions	0	26	2	104	0.00164297	0.2683603099402413	0.4459032838148609	1	10	6.518479890489537E-4	9606	Homo sapiens			CHRM3;MCL1	Q03135	R-HSA-204549
R-HSA-375280	Amine ligand-binding receptors	1	52	1	81	0.00328594	0.2683603099402413	0.4459032838148609	3	36	0.00234665	9606	Homo sapiens	CHRM3	P20309	GSPT1	P08173	R-HSA-9704151;R-HSA-390649;R-HSA-9704248
R-HSA-9702518	STAT5 activation downstream of FLT3 ITD mutants	0	21	1	109	0.00132701	0.2683603099402413	0.4459032838148609	1	14	9.125871846685353E-4	9606	Homo sapiens			GOLM1	Q07817	R-HSA-9698026
R-HSA-2179392	EGFR Transactivation by Gastrin	2	13	4	408	8.214849921011058E-4	0.2698977034818757	0.4459032838148609	2	6	3.9110879342937226E-4	9606	Homo sapiens	KRAS	P01116-1;P01116-2	EPHA2;ESR2;GOLM1;ESR1	P00533	R-HSA-2179387;R-HSA-2179407
R-HSA-5654743	Signaling by FGFR4	2	51	3	385	0.00322275	0.27260811776134275	0.4459032838148609	7	41	0.00267258	9606	Homo sapiens	KRAS	P01116-1;P01116-2	EPHA2;KRAS;ESR1	Q06124;P27986;P15056	R-HSA-5654663;R-HSA-5654658;R-HSA-8941613;R-HSA-1295604;R-HSA-177931;R-HSA-1549564;R-HSA-5654426
R-HSA-5654741	Signaling by FGFR3	2	53	3	382	0.00334913	0.27351157322175756	0.4459032838148609	7	43	0.00280295	9606	Homo sapiens	KRAS	P01116-1;P01116-2	EPHA2;KRAS;ESR1	Q06124;P27986;P15056	R-HSA-5654647;R-HSA-8941628;R-HSA-1295604;R-HSA-177931;R-HSA-5654413;R-HSA-1549564;R-HSA-5654633
R-HSA-1839124	FGFR1 mutant receptor activation	0	39	1	96	0.00246445	0.2737133045460024	0.4459032838148609	2	25	0.00162962	9606	Homo sapiens			ESR1	P27986	R-HSA-1839114;R-HSA-1839078
R-HSA-6806834	Signaling by MET	2	88	3	356	0.00556082	0.27531842895608194	0.4459032838148609	7	51	0.00332442	9606	Homo sapiens	KRAS	P01116-1;P01116-2	EPHA2;SH3BP5;ESR1	P12931;Q07889;Q06124;Q05397	R-HSA-8851877;R-HSA-8851827;R-HSA-8874083;R-HSA-8851859;R-HSA-8874079;R-HSA-8851899;R-HSA-8865994
R-HSA-3214842	HDMs demethylate histones	0	31	2	104	0.00195893	0.2754890657521297	0.4459032838148609	5	17	0.00110814	9606	Homo sapiens			ESR2;ESR1	Q6NYC1;P62805	R-HSA-5661124;R-HSA-5661125;R-HSA-5661122;R-HSA-4754176;R-HSA-5423117
R-HSA-9634597	GPER1 signaling	0	56	1	76	0.0035387	0.2754890657521297	0.4459032838148609	1	10	6.518479890489537E-4	9606	Homo sapiens			ESR1	P12931	R-HSA-9624014
R-HSA-912694	Regulation of IFNA/IFNB signaling	0	28	1	105	0.00176935	0.2772605586574082	0.4459032838148609	1	5	3.2592399452447687E-4	9606	Homo sapiens			EPHA2	Q06124	R-HSA-997309
R-HSA-2122948	Activated NOTCH1 Transmits Signal to the Nucleus	0	32	1	104	0.00202212	0.2772605586574082	0.4459032838148609	1	21	0.00136888	9606	Homo sapiens			ANKRD13C	P80370	R-HSA-1980130
R-HSA-416476	G alpha (q) signalling events	3	285	5	484	0.0180095	0.27758186141788976	0.4459032838148609	8	35	0.00228147	9606	Homo sapiens	CHRM3;KRAS	P20309;P01116-1;P01116-2	EPHA2;ESR2;SH3BP5;GOLM1;ESR1	Q06187;P00533;P01350	R-HSA-870269;R-HSA-8964280;R-HSA-749448;R-HSA-749452;R-HSA-2179387;R-HSA-8964340;R-HSA-379048;R-HSA-2179407
R-HSA-418885	DCC mediated attractive signaling	0	19	2	121	0.00120063	0.2790277933448513	0.4459032838148609	2	12	7.822175868587445E-4	9606	Homo sapiens			EPHA2;SORBS3	O00401;Q05397	R-HSA-418874;R-HSA-373720
R-HSA-2559582	Senescence-Associated Secretory Phenotype (SASP)	0	90	1	48	0.0056872	0.28079077987406553	0.4459032838148609	4	22	0.00143407	9606	Homo sapiens			ESR1	P17676	R-HSA-3857336;R-HSA-3858387;R-HSA-3857328;R-HSA-3857329
R-HSA-1980145	Signaling by NOTCH2	0	41	1	97	0.00259084	0.28079077987406553	0.4459032838148609	1	22	0.00143407	9606	Homo sapiens			ESR1	Q09472	R-HSA-2976563
R-HSA-5626978	TNFR1-mediated ceramide production	0	6	1	131	3.791469194312796E-4	0.28254952828132274	0.4459032838148609	1	3	1.9555439671468613E-4	9606	Homo sapiens			TNRC6C	P63244	R-HSA-5626982
R-HSA-5654736	Signaling by FGFR1	2	64	3	383	0.00404423	0.2834473564358735	0.4459032838148609	7	48	0.00312887	9606	Homo sapiens	KRAS	P01116-1;P01116-2	EPHA2;KRAS;ESR1	Q06124;P27986;P15056	R-HSA-1295604;R-HSA-177931;R-HSA-1549564;R-HSA-5654392;R-HSA-5654600;R-HSA-5654584;R-HSA-8941623
R-HSA-9735869	SARS-CoV-1 modulates host translation machinery	0	41	3	98	0.00259084	0.2843040485795849	0.4459032838148609	1	3	1.9555439671468613E-4	9606	Homo sapiens			PTBP3;NCBP1;ESR1	P09651	R-HSA-9727869
R-HSA-9818030	NFE2L2 regulating tumorigenic genes	0	17	2	124	0.00107425	0.2843040485795849	0.4459032838148609	2	12	7.822175868587445E-4	9606	Homo sapiens			GOLM1;ESR1	P08047;Q07817	R-HSA-9796069;R-HSA-9796043
R-HSA-9824585	Regulation of MITF-M-dependent genes involved in pigmentation	0	53	1	90	0.00334913	0.2843040485795849	0.4459032838148609	1	23	0.00149925	9606	Homo sapiens			SORBS3	P31751	R-HSA-1449597
R-HSA-5693548	Sensing of DNA Double Strand Breaks	0	15	1	127	9.478672985781991E-4	0.2860543507585763	0.4459032838148609	2	9	5.866631901440584E-4	9606	Homo sapiens			NCBP1	P52292	R-HSA-5684006;R-HSA-5684008
R-HSA-9033241	Peroxisomal protein import	0	67	1	76	0.00423381	0.2860543507585763	0.4459032838148609	4	26	0.0016948	9606	Homo sapiens			MCL1	Q93008	R-HSA-9033491;R-HSA-9033509;R-HSA-9033478;R-HSA-9033526
R-HSA-1059683	Interleukin-6 signaling	0	17	1	126	0.00107425	0.28780044478483147	0.4459032838148609	1	20	0.0013037	9606	Homo sapiens			EPHA2	Q06124	R-HSA-1112708
R-HSA-8875878	MET promotes cell motility	0	45	2	101	0.0028436	0.28954234060174855	0.4459032838148609	2	12	7.822175868587445E-4	9606	Homo sapiens			EPHA2;ESR1	P12931;Q05397	R-HSA-8874083;R-HSA-8874079
R-HSA-525793	Myogenesis	0	32	1	112	0.00202212	0.28954234060174855	0.4459032838148609	1	14	9.125871846685353E-4	9606	Homo sapiens			SORBS3	P00519	R-HSA-449200
R-HSA-8964616	G beta:gamma signalling through CDC42	0	21	1	123	0.00132701	0.2912800481296369	0.4459032838148609	1	6	3.9110879342937226E-4	9606	Homo sapiens			CDC42BPA	P60953	R-HSA-8964634
R-HSA-1181150	Signaling by NODAL	0	25	2	120	0.00157978	0.2912800481296369	0.4459032838148609	1	12	7.822175868587445E-4	9606	Homo sapiens			ESR2;ESR1	O43524	R-HSA-1535903
R-HSA-8866907	Activation of the TFAP2 (AP-2) family of transcription factors	0	12	1	136	7.582938388625592E-4	0.29646813983715914	0.4459032838148609	2	4	2.607391956195815E-4	9606	Homo sapiens			ESR1	Q92754;Q09472	R-HSA-8864307;R-HSA-8864577
R-HSA-168271	Transport of Ribonucleoproteins into the Host Nucleus	0	48	1	106	0.00303318	0.29990610703547993	0.4459032838148609	3	4	2.607391956195815E-4	9606	Homo sapiens			NCBP1	P52294;Q14974	R-HSA-168310;R-HSA-168297;R-HSA-168317
R-HSA-5683826	Surfactant metabolism	0	52	1	97	0.00328594	0.30161889186974367	0.4459032838148609	7	29	0.00189036	9606	Homo sapiens			GOLM1	P11686	R-HSA-5686359;R-HSA-5684868;R-HSA-5684865;R-HSA-5685902;R-HSA-5684862;R-HSA-5686335;R-HSA-5683836
R-HSA-9755779	SARS-CoV-2 targets host intracellular signalling and regulatory pathways	0	19	2	135	0.00120063	0.30161889186974367	0.4459032838148609	1	5	3.2592399452447687E-4	9606	Homo sapiens			CHRM3;MCL1	Q03135	R-HSA-9754518
R-HSA-8866904	Negative regulation of activity of TFAP2 (AP-2) family transcription factors	0	11	1	143	6.951026856240126E-4	0.3033275572152393	0.4459032838148609	1	6	3.9110879342937226E-4	9606	Homo sapiens			ESR1	Q92754	R-HSA-8864569
R-HSA-1482788	Acyl chain remodelling of PC	0	40	1	109	0.00252765	0.3033275572152393	0.4459032838148609	1	9	5.866631901440584E-4	9606	Homo sapiens			GOLM1	Q8N661	R-HSA-8874435
R-HSA-9017802	Noncanonical activation of NOTCH3	0	8	3	142	5.055292259083729E-4	0.3050321128094946	0.4459032838148609	1	2	1.3036959780979076E-4	9606	Homo sapiens			PTBP3;NCBP1;HNRNPR	P67809	R-HSA-9017797
R-HSA-3214841	PKMTs methylate histone lysines	0	48	1	108	0.00303318	0.3050321128094946	0.4459032838148609	3	22	0.00143407	9606	Homo sapiens			ESR2	P62805	R-HSA-5651654;R-HSA-5423038;R-HSA-5651657
R-HSA-8853659	RET signaling	0	43	1	117	0.00271722	0.3050321128094946	0.4459032838148609	1	24	0.00156444	9606	Homo sapiens			EPHA2	Q06124	R-HSA-8855508
R-HSA-6785807	Interleukin-4 and Interleukin-13 signaling	2	211	1	262	0.013333333333333334	0.307785	0.4459032838148609	2	47	0.00306369	9606	Homo sapiens	MCL1	Q07820;ENSG00000143384	ESR1	P23771	R-HSA-6793975;R-HSA-6790041
R-HSA-444209	Free fatty acid receptors	0	29	1	122	0.00183254	0.30842893358137535	0.4459032838148609	1	5	3.2592399452447687E-4	9606	Homo sapiens			KRAS	O00270	R-HSA-3296304
R-HSA-2586552	Signaling by Leptin	0	13	1	139	8.214849921011058E-4	0.30842893358137535	0.4459032838148609	1	19	0.00123851	9606	Homo sapiens			EPHA2	Q06124	R-HSA-2671747
R-HSA-881907	Gastrin-CREB signalling pathway via PKC and MAPK	2	24	4	441	0.00151659	0.30958336011257825	0.4459032838148609	3	9	5.866631901440584E-4	9606	Homo sapiens	KRAS	P01116-1;P01116-2	EPHA2;ESR2;GOLM1;ESR1	P00533;P01350	R-HSA-870269;R-HSA-2179387;R-HSA-2179407
R-HSA-9844594	Transcriptional regulation of brown and beige adipocyte differentiation by EBF2	0	47	2	109	0.00296998	0.3101212181211861	0.4459032838148609	2	14	9.125871846685353E-4	9606	Homo sapiens			ESR1;HNRNPR	Q9UBK2;Q00839	R-HSA-9844822;R-HSA-9844360
R-HSA-9843743	Transcriptional regulation of brown and beige adipocyte differentiation	0	47	2	109	0.00296998	0.3101212181211861	0.4459032838148609	2	14	9.125871846685353E-4	9606	Homo sapiens			ESR1;HNRNPR	Q9UBK2;Q00839	R-HSA-9844822;R-HSA-9844360
R-HSA-2559584	Formation of Senescence-Associated Heterochromatin Foci (SAHF)	0	17	1	143	0.00107425	0.3118094316342437	0.4459032838148609	1	2	1.3036959780979076E-4	9606	Homo sapiens			ESR1	Q9Y294	R-HSA-3878123
R-HSA-1362277	Transcription of E2F targets under negative control by DREAM complex	0	25	1	134	0.00157978	0.3118094316342437	0.4459032838148609	1	12	7.822175868587445E-4	9606	Homo sapiens			ESR1	P11388	R-HSA-8964531
R-HSA-111933	Calmodulin induced events	1	43	1	116	0.00271722	0.31517368405761004	0.4459032838148609	3	23	0.00149925	9606	Homo sapiens	NBEA	Q8NFP9	NCBP1	P52292	R-HSA-9619127;R-HSA-112282;R-HSA-9668558
R-HSA-6803529	FGFR2 alternative splicing	1	28	3	133	0.00176935	0.31684974215083783	0.4459032838148609	4	4	2.607391956195815E-4	9606	Homo sapiens	NCBP1	Q09161	PTBP3;NCBP1;ESR1	P52272;P09651	R-HSA-6803527;R-HSA-6803523;R-HSA-6803838;R-HSA-6803836
R-HSA-156827	L13a-mediated translational silencing of Ceruloplasmin expression	0	120	1	45	0.00758294	0.31684974215083783	0.4459032838148609	3	3	1.9555439671468613E-4	9606	Homo sapiens			ESR1	P40429	R-HSA-156832;R-HSA-156823;R-HSA-156826
R-HSA-9013148	CDC42 GTPase cycle	1	159	0	0	0.0100474	0.32185375858683796	0.4459032838148609	1	6	3.9110879342937226E-4	9606	Homo sapiens	CDC42BPA				R-HSA-9013157
R-HSA-198323	AKT phosphorylates targets in the cytosol	0	16	1	149	0.00101106	0.32516973308960484	0.4459032838148609	1	9	5.866631901440584E-4	9606	Homo sapiens			ESR1	Q00987	R-HSA-198599
R-HSA-429914	Deadenylation-dependent mRNA decay	0	67	5	107	0.00423381	0.3284697667599017	0.4459032838148609	2	10	6.518479890489537E-4	9606	Homo sapiens			NCBP1;TNRC6C;GSPT1;ESR1;TNRC6C	Q04637;P11940	R-HSA-429955;R-HSA-429992
R-HSA-9675136	Diseases of DNA Double-Strand Break Repair	0	41	2	134	0.00259084	0.3333900928650243	0.4459032838148609	2	9	5.866631901440584E-4	9606	Homo sapiens			DR1;ESR1	P38398;P60896	R-HSA-9763200;R-HSA-9699163
R-HSA-8849468	PTK6 Regulates Proteins Involved in RNA Processing	0	7	1	164	4.4233807266982623E-4	0.3333900928650243	0.4459032838148609	1	7	4.5629359233426766E-4	9606	Homo sapiens			HNRNPR	Q5VWX1	R-HSA-8849032
R-HSA-445355	Smooth Muscle Contraction	1	61	1	108	0.00385466	0.33502231252193115	0.4459032838148609	5	16	0.00104296	9606	Homo sapiens	SORBS3	O60504	ANKRD13C	P56539	R-HSA-5263633;R-HSA-445700;R-HSA-445699;R-HSA-445704;R-HSA-445705
R-HSA-8985947	Interleukin-9 signaling	0	11	1	160	6.951026856240126E-4	0.33665060320213425	0.4459032838148609	2	13	8.474023857636399E-4	9606	Homo sapiens			ESR1	P42224	R-HSA-8985966;R-HSA-8985943
R-HSA-5627123	RHO GTPases activate PAKs	0	27	1	147	0.00170616	0.33665060320213425	0.4459032838148609	2	15	9.777719835734307E-4	9606	Homo sapiens			SORBS3	Q13177	R-HSA-8981931;R-HSA-5668932
R-HSA-8878166	Transcriptional regulation by RUNX2	3	133	4	734	0.00840442	0.3370720727336116	0.4459032838148609	8	81	0.00527997	9606	Homo sapiens	HAND2;HEY2;ESR1	P61296;Q9UBP5;P03372	SORBS3;MCL1;ESR2;ESR1	Q96PK6;Q07812;P42224;P00519	R-HSA-9007816;R-HSA-8985227;R-HSA-8939900;R-HSA-9008015;R-HSA-8939904;R-HSA-9008177;R-HSA-8938356;R-HSA-9008839
R-HSA-163560	Triglyceride catabolism	0	42	2	129	0.00265403	0.3382749742005524	0.4459032838148609	1	17	0.00110814	9606	Homo sapiens			CHRM3;MCL1	Q03135	R-HSA-163418
R-HSA-111997	CaM pathway	1	43	1	131	0.00271722	0.339895	0.4459032838148609	3	24	0.00156444	9606	Homo sapiens	NBEA	Q8NFP9	NCBP1	P52292	R-HSA-9619127;R-HSA-112282;R-HSA-9668558
R-HSA-159227	Transport of the SLBP independent Mature mRNA	1	39	1	140	0.00246445	0.3415119942236885	0.4459032838148609	2	3	1.9555439671468613E-4	9606	Homo sapiens	NCBP1	Q09161	NCBP1	Q86V81	R-HSA-158484;R-HSA-111439
R-HSA-380270	Recruitment of mitotic centrosome proteins and complexes	1	81	0	94	0.00511848	0.3431246617304019	0.4459032838148609	1	3	1.9555439671468613E-4	9606	Homo sapiens	TUBGCP6				R-HSA-380283
R-HSA-72662	Activation of the mRNA upon binding of the cap-binding complex and eIFs, and subsequent binding to 43S	0	66	5	120	0.00417062	0.3431246617304019	0.4459032838148609	2	6	3.9110879342937226E-4	9606	Homo sapiens			NCBP1;TNRC6C;GSPT1;ESR1;TNRC6C	Q04637;P11940	R-HSA-72631;R-HSA-156808
R-HSA-190828	Gap junction trafficking	0	52	1	126	0.00328594	0.3431246617304019	0.4459032838148609	1	20	0.0013037	9606	Homo sapiens			ESR1	Q9UM54	R-HSA-190519
R-HSA-9703648	Signaling by FLT3 ITD and TKD mutants	2	30	4	479	0.00189573	0.34355529734418977	0.4459032838148609	5	24	0.00156444	9606	Homo sapiens	KRAS	P01116-1;P01116-2	EPHA2;SH3BP5;GOLM1;ESR1	Q07889;Q06124;P27986;Q07817	R-HSA-9698179;R-HSA-9695845;R-HSA-9698026;R-HSA-9698008;R-HSA-9695853
R-HSA-3000178	ECM proteoglycans	1	79	0	97	0.0049921	0.34473344651941495	0.4459032838148609	1	23	0.00149925	9606	Homo sapiens	NCAN				R-HSA-2424246
R-HSA-1650814	Collagen biosynthesis and modifying enzymes	0	76	1	100	0.00480253	0.34473344651941495	0.4459032838148609	2	51	0.00332442	9606	Homo sapiens			ESR1	P50454	R-HSA-2022073;R-HSA-2089971
R-HSA-112382	Formation of RNA Pol II elongation complex	1	60	0	132	0.00379147	0.3463383577781036	0.4459032838148609	1	2	1.3036959780979076E-4	9606	Homo sapiens	NCBP1				R-HSA-112381
R-HSA-159231	Transport of Mature mRNA Derived from an Intronless Transcript	1	46	1	140	0.00290679	0.3527194505107418	0.4459032838148609	2	3	1.9555439671468613E-4	9606	Homo sapiens	NCBP1	Q09161	NCBP1	Q86V81	R-HSA-77594;R-HSA-158447
R-HSA-72706	GTP hydrolysis and joining of the 60S ribosomal subunit	0	120	2	72	0.00758294	0.3527194505107418	0.4459032838148609	1	3	1.9555439671468613E-4	9606	Homo sapiens			NCBP1;ESR1	Q04637	R-HSA-72619
R-HSA-9828642	Respiratory syncytial virus genome transcription	0	18	2	160	0.00113744	0.3527194505107418	0.4459032838148609	1	7	4.5629359233426766E-4	9606	Homo sapiens			ESR2;ESR1	P11142	R-HSA-9828639
R-HSA-9607240	FLT3 Signaling	2	48	6	483	0.00303318	0.35418701599545477	0.4459032838148609	10	43	0.00280295	9606	Homo sapiens	KRAS	P01116-1;P01116-2	EPHA2;MCL1;MCL1;ESR2;SH3BP5;ESR1	O43521;Q07889;Q06124;P27986;O43524	R-HSA-9706340;R-HSA-9699574;R-HSA-9606784;R-HSA-9699575;R-HSA-9607301;R-HSA-9699581;R-HSA-9607304;R-HSA-9607224;R-HSA-9604969;R-HSA-9699579
R-HSA-9682385	FLT3 signaling in disease	2	43	4	481	0.00271722	0.355071	0.4459032838148609	8	52	0.00338961	9606	Homo sapiens	KRAS	P01116-1;P01116-2	EPHA2;SH3BP5;GOLM1;ESR1	Q07889;Q06124;P27986;Q07817	R-HSA-9698179;R-HSA-9703430;R-HSA-9703441;R-HSA-9695845;R-HSA-9698026;R-HSA-9703439;R-HSA-9698008;R-HSA-9695853
R-HSA-75955	RNA Polymerase II Transcription Elongation	1	61	0	140	0.00385466	0.3558869930017442	0.4459032838148609	4	8	5.21478391239163E-4	9606	Homo sapiens	NCBP1				R-HSA-113402;R-HSA-112381;R-HSA-113407;R-HSA-112383
R-HSA-9682706	Replication of the SARS-CoV-1 genome	0	17	1	166	0.00107425	0.3574650450068272	0.4459032838148609	1	21	0.00136888	9606	Homo sapiens			ESR1	P17844	R-HSA-9682631
R-HSA-69541	Stabilization of p53	0	46	1	142	0.00290679	0.35903929621579467	0.4459032838148609	2	15	9.777719835734307E-4	9606	Homo sapiens			ESR1	Q00987	R-HSA-6804741;R-HSA-6804955
R-HSA-442755	Activation of NMDA receptors and postsynaptic events	3	113	4	783	0.0071406	0.36052130897231605	0.4459032838148609	7	71	0.00462812	9606	Homo sapiens	NBEA;KRAS	P01116-1;Q8NFP9;P01116-2	NCBP1;RAB10;ESR1;HNRNPR	P12931;P52292;P10636-8	R-HSA-9619542;R-HSA-9619127;R-HSA-9612085;R-HSA-9668218;R-HSA-9619515;R-HSA-442732;R-HSA-112282
R-HSA-430116	GP1b-IX-V activation signalling	0	12	5	176	7.582938388625592E-4	0.3621764322120463	0.4459032838148609	4	9	5.866631901440584E-4	9606	Homo sapiens			KRAS;KRAS;SEC61A2;ESR1;KRAS	P04049;P21333;P27986	R-HSA-443831;R-HSA-430096;R-HSA-443439;R-HSA-443402
R-HSA-9933387	RORA,B,C and NR1D1 (REV-ERBA) regulate gene expression	0	36	2	156	0.00227488	0.3621764322120463	0.4459032838148609	4	9	5.866631901440584E-4	9606	Homo sapiens			ESR2;ESR1	Q9UBK2;P50416;P48552;Q09472	R-HSA-5663264;R-HSA-1801587;R-HSA-5663293;R-HSA-9931531
R-HSA-8951430	RUNX3 regulates WNT signaling	0	10	2	179	6.31911532385466E-4	0.3621764322120463	0.4459032838148609	1	5	3.2592399452447687E-4	9606	Homo sapiens			DR1;TRIP12	P01106	R-HSA-4411357
R-HSA-6783589	Interleukin-6 family signaling	0	30	1	164	0.00189573	0.3621764322120463	0.4459032838148609	1	34	0.00221628	9606	Homo sapiens			EPHA2	Q06124	R-HSA-1112708
R-HSA-210745	Regulation of gene expression in beta cells	0	35	1	153	0.00221169	0.3637393349303958	0.4459032838148609	3	12	7.822175868587445E-4	9606	Homo sapiens			ESR1	Q12778	R-HSA-211178;R-HSA-211272;R-HSA-211164
R-HSA-171319	Telomere Extension By Telomerase	0	34	1	160	0.0021485	0.3637393349303958	0.4459032838148609	2	10	6.518479890489537E-4	9606	Homo sapiens			ESR1	Q9Y230;O60832	R-HSA-164616;R-HSA-9671145
R-HSA-9694686	Replication of the SARS-CoV-2 genome	0	22	1	164	0.00139021	0.3637393349303958	0.4459032838148609	1	22	0.00143407	9606	Homo sapiens			ESR1	P17844	R-HSA-9694406
R-HSA-210990	PECAM1 interactions	0	14	1	177	8.846761453396525E-4	0.3668538544789489	0.4459032838148609	1	7	4.5629359233426766E-4	9606	Homo sapiens			EPHA2	Q06124	R-HSA-210294
R-HSA-9694682	SARS-CoV-2 Genome Replication and Transcription	0	24	1	164	0.00151659	0.3668538544789489	0.4459032838148609	1	28	0.00182517	9606	Homo sapiens			ESR1	P17844	R-HSA-9694406
R-HSA-9754560	SARS-CoV-2 modulates autophagy	1	14	0	179	8.846761453396525E-4	0.36840548911539006	0.4459032838148609	1	5	3.2592399452447687E-4	9606	Homo sapiens	VPS41				R-HSA-9754537
R-HSA-6803204	TP53 Regulates Transcription of Genes Involved in Cytochrome C Release	0	33	2	161	0.00208531	0.36840548911539006	0.4459032838148609	4	25	0.00162962	9606	Homo sapiens			MCL1;MCL1	Q07812;Q13794;Q9BXH1;P55957	R-HSA-3700984;R-HSA-140214;R-HSA-139913;R-HSA-6791291
R-HSA-157858	Gap junction trafficking and regulation	0	57	1	140	0.0036019	0.36840548911539006	0.4459032838148609	1	24	0.00156444	9606	Homo sapiens			ESR1	Q9UM54	R-HSA-190519
R-HSA-8934593	Regulation of RUNX1 Expression and Activity	1	32	2	165	0.00202212	0.3714975524729862	0.4459032838148609	15	19	0.00123851	9606	Homo sapiens	TNRC6C	Q9HCJ0	EPHA2;ESR1	P12931;Q06124	R-HSA-8938440;R-HSA-8935785;R-HSA-8938507;R-HSA-8937134;R-HSA-8937728;R-HSA-8936068;R-HSA-8937767;R-HSA-8935864;R-HSA-8939129;R-HSA-8935930;R-HSA-8936058;R-HSA-8937744;R-HSA-8937682;R-HSA-8935766;R-HSA-8938487
R-HSA-447041	CHL1 interactions	0	10	2	180	6.31911532385466E-4	0.3714975524729862	0.4459032838148609	1	5	3.2592399452447687E-4	9606	Homo sapiens			ESR2;ESR1	P11142	R-HSA-445087
R-HSA-5683057	MAPK family signaling cascades	4	367	9	970	0.023191153238546605	0.3727743644794399	0.4459032838148609	51	122	0.00795255	9606	Homo sapiens	TNRC6C;KRAS	Q9HCJ0;P01116-1;P01116;P01116-2	DR1;KRAS;TRIP12;ESR2;GOLM1;KRAS;SEC61A2;ESR1;KRAS	P04049;Q12778;P01106;Q9Y6Q9;P53041;P01116-2;P15056;Q07817;O43524	R-HSA-5687126;R-HSA-9657603;R-HSA-5658435;R-HSA-9657606;R-HSA-9654533;R-HSA-9657608;R-HSA-9658253;R-HSA-5687113;R-HSA-5672950;R-HSA-5658231;R-HSA-5692785;R-HSA-5692779;R-HSA-9653585;R-HSA-5672980;R-HSA-5672978;R-HSA-9653595;R-HSA-9653592;R-HSA-5675417;R-HSA-5672966;R-HSA-5672965;R-HSA-9649735;R-HSA-9649733;R-HSA-9649732;R-HSA-5672972;R-HSA-5672973;R-HSA-9649736;R-HSA-5672969;R-HSA-5687095;R-HSA-5…
R-HSA-2032785	YAP1- and WWTR1 (TAZ)-stimulated gene expression	0	18	3	181	0.00113744	0.37457473351683046	0.4459032838148609	2	9	5.866631901440584E-4	9606	Homo sapiens			SORBS3;ESR2;ESR1	Q15561;P29279	R-HSA-8871265;R-HSA-1989766
R-HSA-3000170	Syndecan interactions	0	29	2	171	0.00183254	0.37457473351683046	0.4459032838148609	1	15	9.777719835734307E-4	9606	Homo sapiens			ESR2;ESR1	P12814	R-HSA-2731149
R-HSA-9615710	Late endosomal microautophagy	0	35	2	160	0.00221169	0.37610776518403455	0.4459032838148609	1	3	1.9555439671468613E-4	9606	Homo sapiens			ESR2;ESR1	P11142	R-HSA-9615721
R-HSA-390466	Chaperonin-mediated protein folding	0	96	2	108	0.00606635	0.37610776518403455	0.4459032838148609	1	19	0.00123851	9606	Homo sapiens			ESR2;ESR1	P60709	R-HSA-390453
R-HSA-380287	Centrosome maturation	1	83	0	115	0.00524487	0.3776371026473704	0.4459032838148609	1	6	3.9110879342937226E-4	9606	Homo sapiens	TUBGCP6				R-HSA-380283
R-HSA-8979227	Triglyceride metabolism	0	66	2	130	0.00417062	0.3776371026473704	0.4459032838148609	1	24	0.00156444	9606	Homo sapiens			CHRM3;MCL1	Q03135	R-HSA-163418
R-HSA-2559585	Oncogene Induced Senescence	1	42	2	170	0.00265403	0.3806847299378414	0.4459032838148609	6	19	0.00123851	9606	Homo sapiens	TNRC6C	Q9HCJ0	TRIP12;ESR1	Q8N726;P08047	R-HSA-6804998;R-HSA-3209111;R-HSA-3209096;R-HSA-3209114;R-HSA-9645672;R-HSA-3209151
R-HSA-4411364	Binding of TCF/LEF:CTNNB1 to target gene promoters	0	10	2	189	6.31911532385466E-4	0.3822030372018377	0.4459032838148609	1	4	2.607391956195815E-4	9606	Homo sapiens			DR1;TRIP12	P01106	R-HSA-4411357
R-HSA-9821993	Replacement of protamines by nucleosomes in the male pronucleus	0	30	1	177	0.00189573	0.38673603766444975	0.4459032838148609	1	6	3.9110879342937226E-4	9606	Homo sapiens			ESR2	P62805	R-HSA-9822185
R-HSA-3858494	Beta-catenin independent WNT signaling	2	153	1	413	0.00966825	0.38832044292172097	0.4459032838148609	4	51	0.00332442	9606	Homo sapiens	TNRC6C;KRAS	Q9HCJ0;P01116-2	EPHA2	P34925	R-HSA-4332359;R-HSA-4551555;R-HSA-4518575;R-HSA-4518585
R-HSA-167172	Transcription of the HIV genome	1	76	0	143	0.00480253	0.39123633752214815	0.4459032838148609	9	47	0.00306369	9606	Homo sapiens	NCBP1				R-HSA-167072;R-HSA-167089;R-HSA-167478;R-HSA-167191;R-HSA-167147;R-HSA-167083;R-HSA-167087;R-HSA-167084;R-HSA-167085
R-HSA-432142	Platelet sensitization by LDL	0	23	1	183	0.0014534	0.39123633752214815	0.4459032838148609	1	9	5.866631901440584E-4	9606	Homo sapiens			EPHA2	Q06124	R-HSA-210294
R-HSA-9679514	SARS-CoV-1 Genome Replication and Transcription	0	18	1	188	0.00113744	0.39123633752214815	0.4459032838148609	1	26	0.0016948	9606	Homo sapiens			ESR1	P17844	R-HSA-9682631
R-HSA-5693616	Presynaptic phase of homologous DNA pairing and strand exchange	0	42	2	175	0.00265403	0.39272921079491396	0.4459032838148609	2	7	4.5629359233426766E-4	9606	Homo sapiens			SORBS3;DR1	P60896;O75771	R-HSA-5685318;R-HSA-9763137
R-HSA-9828211	Regulation of TBK1, IKKÎµ-mediated activation of IRF3, IRF7 upon TLR3 ligation	0	11	2	197	6.951026856240126E-4	0.395704	0.4459032838148609	1	3	1.9555439671468613E-4	9606	Homo sapiens			HAND2;RAB10	Q96CV9	R-HSA-9828209
R-HSA-1295596	Spry regulation of FGF signaling	0	19	2	192	0.00120063	0.395704	0.4459032838148609	2	11	7.170327879538491E-4	9606	Homo sapiens			EPHA2;KRAS	Q06124;P15056	R-HSA-1295604;R-HSA-1549564
R-HSA-9824272	Somitogenesis	0	53	1	155	0.00334913	0.395704	0.4459032838148609	2	19	0.00123851	9606	Homo sapiens			GOLM1	Q5TAB7	R-HSA-9825555;R-HSA-9825615
R-HSA-211000	Gene Silencing by RNA	1	119	0	95	0.00751975	0.395704	0.4459032838148609	2	40	0.00260739	9606	Homo sapiens	TNRC6C				R-HSA-426522;R-HSA-426489
R-HSA-8941858	Regulation of RUNX3 expression and activity	0	47	2	164	0.00296998	0.39718627023840525	0.4459032838148609	5	9	5.866631901440584E-4	9606	Homo sapiens			TRIP12;ESR1	P12931;Q8N726;Q09472	R-HSA-8952382;R-HSA-8937807;R-HSA-8937792;R-HSA-8952419;R-HSA-8937814
R-HSA-9701898	STAT3 nuclear events downstream of ALK signaling	0	19	1	193	0.00120063	0.3986647982870175	0.4459032838148609	1	11	7.170327879538491E-4	9606	Homo sapiens			ESR1	Q09472	R-HSA-9701531
R-HSA-9824878	Regulation of TBK1, IKKÎµ (IKBKE)-mediated activation of IRF3, IRF7	0	15	2	197	9.478672985781991E-4	0.4016111675739269	0.4459032838148609	1	3	1.9555439671468613E-4	9606	Homo sapiens			HAND2;RAB10	Q96CV9	R-HSA-9823934
R-HSA-194441	Metabolism of non-coding RNA	1	67	1	165	0.00423381	0.40307902568939136	0.4459032838148609	2	6	3.9110879342937226E-4	9606	Homo sapiens	NCBP1	Q09161	NCBP1	P62316;Q9H814;P14678	R-HSA-191825;R-HSA-191790
R-HSA-191859	snRNP Assembly	1	67	1	165	0.00423381	0.40307902568939136	0.4459032838148609	2	6	3.9110879342937226E-4	9606	Homo sapiens	NCBP1	Q09161	NCBP1	P62316;Q9H814;P14678	R-HSA-191825;R-HSA-191790
R-HSA-5635838	Activation of SMO	0	20	1	192	0.00126382	0.40307902568939136	0.4459032838148609	1	9	5.866631901440584E-4	9606	Homo sapiens			SORBS3	O95995	R-HSA-5632668
R-HSA-373753	Nephrin family interactions	0	25	2	196	0.00157978	0.4060041309099961	0.4459032838148609	2	13	8.474023857636399E-4	9606	Homo sapiens			SORBS3;ESR1	O00401;P46940	R-HSA-532603;R-HSA-451377
R-HSA-159418	Recycling of bile acids and salts	0	39	1	179	0.00246445	0.4060041309099961	0.4459032838148609	1	17	0.00110814	9606	Homo sapiens			ESR1	Q15788;Q15596	R-HSA-5340251
R-HSA-8866911	TFAP2 (AP-2) family regulates transcription of cell cycle factors	0	6	2	209	3.791469194312796E-4	0.4074613947746898	0.4459032838148609	1	4	2.607391956195815E-4	9606	Homo sapiens			DR1;TRIP12	P01106	R-HSA-8865265
R-HSA-1474290	Collagen formation	0	104	1	116	0.00657188	0.4089151439494947	0.4459032838148609	2	77	0.00501923	9606	Homo sapiens			ESR1	P50454	R-HSA-2022073;R-HSA-2089971
R-HSA-9012999	RHO GTPase cycle	2	460	1	134	0.029067930489731438	0.40980418781192385	0.4459032838148609	13	91	0.00593182	9606	Homo sapiens	CDC42BPA;EPHA2	P29317;Q5VT25	ESR1	P12931	R-HSA-9018794;R-HSA-9018766;R-HSA-9017507;R-HSA-9013157;R-HSA-9013145;R-HSA-9018808;R-HSA-9018746;R-HSA-9726848;R-HSA-9014449;R-HSA-9696266;R-HSA-9696271;R-HSA-9014294;R-HSA-9696268
R-HSA-111471	Apoptotic factor-mediated response	0	23	1	203	0.0014534	0.4118121315343134	0.4459032838148609	1	28	0.00182517	9606	Homo sapiens			TRIP12	Q8N726	R-HSA-9645694
R-HSA-1489509	DAG and IP3 signaling	1	53	1	169	0.00334913	0.41325538654830063	0.4459032838148609	3	28	0.00182517	9606	Homo sapiens	NBEA	Q8NFP9	NCBP1	P52292	R-HSA-9619127;R-HSA-112282;R-HSA-9668558
R-HSA-159230	Transport of the SLBP Dependant Mature mRNA	1	40	1	188	0.00252765	0.41469516008044627	0.4459032838148609	2	3	1.9555439671468613E-4	9606	Homo sapiens	NCBP1	Q09161	NCBP1	Q86V81;P52298	R-HSA-77587;R-HSA-159050
R-HSA-5693579	Homologous DNA Pairing and Strand Exchange	0	45	2	190	0.0028436	0.4161314603844738	0.4459032838148609	2	10	6.518479890489537E-4	9606	Homo sapiens			SORBS3;DR1	P60896;O75771	R-HSA-5685318;R-HSA-9763137
R-HSA-5654733	Negative regulation of FGFR4 signaling	0	35	2	192	0.00221169	0.4161314603844738	0.4459032838148609	2	14	9.125871846685353E-4	9606	Homo sapiens			EPHA2;KRAS	Q06124;P15056	R-HSA-1295604;R-HSA-1549564
R-HSA-5654732	Negative regulation of FGFR3 signaling	0	34	2	192	0.0021485	0.4161314603844738	0.4459032838148609	2	14	9.125871846685353E-4	9606	Homo sapiens			EPHA2;KRAS	Q06124;P15056	R-HSA-1295604;R-HSA-1549564
R-HSA-9819196	Zygotic genome activation (ZGA)	0	26	1	197	0.00164297	0.4161314603844738	0.4459032838148609	1	17	0.00110814	9606	Homo sapiens			ESR1	Q09472	R-HSA-9816396
R-HSA-9648895	Response of EIF2AK1 (HRI) to heme deficiency	0	29	1	198	0.00183254	0.4161314603844738	0.4459032838148609	1	20	0.0013037	9606	Homo sapiens			ESR1	P17676	R-HSA-9653893
R-HSA-9930044	Nuclear RNA decay	1	39	1	196	0.00246445	0.4175642956948856	0.4459032838148609	9	15	9.777719835734307E-4	9606	Homo sapiens	NCBP1	Q09161	NCBP1	Q86VM9;P42285	R-HSA-9933559;R-HSA-9933575;R-HSA-9935282;R-HSA-9933585;R-HSA-9934763;R-HSA-9930059;R-HSA-9934522;R-HSA-9935290;R-HSA-9930056
R-HSA-1368108	BMAL1:CLOCK,NPAS2 activates circadian expression	0	41	2	185	0.00259084	0.4175642956948856	0.4459032838148609	2	18	0.00117333	9606	Homo sapiens			CHRM3;DR1	Q9UK39;Q9UIH9	R-HSA-8878679;R-HSA-549424
R-HSA-2142753	Arachidonate metabolism	0	170	1	52	0.010742496050552922	0.4175642956948856	0.4459032838148609	1	88	0.00573626	9606	Homo sapiens			NBEA	Q9BYJ1	R-HSA-8942208
R-HSA-72165	mRNA Splicing - Minor Pathway	1	54	2	179	0.00341232	0.41899367422700307	0.4459032838148609	5	5	3.2592399452447687E-4	9606	Homo sapiens	NCBP1	Q09161	ESR2;ESR1	Q01130;Q07955;Q16629	R-HSA-75079;R-HSA-75081;R-HSA-75080;R-HSA-75083;R-HSA-75082
R-HSA-9839373	Signaling by TGFBR3	1	54	1	175	0.00341232	0.4204196041770064	0.4459032838148609	5	23	0.00149925	9606	Homo sapiens	TNRC6C	Q9HCJ0	ESR1	P08047	R-HSA-9839396;R-HSA-9860130;R-HSA-9860160;R-HSA-9860139;R-HSA-9860168
R-HSA-391251	Protein folding	0	102	2	140	0.0064455	0.4218420937219942	0.4459032838148609	1	28	0.00182517	9606	Homo sapiens			ESR2;ESR1	P60709	R-HSA-390453
R-HSA-159234	Transport of Mature mRNAs Derived from Intronless Transcripts	1	47	1	188	0.00296998	0.4246767842100695	0.4459032838148609	6	9	5.866631901440584E-4	9606	Homo sapiens	NCBP1	Q09161	NCBP1	Q86V81;P52298	R-HSA-77587;R-HSA-158484;R-HSA-159050;R-HSA-77594;R-HSA-158447;R-HSA-111439
R-HSA-5654727	Negative regulation of FGFR2 signaling	0	41	2	192	0.00259084	0.42608900141226425	0.4459032838148609	2	14	9.125871846685353E-4	9606	Homo sapiens			EPHA2;KRAS	Q06124;P15056	R-HSA-1295604;R-HSA-1549564
R-HSA-210500	Glutamate Neurotransmitter Release Cycle	0	32	1	198	0.00202212	0.42608900141226425	0.4459032838148609	1	8	5.21478391239163E-4	9606	Homo sapiens			KRAS	O75915	R-HSA-210404
R-HSA-3928662	EPHB-mediated forward signaling	0	52	2	188	0.00328594	0.42749781072774096	0.4459032838148609	2	26	0.0016948	9606	Homo sapiens			EPHA2;SORBS3	O00401;Q05397	R-HSA-3928600;R-HSA-3928588
R-HSA-9818749	Regulation of NFE2L2 gene expression	0	9	2	224	5.687203791469195E-4	0.4289032202387729	0.4459032838148609	1	7	4.5629359233426766E-4	9606	Homo sapiens			DR1;TRIP12	P01106	R-HSA-9762097
R-HSA-5654726	Negative regulation of FGFR1 signaling	0	39	2	196	0.00246445	0.4289032202387729	0.4459032838148609	2	15	9.777719835734307E-4	9606	Homo sapiens			EPHA2;KRAS	Q06124;P15056	R-HSA-1295604;R-HSA-1549564
R-HSA-6811434	COPI-dependent Golgi-to-ER retrograde traffic	1	107	1	132	0.00676145	0.43030523800881215	0.4459032838148609	10	11	7.170327879538491E-4	9606	Homo sapiens	RAB1A	P62820	CHRM3	Q92538;Q9P2W9	R-HSA-6811415;R-HSA-6811414;R-HSA-6811412;R-HSA-6811411;R-HSA-6811427;R-HSA-6811426;R-HSA-6811423;R-HSA-6811422;R-HSA-6811418;R-HSA-6811417
R-HSA-1234174	Cellular response to hypoxia	0	73	1	173	0.00461295	0.43030523800881215	0.4459032838148609	1	20	0.0013037	9606	Homo sapiens			ESR1	Q09472	R-HSA-1234167
R-HSA-6803205	TP53 regulates transcription of several additional cell death genes whose specific roles in p53-dependent apoptosis remain uncertain	0	28	2	208	0.00176935	0.4317038720825096	0.4459032838148609	3	19	0.00123851	9606	Homo sapiens			RAB10;RAB1A	Q92696;P24386	R-HSA-6801109;R-HSA-6801089;R-HSA-6801101
R-HSA-193648	NRAGE signals death through JNK	0	64	2	173	0.00404423	0.4330991304857733	0.4459032838148609	1	7	4.5629359233426766E-4	9606	Homo sapiens			MCL1;MCL1	O43521	R-HSA-205075
R-HSA-9614657	FOXO-mediated transcription of cell death genes	0	23	2	213	0.0014534	0.4330991304857733	0.4459032838148609	2	15	9.777719835734307E-4	9606	Homo sapiens			MCL1;MCL1	Q9BXH1;O43521	R-HSA-9622667;R-HSA-9622604
R-HSA-3781865	Diseases of glycosylation	1	204	0	33	0.012890995260663507	0.4330991304857733	0.4459032838148609	7	78	0.00508441	9606	Homo sapiens	NCAN				R-HSA-3636919;R-HSA-3595175;R-HSA-3560804;R-HSA-3560802;R-HSA-3595178;R-HSA-4420365;R-HSA-3595176
R-HSA-9664422	FCGR3A-mediated phagocytosis	0	157	2	91	0.00992101	0.4330991304857733	0.4459032838148609	2	27	0.00175999	9606	Homo sapiens			SORBS3;KRAS	P00519;Q9UQB8	R-HSA-2130194;R-HSA-2029465
R-HSA-9664417	Leishmania phagocytosis	0	157	2	91	0.00992101	0.4330991304857733	0.4459032838148609	2	27	0.00175999	9606	Homo sapiens			SORBS3;KRAS	P00519;Q9UQB8	R-HSA-2130194;R-HSA-2029465
R-HSA-9664407	Parasite infection	0	157	2	91	0.00992101	0.4330991304857733	0.4459032838148609	2	27	0.00175999	9606	Homo sapiens			SORBS3;KRAS	P00519;Q9UQB8	R-HSA-2130194;R-HSA-2029465
R-HSA-983695	Antigen activates B Cell Receptor (BCR) leading to generation of second messengers	0	103	1	135	0.00650869	0.4330991304857733	0.4459032838148609	1	26	0.0016948	9606	Homo sapiens			SH3BP5	Q06187	R-HSA-9606151
R-HSA-111996	Ca-dependent events	1	50	1	189	0.00315956	0.4358795522911527	0.4459032838148609	3	27	0.00175999	9606	Homo sapiens	NBEA	Q8NFP9	NCBP1	P52292	R-HSA-9619127;R-HSA-112282;R-HSA-9668558
R-HSA-438064	Post NMDA receptor activation events	2	96	4	522	0.00606635	0.4359449836364002	0.4459032838148609	6	39	0.00254221	9606	Homo sapiens	KRAS	P01116-1;P01116-2	NCBP1;RAB10;ESR1;HNRNPR	P12931;P52292;P10636-8	R-HSA-9619542;R-HSA-9619127;R-HSA-9612085;R-HSA-9619515;R-HSA-442732;R-HSA-112282
R-HSA-156711	Polo-like kinase mediated events	0	23	1	223	0.0014534	0.43726473165174073	0.4459032838148609	1	15	9.777719835734307E-4	9606	Homo sapiens			ESR1	Q09472	R-HSA-4088162
R-HSA-72737	Cap-dependent Translation Initiation	0	130	5	124	0.00821485	0.44140023892581526	0.4459032838148609	3	18	0.00117333	9606	Homo sapiens			NCBP1;TNRC6C;GSPT1;ESR1;TNRC6C	Q04637;P11940	R-HSA-72631;R-HSA-72619;R-HSA-156808
R-HSA-6804760	Regulation of TP53 Activity through Methylation	0	23	2	219	0.0014534	0.44140023892581526	0.4459032838148609	2	12	7.822175868587445E-4	9606	Homo sapiens			ESR2;ESR1	O14744;Q09472	R-HSA-6804229;R-HSA-6804379
R-HSA-9617629	Regulation of FOXO transcriptional activity by acetylation	0	16	3	233	0.00101106	0.44414063053274033	0.4459032838148609	6	9	5.866631901440584E-4	9606	Homo sapiens			ESR2;ESR1;HEY2	Q96EB6;Q12778;Q09472;O43524	R-HSA-9626962;R-HSA-9620515;R-HSA-9626928;R-HSA-9626945;R-HSA-9617735;R-HSA-9620532
R-HSA-166208	mTORC1-mediated signalling	0	28	2	218	0.00176935	0.44414063053274033	0.4459032838148609	2	8	5.21478391239163E-4	9606	Homo sapiens			NCBP1;ESR1	Q04637;P62753	R-HSA-165766;R-HSA-165726
R-HSA-9634638	Estrogen-dependent nuclear events downstream of ESR-membrane signaling	0	29	2	218	0.00183254	0.44414063053274033	0.4459032838148609	2	12	7.822175868587445E-4	9606	Homo sapiens			ESR2;ESR1	O43524	R-HSA-9624526;R-HSA-9624527
R-HSA-5674400	Constitutive Signaling by AKT1 E17K in Cancer	0	29	1	221	0.00183254	0.44414063053274033	0.4459032838148609	1	18	0.00117333	9606	Homo sapiens			ESR1	Q00987	R-HSA-2399981
R-HSA-2454202	Fc epsilon receptor (FCERI) signaling	2	222	1	438	0.014028436018957346	0.4459032838148609	0.4459032838148609	3	65	0.00423701	9606	Homo sapiens	KRAS	P01116-1;P01116-2	GOLM1	O43561-2	R-HSA-2730843;R-HSA-2396599;R-HSA-2424477
R-HSA-177929	Signaling by EGFR	2	64	5	584	0.00404423	0.44672891278267124	0.44672891278267124	7	50	0.00325924	9606	Homo sapiens	KRAS	P01116-1;P01116-2	EPHA2;ESR2;SH3BP5;GOLM1;ESR1	Q07889;Q06124;P00533	R-HSA-177938;R-HSA-9674531;R-HSA-177942;R-HSA-109813;R-HSA-9851407;R-HSA-177944;R-HSA-177945
R-HSA-5625886	Activated PKN1 stimulates transcription of AR (androgen receptor) regulated genes KLK2 and KLK3	0	48	1	196	0.00303318	0.4468678050261018	0.4468678050261018	1	11	7.170327879538491E-4	9606	Homo sapiens			ESR1	Q15596	R-HSA-5625745
R-HSA-397795	G-protein beta:gamma signalling	0	39	3	210	0.00246445	0.448226	0.448226	4	15	9.777719835734307E-4	9606	Homo sapiens			CDC42BPA;SH3BP5;KRAS	P60953;P61586;Q06187	R-HSA-8964634;R-HSA-8964317;R-HSA-202692;R-HSA-8964241
R-HSA-9830364	Formation of the nephric duct	0	31	1	212	0.00195893	0.448226	0.448226	4	19	0.00123851	9606	Homo sapiens			ESR1	P23771	R-HSA-9830372;R-HSA-9830423;R-HSA-9830418;R-HSA-9830371
R-HSA-1445148	Translocation of SLC2A4 (GLUT4) to the plasma membrane	1	81	4	174	0.00511848	0.44958182505914634	0.44958182505914634	7	15	9.777719835734307E-4	9606	Homo sapiens	RAB10	P61026	SORBS3;ESR2;ESR1;RAB1A	P35579;15996;P31751	R-HSA-1445143;R-HSA-2316352;R-HSA-5260201;R-HSA-1458463;R-HSA-1449597;R-HSA-2255342;R-HSA-2255343
R-HSA-8939236	RUNX1 regulates transcription of genes involved in differentiation of HSCs	0	92	1	156	0.00581359	0.44958182505914634	0.44958182505914634	2	15	9.777719835734307E-4	9606	Homo sapiens			SORBS3	P00519	R-HSA-8956639;R-HSA-8956659
R-HSA-435354	Zinc transporters	1	16	1	234	0.00101106	0.4509339216523587	0.4509339216523587	2	13	8.474023857636399E-4	9606	Homo sapiens	SLC39A10	Q9ULF5	SLC39A10	Q6ZMH5	R-HSA-442405;R-HSA-442345
R-HSA-450282	MAPK targets/ Nuclear events mediated by MAP kinases	0	35	1	221	0.00221169	0.4509339216523587	0.4509339216523587	1	16	0.00104296	9606	Homo sapiens			ESR1	P18846	R-HSA-199910
R-HSA-446353	Cell-extracellular matrix interactions	0	19	2	237	0.00120063	0.4522827529933112	0.4522827529933112	1	10	6.518479890489537E-4	9606	Homo sapiens			ESR2;ESR1	P12814	R-HSA-430308
R-HSA-1630316	Glycosaminoglycan metabolism	1	186	0	68	0.011753554502369668	0.4563097329103095	0.4563097329103095	21	89	0.00580145	9606	Homo sapiens	NCAN				R-HSA-2022911;R-HSA-1971487;R-HSA-1889981;R-HSA-1793176;R-HSA-9638064;R-HSA-1971482;R-HSA-2018682;R-HSA-1971483;R-HSA-1889978;R-HSA-2065233;R-HSA-1878002;R-HSA-2022065;R-HSA-9632034;R-HSA-2022063;R-HSA-2022061;R-HSA-9632033;R-HSA-2022056;R-HSA-2022052;R-HSA-2018659;R-HSA-1971491;R-HSA-1889955
R-HSA-9635644	Inhibition of membrane repair	0	3	1	249	1.895734597156398E-4	0.4576455805597375	0.4576455805597375	1	3	1.9555439671468613E-4	9606	Homo sapiens			SORBS3	O14964	R-HSA-9635667
R-HSA-9617828	FOXO-mediated transcription of cell cycle genes	0	27	4	225	0.00170616	0.4576455805597375	0.4576455805597375	3	22	0.00143407	9606	Homo sapiens			CHRM3;MCL1;ESR2;ESR1	Q12778;Q03135;O43524	R-HSA-9625510;R-HSA-9620891;R-HSA-9624985
R-HSA-6807878	COPI-mediated anterograde transport	1	107	1	153	0.00676145	0.4589782015256151	0.4589782015256151	10	12	7.822175868587445E-4	9606	Homo sapiens	RAB1A	P62820	CHRM3	Q92538	R-HSA-6807877;R-HSA-6807875;R-HSA-6809011;R-HSA-6809010;R-HSA-6807872;R-HSA-6809006;R-HSA-6807868;R-HSA-6809003;R-HSA-6807866;R-HSA-6807864
R-HSA-204005	COPII-mediated vesicle transport	1	78	0	190	0.00492891	0.4589782015256151	0.4589782015256151	6	16	0.00104296	9606	Homo sapiens	RAB1A				R-HSA-5694439;R-HSA-5694418;R-HSA-6814833;R-HSA-6814831;R-HSA-5694409;R-HSA-5694441
R-HSA-112043	PLC beta mediated events	1	69	1	189	0.00436019	0.4616337940283076	0.4616337940283076	3	32	0.00208591	9606	Homo sapiens	NBEA	Q8NFP9	NCBP1	P52292	R-HSA-9619127;R-HSA-112282;R-HSA-9668558
R-HSA-69580	p53-Dependent G1/S DNA damage checkpoint	0	57	1	208	0.0036019	0.4616337940283076	0.4616337940283076	2	22	0.00143407	9606	Homo sapiens			ESR1	Q00987	R-HSA-6804741;R-HSA-6804955
R-HSA-69563	p53-Dependent G1 DNA Damage Response	0	57	1	208	0.0036019	0.4616337940283076	0.4616337940283076	2	22	0.00143407	9606	Homo sapiens			ESR1	Q00987	R-HSA-6804741;R-HSA-6804955
R-HSA-9629569	Protein hydroxylation	1	25	3	236	0.00157978	0.4669065946702192	0.4669065946702192	7	10	6.518479890489537E-4	9606	Homo sapiens	ZC3H15	Q8WU90	NCBP1;GSPT1;ESR1	P62495;P62917;P62266;P26368;P46776;P62753	R-HSA-9630769;R-HSA-9630993;R-HSA-9630022;R-HSA-9630967;R-HSA-9629591;R-HSA-9629946;R-HSA-9629869
R-HSA-427359	SIRT1 negatively regulates rRNA expression	0	44	1	217	0.00278041	0.4669065946702192	0.4669065946702192	2	5	3.2592399452447687E-4	9606	Homo sapiens			HEY2	Q96EB6	R-HSA-5211239;R-HSA-427528
R-HSA-112040	G-protein mediated events	1	75	1	189	0.00473934	0.4695239240865805	0.4695239240865805	3	41	0.00267258	9606	Homo sapiens	NBEA	Q8NFP9	NCBP1	P52292	R-HSA-9619127;R-HSA-112282;R-HSA-9668558
R-HSA-8854691	Interleukin-20 family signaling	0	29	2	242	0.00183254	0.4695239240865805	0.4695239240865805	2	56	0.00365035	9606	Homo sapiens			EPHA2;ESR1	Q06124;P42224	R-HSA-8987132;R-HSA-8987007
R-HSA-9793380	Formation of paraxial mesoderm	0	69	1	198	0.00436019	0.4708278474588987	0.4708278474588987	2	29	0.00189036	9606	Homo sapiens			GOLM1	Q5TAB7	R-HSA-9825555;R-HSA-9825615
R-HSA-5621481	C-type lectin receptors (CLRs)	2	190	5	509	0.012006319115323854	0.47198857597867305	0.47198857597867305	5	68	0.00443257	9606	Homo sapiens	KRAS	P01116-1;P01116-2	KRAS;KRAS;SEC61A2;ESR1;KRAS	P04049;Q04206	R-HSA-5621573;R-HSA-5660980;R-HSA-5624486;R-HSA-5624492;R-HSA-5624494
R-HSA-8866652	Synthesis of active ubiquitin: roles of E1 and E2 enzymes	0	33	1	231	0.00208531	0.47212861994720146	0.47212861994720146	1	16	0.00104296	9606	Homo sapiens			ESR1	P0CG47	R-HSA-8853529
R-HSA-186712	Regulation of beta-cell development	0	67	1	202	0.00423381	0.4747207421864337	0.4747207421864337	3	26	0.0016948	9606	Homo sapiens			ESR1	Q12778	R-HSA-211178;R-HSA-211272;R-HSA-211164
R-HSA-5628897	TP53 Regulates Metabolic Genes	1	128	0	149	0.00808847	0.4747207421864337	0.4747207421864337	2	34	0.00221628	9606	Homo sapiens	TNRC6C				R-HSA-2318752;R-HSA-2321904
R-HSA-379726	Mitochondrial tRNA aminoacylation	0	47	1	218	0.00296998	0.4773	0.4773	2	21	0.00136888	9606	Homo sapiens			SORBS3	Q5ST30;P47897	R-HSA-380199;R-HSA-380241
R-HSA-5336415	Uptake and function of diphtheria toxin	0	10	1	260	6.31911532385466E-4	0.4798675041426095	0.4798675041426095	1	5	3.2592399452447687E-4	9606	Homo sapiens			EPHA2	P08238	R-HSA-5336420
R-HSA-425410	Metal ion SLC transporters	1	31	1	247	0.00195893	0.48114642899277327	0.48114642899277327	2	20	0.0013037	9606	Homo sapiens	SLC39A10	Q9ULF5	SLC39A10	Q6ZMH5	R-HSA-442405;R-HSA-442345
R-HSA-9675135	Diseases of DNA repair	0	54	2	228	0.00341232	0.48114642899277327	0.48114642899277327	2	34	0.00221628	9606	Homo sapiens			DR1;ESR1	P38398;P60896	R-HSA-9763200;R-HSA-9699163
R-HSA-6809371	Formation of the cornified envelope	0	138	1	142	0.00872038	0.48242226233653773	0.48242226233653773	3	27	0.00175999	9606	Homo sapiens			ESR2	P20930	R-HSA-8849797;R-HSA-8942224;R-HSA-8934819
R-HSA-72613	Eukaryotic Translation Initiation	0	130	5	164	0.00821485	0.48369501151836924	0.48369501151836924	6	21	0.00136888	9606	Homo sapiens			NCBP1;TNRC6C;GSPT1;ESR1;TNRC6C	Q04637;P40429;P11940	R-HSA-156832;R-HSA-156823;R-HSA-72631;R-HSA-156826;R-HSA-72619;R-HSA-156808
R-HSA-381426	Regulation of Insulin-like Growth Factor (IGF) transport and uptake by Insulin-like Growth Factor Binding Proteins (IGFBPs)	1	127	1	149	0.00802528	0.48369501151836924	0.48369501151836924	3	14	9.125871846685353E-4	9606	Homo sapiens	GOLM1	Q8NBJ4	GOLM1	P24593	R-HSA-381537;R-HSA-8952289;R-HSA-381545
R-HSA-2426168	Activation of gene expression by SREBF (SREBP)	0	71	1	205	0.00448657	0.48369501151836924	0.48369501151836924	9	42	0.00273776	9606	Homo sapiens			ESR1	P08047	R-HSA-2426148;R-HSA-2426161;R-HSA-2426163;R-HSA-2426146;R-HSA-2426157;R-HSA-2426156;R-HSA-2426153;R-HSA-2426152;R-HSA-2426155
R-HSA-3232142	SUMOylation of ubiquitinylation proteins	0	43	1	236	0.00271722	0.48875531291651386	0.48875531291651386	2	3	1.9555439671468613E-4	9606	Homo sapiens			ESR1	Q00987	R-HSA-5228523;R-HSA-3000434
R-HSA-6811555	PI5P Regulates TP53 Acetylation	0	17	1	260	0.00107425	0.490013	0.490013	1	8	5.21478391239163E-4	9606	Homo sapiens			ESR1	Q09472	R-HSA-6811479
R-HSA-5218920	VEGFR2 mediated vascular permeability	0	48	2	238	0.00303318	0.490013	0.490013	1	15	9.777719835734307E-4	9606	Homo sapiens			CHRM3;MCL1	Q03135	R-HSA-202144
R-HSA-9762293	Regulation of CDH11 gene transcription	0	12	2	265	7.582938388625592E-4	0.49126714834382446	0.49126714834382446	3	14	9.125871846685353E-4	9606	Homo sapiens			TRIP12;ESR1	Q12906;P08047	R-HSA-9760402;R-HSA-9761027;R-HSA-9760652
R-HSA-164944	Nef and signal transduction	0	9	1	275	5.687203791469195E-4	0.4925185126021261	0.4925185126021261	1	5	3.2592399452447687E-4	9606	Homo sapiens			SORBS3	Q13177	R-HSA-164943
R-HSA-418555	G alpha (s) signalling events	0	190	1	91	0.012006319115323854	0.493767	0.493767	3	28	0.00182517	9606	Homo sapiens			ESR1	P12931	R-HSA-8964287;R-HSA-9624014;R-HSA-8964278
R-HSA-69615	G1/S DNA Damage Checkpoints	0	59	1	232	0.00372828	0.493767	0.493767	2	26	0.0016948	9606	Homo sapiens			ESR1	Q00987	R-HSA-6804741;R-HSA-6804955
R-HSA-9013507	NOTCH3 Activation and Transmission of Signal to the Nucleus	0	28	3	253	0.00176935	0.493767	0.493767	1	15	9.777719835734307E-4	9606	Homo sapiens			PTBP3;NCBP1;HNRNPR	P67809	R-HSA-9017797
R-HSA-9615017	FOXO-mediated transcription of oxidative stress, metabolic and neuronal genes	0	49	2	235	0.00309637	0.4950121702501542	0.4950121702501542	10	34	0.00221628	9606	Homo sapiens			ESR2;ESR1	Q9UBK2;Q12778;O43524	R-HSA-9623059;R-HSA-9625699;R-HSA-9617972;R-HSA-9622980;R-HSA-9625828;R-HSA-9623018;R-HSA-9623240;R-HSA-9617833;R-HSA-9625324;R-HSA-9625101
R-HSA-9842663	Signaling by LTK	0	16	1	273	0.00101106	0.4962544780062689	0.4962544780062689	1	10	6.518479890489537E-4	9606	Homo sapiens			EPHA2	P29376	R-HSA-9842660
R-HSA-6804115	TP53 regulates transcription of additional cell cycle genes whose exact role in the p53 pathway remain uncertain	0	28	1	257	0.00176935	0.49749378126675736	0.49749378126675736	1	14	9.125871846685353E-4	9606	Homo sapiens			ESR1	P06748	R-HSA-6801675
R-HSA-9610379	HCMV Late Events	0	175	3	111	0.011058451816745656	0.49873008717294687	0.49873008717294687	4	19	0.00123851	9606	Homo sapiens			SORBS3;ESR1;HEY2	Q9HD42;P61978	R-HSA-9624033;R-HSA-9610954;R-HSA-9610942;R-HSA-9698926
R-HSA-9613354	Lipophagy	0	12	2	275	7.582938388625592E-4	0.49873008717294687	0.49873008717294687	1	5	3.2592399452447687E-4	9606	Homo sapiens			ESR2;ESR1	P11142	R-HSA-9613352
R-HSA-427413	NoRC negatively regulates rRNA expression	0	79	1	221	0.0049921	0.5024210919290649	0.5024210919290649	1	7	4.5629359233426766E-4	9606	Homo sapiens			ESR1	Q92769;Q13547	R-HSA-427409
R-HSA-9662851	Anti-inflammatory response favouring Leishmania parasite infection	0	192	2	101	0.012132701421800948	0.504867	0.504867	1	40	0.00260739	9606	Homo sapiens			ESR2;ESR1	P35579	R-HSA-9663426
R-HSA-9664433	Leishmania parasite growth and survival	0	192	2	101	0.012132701421800948	0.504867	0.504867	1	40	0.00260739	9606	Homo sapiens			ESR2;ESR1	P35579	R-HSA-9663426
R-HSA-376176	Signaling by ROBO receptors	2	222	5	498	0.014028436018957346	0.5058955714586943	0.5058955714586943	3	60	0.00391109	9606	Homo sapiens	NCBP1;GSPT1	Q09161;P15170	NCBP1;TNRC6C;GSPT1;ESR1;TNRC6C	P62495;Q04637;P12931;P11940	R-HSA-9011241;R-HSA-9014652;R-HSA-9014610
R-HSA-9619665	EGR2 and SOX10-mediated initiation of Schwann cell myelination	0	40	1	251	0.00252765	0.5060853759876371	0.5060853759876371	1	27	0.00175999	9606	Homo sapiens			ESR1	Q92769	R-HSA-9613648
R-HSA-9820965	Respiratory syncytial virus (RSV) genome replication, transcription and translation	0	46	3	250	0.00290679	0.5085134811411831	0.5085134811411831	2	65	0.00423701	9606	Homo sapiens			NCBP1;ESR2;ESR1	Q14974;P11142	R-HSA-9831702;R-HSA-9828639
R-HSA-8856688	Golgi-to-ER retrograde transport	1	148	1	158	0.00935229	0.5097231294792859	0.5097231294792859	10	18	0.00117333	9606	Homo sapiens	RAB1A	P62820	CHRM3	Q92538;Q9P2W9	R-HSA-6811415;R-HSA-6811414;R-HSA-6811412;R-HSA-6811411;R-HSA-6811427;R-HSA-6811426;R-HSA-6811423;R-HSA-6811422;R-HSA-6811418;R-HSA-6811417
R-HSA-6807505	RNA polymerase II transcribes snRNA genes	1	95	3	222	0.00600316	0.5145325238303444	0.5145325238303444	4	11	7.170327879538491E-4	9606	Homo sapiens	NCBP1	Q09161	DR1;NCBP1;ESR1	Q9H814;P20226;P08047	R-HSA-6814885;R-HSA-6814555;R-HSA-6810234;R-HSA-6807496
R-HSA-354192	Integrin signaling	0	39	2	267	0.00246445	0.5157276073458337	0.5157276073458337	2	24	0.00156444	9606	Homo sapiens			EPHA2;SH3BP5	Q07889;Q05397	R-HSA-354165;R-HSA-354066
R-HSA-9636383	Prevention of phagosomal-lysosomal fusion	0	26	1	274	0.00164297	0.5192955321061888	0.5192955321061888	1	11	7.170327879538491E-4	9606	Homo sapiens			SORBS3	O14964	R-HSA-9635667
R-HSA-2500257	Resolution of Sister Chromatid Cohesion	0	135	1	177	0.00853081	0.5204790879741785	0.5204790879741785	2	13	8.474023857636399E-4	9606	Homo sapiens			ESR1	P36873	R-HSA-9853372;R-HSA-9853385
R-HSA-379724	tRNA Aminoacylation	0	68	1	243	0.004297	0.5204790879741785	0.5204790879741785	2	42	0.00273776	9606	Homo sapiens			SORBS3	Q5ST30;P47897	R-HSA-380199;R-HSA-380241
R-HSA-3000171	Non-integrin membrane-ECM interactions	0	83	2	233	0.00524487	0.5204790879741785	0.5204790879741785	1	33	0.0021511	9606	Homo sapiens			ESR2;ESR1	P12814	R-HSA-2731149
R-HSA-8866910	TFAP2 (AP-2) family regulates transcription of growth factors and their receptors	2	21	7	702	0.00132701	0.5219522055807795	0.5219522055807795	4	18	0.00117333	9606	Homo sapiens	ESR1	ENSG00000091831;P03372	EPHA2;TRIP12;ESR2;GOLM1;ESR1;ESR1;HNRNPR	Q6PL18;P03372;P00533	R-HSA-8937369;R-HSA-8874797;R-HSA-8864381;R-HSA-8864395
R-HSA-983169	Class I MHC mediated antigen processing & presentation	2	404	0	336	0.025529225908372827	0.5219522055807795	0.5219522055807795	5	52	0.00338961	9606	Homo sapiens	SEC61A2;TRIP12				R-HSA-1236947;R-HSA-983147;R-HSA-983157;R-HSA-983156;R-HSA-983140
R-HSA-3371453	Regulation of HSF1-mediated heat shock response	0	113	1	198	0.0071406	0.5228376121415697	0.5228376121415697	3	14	9.125871846685353E-4	9606	Homo sapiens			HEY2	Q96EB6	R-HSA-3371537;R-HSA-3371467;R-HSA-3371518
R-HSA-8984722	Interleukin-35 Signalling	0	16	1	294	0.00101106	0.5251847315709505	0.5251847315709505	5	26	0.0016948	9606	Homo sapiens			ESR1	P42224	R-HSA-8983996;R-HSA-8983841;R-HSA-8983845;R-HSA-8984021;R-HSA-8984023
R-HSA-9609736	Assembly and cell surface presentation of NMDA receptors	1	49	0	261	0.00309637	0.5251847315709505	0.5251847315709505	1	23	0.00149925	9606	Homo sapiens	NBEA				R-HSA-9668218
R-HSA-422356	Regulation of insulin secretion	1	108	0	203	0.00682464	0.5263540314568371	0.5263540314568371	2	38	0.00247702	9606	Homo sapiens	CHRM3				R-HSA-400012;R-HSA-399995
R-HSA-180746	Nuclear import of Rev protein	0	41	2	274	0.00259084	0.5275205004640768	0.5275205004640768	3	7	4.5629359233426766E-4	9606	Homo sapiens			NCBP1;ESR1	P06748;Q14974	R-HSA-180736;R-HSA-180709;R-HSA-180725
R-HSA-422475	Axon guidance	6	566	11	1966	0.0357662	0.5284679438547484	0.5284679438547484	32	295	0.019229515676944135	9606	Homo sapiens	NCBP1;NCAN;KRAS;GSPT1;EPHA2	Q09161;O14594;P01116-1;P15170;P01116-2;P29317	EPHA2;SORBS3;NCBP1;TNRC6C;GSPT1;ESR2;GOLM1;SH3BP5;ESR1;ESR1;TNRC6C	P62495;Q04637;P00533;P12931;P11940;Q07889;Q06124;Q05397;O00401;P29323;P11142	R-HSA-445069;R-HSA-3928628;R-HSA-8855508;R-HSA-445087;R-HSA-9014610;R-HSA-373720;R-HSA-374683;R-HSA-9011241;R-HSA-3928602;R-HSA-3928600;R-HSA-3928607;R-HSA-3928604;R-HSA-375148;R-HSA-418863;R-HSA-418859;R-HSA-3928597;R-HSA-3928660;R-HSA-443817;R-HSA-3928651;R-HSA-392053;R-HSA-4093327;R-HSA-392054;R-HSA-3928584;R-HSA-3928648;R-HSA-3928591;R-HSA-9014652;R-HSA-3928588;R-HSA-3928578;R-HSA-3928642;R-H…
R-HSA-983168	Antigen processing: Ubiquitination & Proteasome degradation	1	302	0	5	0.019083728278041074	0.5286841453283586	0.5286841453283586	4	9	5.866631901440584E-4	9606	Homo sapiens	TRIP12				R-HSA-983147;R-HSA-983157;R-HSA-983156;R-HSA-983140
R-HSA-8939902	Regulation of RUNX2 expression and activity	1	69	1	240	0.00436019	0.5286841453283586	0.5286841453283586	3	29	0.00189036	9606	Homo sapiens	ESR1	P03372	ESR1	P42224	R-HSA-8939900;R-HSA-9008015;R-HSA-8939904
R-HSA-844456	The NLRP3 inflammasome	0	24	1	293	0.00151659	0.5310029894920727	0.5310029894920727	1	18	0.00117333	9606	Homo sapiens			EPHA2	P08238	R-HSA-874087
R-HSA-76009	Platelet Aggregation (Plug Formation)	0	53	2	267	0.00334913	0.5321582021842836	0.5321582021842836	2	27	0.00175999	9606	Homo sapiens			EPHA2;SH3BP5	Q07889;Q05397	R-HSA-354165;R-HSA-354066
R-HSA-4641265	Repression of WNT target genes	0	16	1	300	0.00101106	0.5333106175191591	0.5333106175191591	1	7	4.5629359233426766E-4	9606	Homo sapiens			ESR1	Q13547	R-HSA-4641231
R-HSA-9931509	Expression of BMAL (ARNTL), CLOCK, and NPAS2	0	46	3	280	0.00290679	0.5344602421540178	0.5344602421540178	6	10	6.518479890489537E-4	9606	Homo sapiens			ESR2;ESR1;HEY2	Q9UBK2;Q96EB6;P48552;Q09472	R-HSA-9932070;R-HSA-9932081;R-HSA-5663246;R-HSA-1368140;R-HSA-9911580;R-HSA-9911560
R-HSA-1236974	ER-Phagosome pathway	1	98	0	225	0.00619273	0.535607	0.535607	1	11	7.170327879538491E-4	9606	Homo sapiens	SEC61A2				R-HSA-1236947
R-HSA-9633012	Response of EIF2AK4 (GCN2) to amino acid deficiency	0	115	1	205	0.00726698	0.535607	0.535607	1	16	0.00104296	9606	Homo sapiens			ESR1	P17676	R-HSA-9635918
R-HSA-450294	MAP kinase activation	0	69	1	265	0.00436019	0.535607	0.535607	1	32	0.00208591	9606	Homo sapiens			ESR1	P18846	R-HSA-199910
R-HSA-9824594	Regulation of MITF-M-dependent genes involved in apoptosis	1	26	1	294	0.00164297	0.5367511458751304	0.5367511458751304	4	15	9.777719835734307E-4	9606	Homo sapiens	TNRC6C	Q9HCJ0	ESR1	Q13547	R-HSA-9858308;R-HSA-9858309;R-HSA-9858289;R-HSA-9825754
R-HSA-4570464	SUMOylation of RNA binding proteins	0	51	5	272	0.00322275	0.5390309662954378	0.5390309662954378	2	4	2.607391956195815E-4	9606	Homo sapiens			SORBS3;PTBP3;NCBP1;ESR1;HNRNPR	P07910;P61978	R-HSA-4570499;R-HSA-4570493
R-HSA-622312	Inflammasomes	0	34	1	295	0.0021485	0.5390309662954378	0.5390309662954378	1	28	0.00182517	9606	Homo sapiens			EPHA2	P08238	R-HSA-874087
R-HSA-73762	RNA Polymerase I Transcription Initiation	0	50	2	285	0.00315956	0.5401667367463148	0.5401667367463148	2	6	3.9110879342937226E-4	9606	Homo sapiens			SORBS3;DR1	O15160;P20226;P19388	R-HSA-73729;R-HSA-73865
R-HSA-5693554	Resolution of D-loop Structures through Synthesis-Dependent Strand Annealing (SDSA)	0	31	1	294	0.00195893	0.5412997561154089	0.5412997561154089	1	1	6.518479890489538E-5	9606	Homo sapiens			ESR1	Q92993	R-HSA-5693589
R-HSA-9637687	Suppression of phagosomal maturation	0	32	1	287	0.00202212	0.5412997561154089	0.5412997561154089	1	17	0.00110814	9606	Homo sapiens			SORBS3	O14964	R-HSA-9635667
R-HSA-157118	Signaling by NOTCH	4	260	8	1367	0.016429699842022118	0.541331	0.541331	27	165	0.010755491819307737	9606	Homo sapiens	TNRC6C;NBEA;HEY2	ENSG00000135547;Q9HCJ0;Q9UBP5;Q8NFP9	DR1;PTBP3;ANKRD13C;NCBP1;TRIP12;ESR1;HEY2;HNRNPR	Q9Y5J3;P67809;P80370;P01106;Q09472	R-HSA-1912413;R-HSA-1912412;R-HSA-1606682;R-HSA-1912409;R-HSA-1912410;R-HSA-1912406;R-HSA-9017797;R-HSA-9604550;R-HSA-1912394;R-HSA-1912391;R-HSA-9667657;R-HSA-9604553;R-HSA-4396382;R-HSA-2976563;R-HSA-9667638;R-HSA-1912368;R-HSA-1912364;R-HSA-1912367;R-HSA-1912366;R-HSA-9014141;R-HSA-1912363;R-HSA-1912362;R-HSA-9014129;R-HSA-1606561;R-HSA-1980130;R-HSA-1980067;R-HSA-1980065
R-HSA-6804758	Regulation of TP53 Activity through Acetylation	0	39	1	289	0.00246445	0.5435575677893105	0.5435575677893105	2	14	9.125871846685353E-4	9606	Homo sapiens			ESR1	Q09472	R-HSA-6811479;R-HSA-3222093
R-HSA-9013973	TICAM1-dependent activation of IRF3/IRF7	0	15	2	314	9.478672985781991E-4	0.5446823731463948	0.5446823731463948	1	15	9.777719835734307E-4	9606	Homo sapiens			HAND2;RAB10	Q96CV9	R-HSA-9828209
R-HSA-5638303	Inhibition of Signaling by Overexpressed EGFR	0	8	4	324	5.055292259083729E-4	0.5502656548076884	0.5502656548076884	1	2	1.3036959780979076E-4	9606	Homo sapiens			EPHA2;ESR2;GOLM1;ESR1	P00533	R-HSA-1248677
R-HSA-5638302	Signaling by Overexpressed Wild-Type EGFR in Cancer	0	8	4	324	5.055292259083729E-4	0.5502656548076884	0.5502656548076884	1	2	1.3036959780979076E-4	9606	Homo sapiens			EPHA2;ESR2;GOLM1;ESR1	P00533	R-HSA-1248677
R-HSA-8940973	RUNX2 regulates osteoblast differentiation	1	34	1	295	0.0021485	0.5502656548076884	0.5502656548076884	2	24	0.00156444	9606	Homo sapiens	HEY2	Q9UBP5	SORBS3	P00519	R-HSA-8985227;R-HSA-9008177
R-HSA-68875	Mitotic Prophase	1	134	0	198	0.00846761	0.551374	0.551374	5	34	0.00221628	9606	Homo sapiens	RAB1A				R-HSA-2172194;R-HSA-2314566;R-HSA-2172183;R-HSA-2314569;R-HSA-2214351
R-HSA-8857538	PTK6 promotes HIF1A stabilization	0	9	1	323	5.687203791469195E-4	0.5524800735550952	0.5524800735550952	1	6	3.9110879342937226E-4	9606	Homo sapiens			RAB10	Q5S007	R-HSA-8857565
R-HSA-5625740	RHO GTPases activate PKNs	0	79	1	259	0.0049921	0.5535832599124462	0.5535832599124462	1	20	0.0013037	9606	Homo sapiens			ESR1	Q15596	R-HSA-5625745
R-HSA-2029482	Regulation of actin dynamics for phagocytic cup formation	0	158	2	192	0.0099842	0.5546837727739191	0.5546837727739191	2	24	0.00156444	9606	Homo sapiens			SORBS3;KRAS	P00519;Q9UQB8	R-HSA-2130194;R-HSA-2029465
R-HSA-5620920	Cargo trafficking to the periciliary membrane	1	57	2	296	0.0036019	0.5557816185071051	0.5557816185071051	6	27	0.00175999	9606	Homo sapiens	CRYBG3	Q9H0F7	CHRM3;TRIP12	Q92538;O75695	R-HSA-5638007;R-HSA-5623508;R-HSA-5638004;R-HSA-5638016;R-HSA-5624127;R-HSA-5624126
R-HSA-5693568	Resolution of D-loop Structures through Holliday Junction Intermediates	0	39	1	312	0.00246445	0.5590592163895461	0.5590592163895461	3	12	7.822175868587445E-4	9606	Homo sapiens			ESR1	Q92993	R-HSA-5686469;R-HSA-5686483;R-HSA-5686410
R-HSA-8869496	TFAP2A acts as a transcriptional repressor during retinoic acid induced cell differentiation	0	9	1	327	5.687203791469195E-4	0.5601464569879975	0.5601464569879975	1	7	4.5629359233426766E-4	9606	Homo sapiens			ESR1	P06748	R-HSA-8869568
R-HSA-5693537	Resolution of D-Loop Structures	0	40	1	313	0.00252765	0.561231	0.561231	4	13	8.474023857636399E-4	9606	Homo sapiens			ESR1	Q92993	R-HSA-5693589;R-HSA-5686469;R-HSA-5686483;R-HSA-5686410
R-HSA-9609507	Protein localization	0	171	1	184	0.0108057	0.561231	0.561231	4	53	0.00345479	9606	Homo sapiens			MCL1	Q93008	R-HSA-9033491;R-HSA-9033509;R-HSA-9033478;R-HSA-9033526
R-HSA-1236975	Antigen processing-Cross presentation	1	120	0	226	0.00758294	0.561231	0.561231	1	25	0.00162962	9606	Homo sapiens	SEC61A2				R-HSA-1236947
R-HSA-448424	Interleukin-17 signaling	0	78	1	282	0.00492891	0.5623130379241327	0.5623130379241327	1	35	0.00228147	9606	Homo sapiens			ESR1	P18846	R-HSA-199910
R-HSA-9020956	Interleukin-27 signaling	0	13	1	332	8.214849921011058E-4	0.5644691269637943	0.5644691269637943	3	20	0.0013037	9606	Homo sapiens			ESR1	P42224	R-HSA-8950441;R-HSA-8950782;R-HSA-8950518
R-HSA-180786	Extension of Telomeres	0	67	1	301	0.00423381	0.5644691269637943	0.5644691269637943	2	28	0.00182517	9606	Homo sapiens			ESR1	Q9Y230;O60832	R-HSA-164616;R-HSA-9671145
R-HSA-177243	Interactions of Rev with host cellular proteins	0	47	2	307	0.00296998	0.565543	0.565543	3	16	0.00104296	9606	Homo sapiens			NCBP1;ESR1	P06748;Q14974	R-HSA-180736;R-HSA-180709;R-HSA-180725
R-HSA-187037	Signaling by NTRK1 (TRKA)	2	143	3	668	0.00903633	0.5680509897671465	0.5680509897671465	11	102	0.00664885	9606	Homo sapiens	KRAS	P01116-1;P01116-2	SORBS3;KRAS;ESR1	Q15742;P61586;P18846;Q09472	R-HSA-171026;R-HSA-5686071;R-HSA-199910;R-HSA-9613476;R-HSA-202692;R-HSA-170986;R-HSA-9613451;R-HSA-9616367;R-HSA-9613213;R-HSA-9612493;R-HSA-9620717
R-HSA-1655829	Regulation of cholesterol biosynthesis by SREBP (SREBF)	0	87	2	263	0.00549763	0.5687500288653224	0.5687500288653224	10	52	0.00338961	9606	Homo sapiens			NCBP1;ESR1	Q14974;P08047	R-HSA-2065550;R-HSA-2426148;R-HSA-2426161;R-HSA-2426163;R-HSA-2426146;R-HSA-2426157;R-HSA-2426156;R-HSA-2426153;R-HSA-2426152;R-HSA-2426155
R-HSA-2559586	DNA Damage/Telomere Stress Induced Senescence	0	70	1	295	0.00442338	0.5687500288653224	0.5687500288653224	2	18	0.00117333	9606	Homo sapiens			ESR1	Q96L91;Q9Y294	R-HSA-3878123;R-HSA-4647593
R-HSA-4615885	SUMOylation of DNA replication proteins	0	50	2	309	0.00315956	0.5698137746483364	0.5698137746483364	5	8	5.21478391239163E-4	9606	Homo sapiens			ESR1;HNRNPR	Q02880;P11388;P11387	R-HSA-4641350;R-HSA-5228525;R-HSA-4641362;R-HSA-4641345;R-HSA-4641342
R-HSA-6799198	Complex I biogenesis	0	71	1	323	0.00448657	0.5698137746483364	0.5698137746483364	1	14	9.125871846685353E-4	9606	Homo sapiens			GOLM1	P19404	R-HSA-6788556
R-HSA-9834899	Specification of the neural plate border	0	24	1	323	0.00151659	0.5708749409002563	0.5708749409002563	1	15	9.777719835734307E-4	9606	Homo sapiens			ESR1	Q92754	R-HSA-9836270
R-HSA-912446	Meiotic recombination	0	59	1	307	0.00372828	0.5750939333341888	0.5750939333341888	1	10	6.518479890489537E-4	9606	Homo sapiens			ESR1	P38398	R-HSA-912503
R-HSA-4086400	PCP/CE pathway	0	86	1	273	0.00543444	0.5761422938579102	0.5761422938579102	1	24	0.00156444	9606	Homo sapiens			EPHA2	P34925	R-HSA-4551555
R-HSA-977606	Regulation of Complement cascade	0	139	1	226	0.00878357	0.5761422938579102	0.5761422938579102	1	42	0.00273776	9606	Homo sapiens			MCL1	Q9P296	R-HSA-964811
R-HSA-6804114	TP53 Regulates Transcription of Genes Involved in G2 Cell Cycle Arrest	0	21	3	337	0.00132701	0.5782313923856588	0.5782313923856588	2	11	7.170327879538491E-4	9606	Homo sapiens			MCL1;ESR1;HNRNPR	Q07812;Q99873;Q09472	R-HSA-3215152;R-HSA-6803892
R-HSA-73854	RNA Polymerase I Promoter Clearance	0	84	3	288	0.00530806	0.5803103678946524	0.5803103678946524	3	10	6.518479890489537E-4	9606	Homo sapiens			SORBS3;DR1;ESR1	O15160;P20226;P17480;P19388	R-HSA-73729;R-HSA-73718;R-HSA-73865
R-HSA-6805567	Keratinization	0	226	1	142	0.014281200631911533	0.5803103678946524	0.5803103678946524	3	34	0.00221628	9606	Homo sapiens			ESR2	P20930	R-HSA-8849797;R-HSA-8942224;R-HSA-8934819
R-HSA-449836	Other interleukin signaling	0	24	2	343	0.00151659	0.5823792685956863	0.5823792685956863	4	17	0.00110814	9606	Homo sapiens			SORBS3;EPHA2	P18827;P40222	R-HSA-9014074;R-HSA-449117;R-HSA-9014052;R-HSA-9009558
R-HSA-418346	Platelet homeostasis	0	118	1	243	0.00745656	0.5834099558973809	0.5834099558973809	1	31	0.00202073	9606	Homo sapiens			EPHA2	Q06124	R-HSA-210294
R-HSA-203615	eNOS activation	0	41	2	324	0.00259084	0.5895417726995462	0.5895417726995462	2	19	0.00123851	9606	Homo sapiens			CHRM3;MCL1	Q03135	R-HSA-203712;R-HSA-202144
R-HSA-204998	Cell death signalling via NRAGE, NRIF and NADE	0	81	2	293	0.00511848	0.590555	0.590555	1	17	0.00110814	9606	Homo sapiens			MCL1;MCL1	O43521	R-HSA-205075
R-HSA-388841	Regulation of T cell activation by CD28 family	0	92	1	284	0.00581359	0.590555	0.590555	1	35	0.00228147	9606	Homo sapiens			EPHA2	Q06124	R-HSA-388829
R-HSA-8848021	Signaling by PTK6	2	71	4	764	0.00448657	0.5929619230361187	0.5929619230361187	5	53	0.00345479	9606	Homo sapiens	KRAS	P01116-1;P01116-2	ESR2;RAB10;ESR1;HNRNPR	Q5S007;Q5VWX1;Q8IZL8	R-HSA-8981353;R-HSA-8981355;R-HSA-8856930;R-HSA-8857565;R-HSA-8849032
R-HSA-9006927	Signaling by Non-Receptor Tyrosine Kinases	2	71	4	764	0.00448657	0.5929619230361187	0.5929619230361187	5	53	0.00345479	9606	Homo sapiens	KRAS	P01116-1;P01116-2	ESR2;RAB10;ESR1;HNRNPR	Q5S007;Q5VWX1;Q8IZL8	R-HSA-8981353;R-HSA-8981355;R-HSA-8856930;R-HSA-8857565;R-HSA-8849032
R-HSA-5357956	TNFR1-induced NF-kappa-B signaling pathway	0	33	2	345	0.00208531	0.5945837733448793	0.5945837733448793	2	5	3.2592399452447687E-4	9606	Homo sapiens			TNRC6C;HEY2	P63244;Q13077	R-HSA-5357776;R-HSA-5357780
R-HSA-936964	Activation of IRF3, IRF7 mediated by TBK1, IKKÎµ (IKBKE)	0	21	3	355	0.00132701	0.5945837733448793	0.5945837733448793	2	15	9.777719835734307E-4	9606	Homo sapiens			EPHA2;HAND2;RAB10	Q06124;Q96CV9	R-HSA-9823934;R-HSA-166271
R-HSA-2995410	Nuclear Envelope (NE) Reassembly	0	88	1	306	0.00556082	0.5955848424504178	0.5955848424504178	1	24	0.00156444	9606	Homo sapiens			NCBP1	Q14974	R-HSA-9624798
R-HSA-109606	Intrinsic Pathway for Apoptosis	0	64	4	342	0.00404423	0.5995648759474879	0.5995648759474879	25	63	0.00410664	9606	Homo sapiens			MCL1;TRIP12;MCL1;GOLM1	Q96LC9;O43521;Q13794;Q16611;Q9BXH1;P55957;Q8N726;Q07812;Q07817	R-HSA-508162;R-HSA-139908;R-HSA-139909;R-HSA-139914;R-HSA-139913;R-HSA-139918;R-HSA-139919;R-HSA-139917;R-HSA-139920;R-HSA-168848;R-HSA-168849;R-HSA-114263;R-HSA-114264;R-HSA-114275;R-HSA-9645694;R-HSA-114352;R-HSA-140214;R-HSA-141367;R-HSA-139895;R-HSA-139893;R-HSA-139898;R-HSA-140216;R-HSA-139897;R-HSA-140217;R-HSA-140221
R-HSA-9619483	Activation of AMPK downstream of NMDARs	0	34	2	354	0.0021485	0.604486	0.604486	2	3	1.9555439671468613E-4	9606	Homo sapiens			RAB10;HNRNPR	P10636-8	R-HSA-9619542;R-HSA-9619515
R-HSA-9707616	Heme signaling	0	70	2	325	0.00442338	0.604486	0.604486	3	25	0.00162962	9606	Homo sapiens			ESR1;HEY2	Q9UBK2;Q96EB6	R-HSA-400342;R-HSA-1368119;R-HSA-1368140
R-HSA-888590	GABA synthesis, release, reuptake and degradation	0	37	2	348	0.00233807	0.60741	0.60741	1	10	6.518479890489537E-4	9606	Homo sapiens			ESR2;ESR1	P11142	R-HSA-888589
R-HSA-166658	Complement cascade	0	156	1	242	0.00985782	0.60741	0.60741	1	72	0.00469331	9606	Homo sapiens			MCL1	Q9P296	R-HSA-964811
R-HSA-8876725	Protein methylation	0	19	2	376	0.00120063	0.6112753669901678	0.6112753669901678	2	9	5.866631901440584E-4	9606	Homo sapiens			ESR2;ESR1	P15880;P11142	R-HSA-8879123;R-HSA-8932221
R-HSA-164952	The role of Nef in HIV-1 replication and disease pathogenesis	0	29	1	370	0.00183254	0.6122359039783525	0.6122359039783525	1	20	0.0013037	9606	Homo sapiens			SORBS3	Q13177	R-HSA-164943
R-HSA-4420097	VEGFA-VEGFR2 Pathway	2	129	4	767	0.00815166	0.6129145333653373	0.6129145333653373	5	79	0.0051496	9606	Homo sapiens	KRAS	P01116-1;P01116-2	CHRM3;EPHA2;MCL1;KRAS	Q05397;P30530;Q03135;Q9UQB8	R-HSA-4420083;R-HSA-5218845;R-HSA-202144;R-HSA-2029465;R-HSA-5357432
R-HSA-3371556	Cellular response to heat stress	0	135	1	271	0.00853081	0.617004	0.617004	3	29	0.00189036	9606	Homo sapiens			HEY2	Q96EB6	R-HSA-3371537;R-HSA-3371467;R-HSA-3371518
R-HSA-5685938	HDR through Single Strand Annealing (SSA)	0	39	2	363	0.00246445	0.6179503200295845	0.6179503200295845	2	6	3.9110879342937226E-4	9606	Homo sapiens			SORBS3;ESR1	Q92993;P00519	R-HSA-5686657;R-HSA-5686587
R-HSA-163841	Gamma carboxylation, hypusinylation, hydroxylation, and arylsulfatase activation	1	95	3	308	0.00600316	0.6179503200295845	0.6179503200295845	7	50	0.00325924	9606	Homo sapiens	ZC3H15	Q8WU90	NCBP1;GSPT1;ESR1	P62495;P62917;P62266;P26368;P46776;P62753	R-HSA-9630769;R-HSA-9630993;R-HSA-9630022;R-HSA-9630967;R-HSA-9629591;R-HSA-9629946;R-HSA-9629869
R-HSA-674695	RNA Polymerase II Pre-transcription Events	1	82	1	352	0.00518167	0.6188946400811719	0.6188946400811719	2	17	0.00110814	9606	Homo sapiens	NCBP1	Q09161	NCBP1	P18615;Q8WX92	R-HSA-113409;R-HSA-112437
R-HSA-2565942	Regulation of PLK1 Activity at G2/M Transition	0	92	2	313	0.00581359	0.6198366655022504	0.6198366655022504	3	12	7.822175868587445E-4	9606	Homo sapiens			HAND2;RAB10	Q96CV9	R-HSA-2562594;R-HSA-3002811;R-HSA-2562526
R-HSA-73864	RNA Polymerase I Transcription	0	86	3	327	0.00543444	0.6198366655022504	0.6198366655022504	3	14	9.125871846685353E-4	9606	Homo sapiens			SORBS3;DR1;ESR1	O15160;P20226;P17480;P19388	R-HSA-73729;R-HSA-73718;R-HSA-73865
R-HSA-8941326	RUNX2 regulates bone development	1	43	3	359	0.00271722	0.6198366655022504	0.6198366655022504	3	32	0.00208591	9606	Homo sapiens	HEY2	Q9UBP5	SORBS3;ESR2;ESR1	Q96PK6;P00519	R-HSA-8985227;R-HSA-9008177;R-HSA-8938356
R-HSA-9860927	Turbulent (oscillatory, disturbed) flow shear stress activates signaling by PIEZO1 and integrins in endothelial cells	0	42	3	365	0.00265403	0.6207764017727089	0.6207764017727089	7	23	0.00149925	9606	Homo sapiens			EPHA2;SORBS3;ESR1	Q05397;P42224;P00519	R-HSA-9865511;R-HSA-9865184;R-HSA-9861486;R-HSA-9865196;R-HSA-9861484;R-HSA-9861469;R-HSA-8985943
R-HSA-9029569	NR1H3 & NR1H2 regulate gene expression linked to cholesterol transport and efflux	1	66	1	340	0.00417062	0.6207764017727089	0.6207764017727089	10	40	0.00260739	9606	Homo sapiens	TNRC6C	Q9HCJ0	ESR1	Q15788;Q09472	R-HSA-9029561;R-HSA-9618486;R-HSA-9029551;R-HSA-9618405;R-HSA-9038545;R-HSA-9618392;R-HSA-9657791;R-HSA-9618479;R-HSA-9605052;R-HSA-9624925
R-HSA-5689880	Ub-specific processing proteases	0	192	2	229	0.012132701421800948	0.6207764017727089	0.6207764017727089	3	40	0.00260739	9606	Homo sapiens			SORBS3;MCL1	O75604;Q93008	R-HSA-870479;R-HSA-5689972;R-HSA-870437
R-HSA-9711097	Cellular response to starvation	0	176	1	226	0.011121642969984202	0.6207764017727089	0.6207764017727089	1	28	0.00182517	9606	Homo sapiens			ESR1	P17676	R-HSA-9635918
R-HSA-194068	Bile acid and bile salt metabolism	0	122	1	284	0.00770932	0.6245125644966035	0.6245125644966035	1	99	0.0064533	9606	Homo sapiens			ESR1	Q15788;Q15596	R-HSA-5340251
R-HSA-9675108	Nervous system development	6	603	11	2171	0.038104265402843604	0.6249810843706212	0.6249810843706212	33	322	0.020989505247376312	9606	Homo sapiens	NCBP1;NCAN;KRAS;GSPT1;EPHA2	Q09161;O14594;P01116-1;P15170;P01116-2;P29317	EPHA2;SORBS3;NCBP1;TNRC6C;ESR2;GSPT1;GOLM1;SH3BP5;ESR1;ESR1;TNRC6C	Q92769;P00533;Q07889;P29323;P62495;Q04637;P12931;P11940;Q06124;Q05397;O00401;P11142	R-HSA-9613648;R-HSA-445069;R-HSA-3928628;R-HSA-8855508;R-HSA-445087;R-HSA-9014610;R-HSA-373720;R-HSA-374683;R-HSA-9011241;R-HSA-3928602;R-HSA-3928600;R-HSA-3928607;R-HSA-3928604;R-HSA-375148;R-HSA-418863;R-HSA-418859;R-HSA-3928597;R-HSA-3928660;R-HSA-443817;R-HSA-3928651;R-HSA-392053;R-HSA-4093327;R-HSA-392054;R-HSA-3928584;R-HSA-3928648;R-HSA-3928591;R-HSA-9014652;R-HSA-3928588;R-HSA-3928578;R-H…
R-HSA-3247509	Chromatin modifying enzymes	2	254	4	707	0.016050552922590836	0.6251711697782496	0.6251711697782496	25	85	0.00554071	9606	Homo sapiens	DR1;KAT6B	Q01658;Q8WYB5	DR1;ESR2;ESR1;HNRNPR	Q15788;P62805;P61964;Q6NYC1;Q16576;Q15596;Q99873;P15880;O14744;Q09472	R-HSA-3301237;R-HSA-5212679;R-HSA-4754176;R-HSA-3662335;R-HSA-5225602;R-HSA-5661126;R-HSA-5651654;R-HSA-5661124;R-HSA-5661125;R-HSA-8879123;R-HSA-5661122;R-HSA-3662318;R-HSA-5579023;R-HSA-3215406;R-HSA-5651657;R-HSA-5423117;R-HSA-5579018;R-HSA-3318486;R-HSA-5205867;R-HSA-5205798;R-HSA-3321883;R-HSA-5423038;R-HSA-3215391;R-HSA-5225649;R-HSA-3321805
R-HSA-5689896	Ovarian tumor domain proteases	1	44	0	371	0.00278041	0.6263670524895636	0.6263670524895636	1	14	9.125871846685353E-4	9606	Homo sapiens	ESR1				R-HSA-6783238
R-HSA-68877	Mitotic Prometaphase	1	212	1	209	0.0133965	0.6272909170661041	0.6272909170661041	4	25	0.00162962	9606	Homo sapiens	TUBGCP6	Q96RT7	ESR1	P36873	R-HSA-380316;R-HSA-380508;R-HSA-9853372;R-HSA-9853385
R-HSA-9660826	Purinergic signaling in leishmaniasis infection	0	54	1	361	0.00341232	0.6300490576123723	0.6300490576123723	1	23	0.00149925	9606	Homo sapiens			EPHA2	P08238	R-HSA-874087
R-HSA-9664424	Cell recruitment (pro-inflammatory response)	0	54	1	361	0.00341232	0.6300490576123723	0.6300490576123723	1	23	0.00149925	9606	Homo sapiens			EPHA2	P08238	R-HSA-874087
R-HSA-194138	Signaling by VEGF	2	140	4	789	0.00884676	0.6308742118903319	0.6308742118903319	5	86	0.00560589	9606	Homo sapiens	KRAS	P01116-1;P01116-2	CHRM3;EPHA2;MCL1;KRAS	Q05397;P30530;Q03135;Q9UQB8	R-HSA-4420083;R-HSA-5218845;R-HSA-202144;R-HSA-2029465;R-HSA-5357432
R-HSA-72766	Translation	2	352	6	577	0.022243285939968403	0.632133	0.632133	14	99	0.0064533	9606	Homo sapiens	SEC61A2;GSPT1	Q9H9S3;P15170	SORBS3;NCBP1;TNRC6C;GSPT1;ESR1;TNRC6C	Q04637;P40429;P11940;Q5ST30;P47897	R-HSA-380199;R-HSA-156832;R-HSA-1799326;R-HSA-141671;R-HSA-72619;R-HSA-156808;R-HSA-141673;R-HSA-6800138;R-HSA-380241;R-HSA-156823;R-HSA-72631;R-HSA-156826;R-HSA-141691;R-HSA-1799329
R-HSA-264870	Caspase-mediated cleavage of cytoskeletal proteins	0	12	2	401	7.582938388625592E-4	0.6336953870602252	0.6336953870602252	5	10	6.518479890489537E-4	9606	Homo sapiens			ESR2;ESR1	P06396;P08670;Q15149	R-HSA-201622;R-HSA-201637;R-HSA-350319;R-HSA-350318;R-HSA-201628
R-HSA-163685	Integration of energy metabolism	1	153	0	267	0.00966825	0.6336953870602252	0.6336953870602252	2	73	0.00475849	9606	Homo sapiens	CHRM3				R-HSA-400012;R-HSA-399995
R-HSA-1538133	G0 and Early G1	0	38	2	395	0.00240126	0.635505	0.635505	4	27	0.00175999	9606	Homo sapiens			TRIP12;ESR1	Q13547;P11388;Q13627	R-HSA-1227670;R-HSA-1227671;R-HSA-1362270;R-HSA-8964531
R-HSA-2151201	Transcriptional activation of mitochondrial biogenesis	0	89	1	334	0.00562401	0.635505	0.635505	2	32	0.00208591	9606	Homo sapiens			ESR1	Q9UBK2;P06576	R-HSA-1368140;R-HSA-1592247
R-HSA-9830369	Kidney development	0	75	1	343	0.00473934	0.6373063805987821	0.6373063805987821	4	50	0.00325924	9606	Homo sapiens			ESR1	P23771	R-HSA-9830372;R-HSA-9830423;R-HSA-9830418;R-HSA-9830371
R-HSA-445144	Signal transduction by L1	0	25	4	394	0.00157978	0.6382036472607198	0.6382036472607198	1	11	7.170327879538491E-4	9606	Homo sapiens			EPHA2;ESR2;GOLM1;ESR1	P00533	R-HSA-445069
R-HSA-9735871	SARS-CoV-1 targets host intracellular signalling and regulatory pathways	0	19	3	406	0.00120063	0.6390987317086236	0.6390987317086236	2	7	4.5629359233426766E-4	9606	Homo sapiens			CHRM3;MCL1;ESR1	Q03135;P08047;Q09472	R-HSA-9737710;R-HSA-9731034
R-HSA-9031628	NGF-stimulated transcription	0	56	2	368	0.0035387	0.6390987317086236	0.6390987317086236	6	37	0.00241184	9606	Homo sapiens			SORBS3;ESR1	Q15742;Q09472	R-HSA-9613476;R-HSA-9613451;R-HSA-9616367;R-HSA-9613213;R-HSA-9612493;R-HSA-9620717
R-HSA-159236	Transport of Mature mRNA derived from an Intron-Containing Transcript	1	81	3	360	0.00511848	0.6399916391584988	0.6399916391584988	4	4	2.607391956195815E-4	9606	Homo sapiens	NCBP1	Q09161	NCBP1;ESR2;ESR1	Q01130;Q07955;Q13243;Q16629;P26368	R-HSA-75097;R-HSA-75096;R-HSA-75098;R-HSA-159101
R-HSA-8852135	Protein ubiquitination	0	83	1	352	0.00524487	0.6435416028697727	0.6435416028697727	1	32	0.00208591	9606	Homo sapiens			ESR1	P0CG47	R-HSA-8853529
R-HSA-9694631	Maturation of nucleoprotein	0	24	1	407	0.00151659	0.6461814709423237	0.6461814709423237	10	14	9.125871846685353E-4	9606	Homo sapiens			HNRNPR	Q99873;P0DTC9	R-HSA-9729300;R-HSA-9729318;R-HSA-9766608;R-HSA-9694373;R-HSA-9729330;R-HSA-9729283;R-HSA-9729260;R-HSA-9694363;R-HSA-9729279;R-HSA-9729307
R-HSA-6804757	Regulation of TP53 Degradation	0	43	3	393	0.00271722	0.6479306958964358	0.6479306958964358	12	30	0.00195554	9606	Homo sapiens			SORBS3;TRIP12;ESR1	Q00987;Q8N726;O75604	R-HSA-6804998;R-HSA-5689972;R-HSA-6804741;R-HSA-6795460;R-HSA-198599;R-HSA-6795667;R-HSA-6793666;R-HSA-3700992;R-HSA-6792863;R-HSA-6805022;R-HSA-6793661;R-HSA-6804955
R-HSA-264876	Insulin processing	0	32	2	406	0.00202212	0.6479306958964358	0.6479306958964358	1	17	0.00110814	9606	Homo sapiens			CHRM3;SH3BP5	Q9NV70;Q96KP1	R-HSA-265177
R-HSA-5205685	PINK1-PRKN Mediated Mitophagy	0	34	2	406	0.0021485	0.6514036802993011	0.6514036802993011	1	16	0.00104296	9606	Homo sapiens			HAND2;RAB10	Q96CV9	R-HSA-9824888
R-HSA-9613829	Chaperone Mediated Autophagy	0	23	2	412	0.0014534	0.6522666506491821	0.6522666506491821	5	19	0.00123851	9606	Homo sapiens			ESR2;ESR1	P11142	R-HSA-9626235;R-HSA-9622840;R-HSA-9615721;R-HSA-9625196;R-HSA-9626253
R-HSA-8948751	Regulation of PTEN stability and activity	0	61	1	377	0.00385466	0.6522666506491821	0.6522666506491821	2	13	8.474023857636399E-4	9606	Homo sapiens			SORBS3	P14373	R-HSA-8850997;R-HSA-8851011
R-HSA-373752	Netrin-1 signaling	0	52	3	393	0.00328594	0.6539862957359706	0.6539862957359706	4	34	0.00221628	9606	Homo sapiens			EPHA2;SORBS3;ESR1	P12931;Q06124;Q05397;O00401	R-HSA-418863;R-HSA-418874;R-HSA-418859;R-HSA-373720
R-HSA-388396	GPCR downstream signalling	4	796	9	1088	0.0503002	0.6556170080813732	0.6556170080813732	22	175	0.011407339808356691	9606	Homo sapiens	CHRM3;NBEA;KRAS	P20309;P01116-1;Q8NFP9;P01116-2	CDC42BPA;EPHA2;NCBP1;ESR2;GOLM1;SH3BP5;ESR1;KRAS;ESR1	P00533;P12931;P52292;P60953;P61586;Q06187;P01350	R-HSA-8964329;R-HSA-749448;R-HSA-9619127;R-HSA-8964333;R-HSA-202692;R-HSA-749452;R-HSA-379048;R-HSA-2179407;R-HSA-870269;R-HSA-8964280;R-HSA-8964634;R-HSA-8964317;R-HSA-8964287;R-HSA-8964241;R-HSA-2179387;R-HSA-8964274;R-HSA-112282;R-HSA-9624014;R-HSA-8964340;R-HSA-9668558;R-HSA-8964278;R-HSA-8964311
R-HSA-917937	Iron uptake and transport	0	83	2	364	0.00524487	0.6556975801022901	0.6556975801022901	2	33	0.0021511	9606	Homo sapiens			GOLM1;ESR1	P02787	R-HSA-917839;R-HSA-917888
R-HSA-202131	Metabolism of nitric oxide: NOS3 activation and regulation	0	45	3	396	0.0028436	0.6582489176432451	0.6582489176432451	3	25	0.00162962	9606	Homo sapiens			CHRM3;SORBS3;MCL1	O00401;Q03135	R-HSA-203712;R-HSA-202144;R-HSA-203565
R-HSA-201556	Signaling by ALK	0	46	2	404	0.00290679	0.6599394745856401	0.6599394745856401	7	42	0.00273776	9606	Homo sapiens			EPHA2;ESR1	Q9UM73;Q09472	R-HSA-9842656;R-HSA-9667914;R-HSA-9725117;R-HSA-201519;R-HSA-9700137;R-HSA-201486;R-HSA-9701531
R-HSA-9725370	Signaling by ALK fusions and activated point mutants	3	119	2	1297	0.00751975	0.6602769135610321	0.6602769135610321	11	63	0.00410664	9606	Homo sapiens	TNRC6C;MCL1	Q9HCJ0;Q07820;ENSG00000143384	NCBP1;ESR1	P17676;Q13547;P06748;P42229;P27986;Q00987;P62753	R-HSA-9851090;R-HSA-9725345;R-HSA-9851139;R-HSA-9851102;R-HSA-9725357;R-HSA-9851071;R-HSA-9712078;R-HSA-9701903;R-HSA-9851147;R-HSA-9851112;R-HSA-9851145
R-HSA-9700206	Signaling by ALK in cancer	3	119	2	1297	0.00751975	0.6602769135610321	0.6602769135610321	11	71	0.00462812	9606	Homo sapiens	TNRC6C;MCL1	Q9HCJ0;Q07820;ENSG00000143384	NCBP1;ESR1	P17676;Q13547;P06748;P42229;P27986;Q00987;P62753	R-HSA-9851090;R-HSA-9725345;R-HSA-9851139;R-HSA-9851102;R-HSA-9725357;R-HSA-9851071;R-HSA-9712078;R-HSA-9701903;R-HSA-9851147;R-HSA-9851112;R-HSA-9851145
R-HSA-112314	Neurotransmitter receptors and postsynaptic signal transmission	3	232	4	1181	0.014660347551342812	0.6602769135610321	0.6602769135610321	9	110	0.00717033	9606	Homo sapiens	NBEA;KRAS	P01116-1;Q8NFP9;P01116-2	NCBP1;RAB10;ESR1;HNRNPR	P12931;P52292;P10636-8;Q9UM54	R-HSA-9619542;R-HSA-9619127;R-HSA-416320;R-HSA-9673173;R-HSA-9612085;R-HSA-9668218;R-HSA-9619515;R-HSA-442732;R-HSA-112282
R-HSA-2029480	Fcgamma receptor (FCGR) dependent phagocytosis	0	193	2	273	0.012195892575039495	0.6607816674553307	0.6607816674553307	2	42	0.00273776	9606	Homo sapiens			SORBS3;KRAS	P00519;Q9UQB8	R-HSA-2130194;R-HSA-2029465
R-HSA-450604	KSRP (KHSRP) binds and destabilizes mRNA	0	20	3	426	0.00126382	0.6641299828785534	0.6641299828785534	2	5	3.2592399452447687E-4	9606	Homo sapiens			CDC42BPA;NCBP1;TRIP12	O95453;P63104	R-HSA-450422;R-HSA-450620
R-HSA-5632684	Hedgehog 'on' state	0	79	1	377	0.0049921	0.665792	0.665792	1	37	0.00241184	9606	Homo sapiens			SORBS3	O95995	R-HSA-5632668
R-HSA-8936459	RUNX1 regulates genes involved in megakaryocyte differentiation and platelet function	1	76	2	382	0.00480253	0.6666198773263605	0.6666198773263605	7	33	0.0021511	9606	Homo sapiens	TNRC6C	Q9HCJ0	ESR1;HNRNPR	Q13547;Q99873;Q09472	R-HSA-8936616;R-HSA-8937097;R-HSA-8935740;R-HSA-8937037;R-HSA-8936979;R-HSA-8935732;R-HSA-8934742
R-HSA-9772572	Early SARS-CoV-2 Infection Events	0	66	1	394	0.00417062	0.6723592812780943	0.6723592812780943	1	74	0.00482368	9606	Homo sapiens			ESR1	P17844	R-HSA-9694406
R-HSA-9841251	Mitochondrial unfolded protein response (UPRmt)	1	33	2	431	0.00208531	0.6731712265276808	0.6731712265276808	8	21	0.00136888	9606	Homo sapiens	ESR1	P03372	ESR2;ESR1	O43524	R-HSA-9841847;R-HSA-9856663;R-HSA-9841812;R-HSA-9841265;R-HSA-9856620;R-HSA-9856845;R-HSA-9856665;R-HSA-9841817
R-HSA-1834949	Cytosolic sensors of pathogen-associated DNA	0	78	2	397	0.00492891	0.6739811936699578	0.6739811936699578	1	50	0.00325924	9606	Homo sapiens			NCBP1;ESR1	Q08211	R-HSA-3134954
R-HSA-9759475	Regulation of CDH11 Expression and Function	1	35	2	429	0.00221169	0.6747891874412109	0.6747891874412109	7	28	0.00182517	9606	Homo sapiens	TNRC6C	Q9HCJ0	TRIP12;ESR1	Q12906;P08047	R-HSA-9759809;R-HSA-9760402;R-HSA-9761027;R-HSA-9759516;R-HSA-9760652;R-HSA-9759950;R-HSA-9759513
R-HSA-5205647	Mitophagy	0	41	2	430	0.00259084	0.6747891874412109	0.6747891874412109	1	23	0.00149925	9606	Homo sapiens			HAND2;RAB10	Q96CV9	R-HSA-9824888
R-HSA-5250924	B-WICH complex positively regulates rRNA expression	0	61	4	406	0.00385466	0.6755952125665856	0.6755952125665856	2	3	1.9555439671468613E-4	9606	Homo sapiens			RSF1;NCBP1;ESR2;ESR1	P60709;O60264;O75533;Q9NR30;Q9BQG0;Q09472	R-HSA-5250930;R-HSA-5250947
R-HSA-9680350	Signaling by CSF1 (M-CSF) in myeloid cells	1	41	3	428	0.00259084	0.6755952125665856	0.6755952125665856	2	14	9.125871846685353E-4	9606	Homo sapiens	KRAS	P01116	EPHA2;SORBS3;ESR1	P12931;O15357;Q06124	R-HSA-9680385;R-HSA-9680348
R-HSA-5339562	Uptake and actions of bacterial toxins	0	60	1	417	0.00379147	0.6795959731086882	0.6795959731086882	1	66	0.0043022	9606	Homo sapiens			EPHA2	P08238	R-HSA-5336420
R-HSA-9692916	SARS-CoV-1 activates/modulates innate immune responses	0	60	1	432	0.00379147	0.6819731056789591	0.6819731056789591	2	30	0.00195554	9606	Homo sapiens			NCBP1	P52292;Q14974	R-HSA-9705959;R-HSA-9706977
R-HSA-1251985	Nuclear signaling by ERBB4	1	47	1	425	0.00296998	0.6827616237972736	0.6827616237972736	7	34	0.00221628	9606	Homo sapiens	ESR1	P03372	ESR1	P06401	R-HSA-1254386;R-HSA-9612672;R-HSA-8954207;R-HSA-8954208;R-HSA-1254392;R-HSA-9612671;R-HSA-8954199
R-HSA-198725	Nuclear Events (kinase and transcription factor activation)	0	80	2	403	0.00505529	0.684333	0.684333	7	48	0.00312887	9606	Homo sapiens			SORBS3;ESR1	Q15742;P18846;Q09472	R-HSA-199910;R-HSA-9613476;R-HSA-9613451;R-HSA-9616367;R-HSA-9613213;R-HSA-9612493;R-HSA-9620717
R-HSA-397014	Muscle contraction	1	232	1	248	0.014660347551342812	0.6851156645489319	0.6851156645489319	5	53	0.00345479	9606	Homo sapiens	SORBS3	O60504	ANKRD13C	P56539	R-HSA-5263633;R-HSA-445700;R-HSA-445699;R-HSA-445704;R-HSA-445705
R-HSA-199977	ER to Golgi Anterograde Transport	1	165	1	330	0.0104265	0.685897	0.685897	16	39	0.00254221	9606	Homo sapiens	RAB1A	P62820	CHRM3	Q92538	R-HSA-6807877;R-HSA-6807875;R-HSA-5694418;R-HSA-6807872;R-HSA-6814831;R-HSA-6809006;R-HSA-6809003;R-HSA-5694439;R-HSA-6809011;R-HSA-6809010;R-HSA-6814833;R-HSA-6807868;R-HSA-6807866;R-HSA-6807864;R-HSA-5694409;R-HSA-5694441
R-HSA-9616222	Transcriptional regulation of granulopoiesis	0	70	3	416	0.00442338	0.685897	0.685897	4	27	0.00175999	9606	Homo sapiens			DR1;TRIP12;ESR1	P17676;P01106;Q09472	R-HSA-9617064;R-HSA-9618584;R-HSA-9622377;R-HSA-9634445
R-HSA-399719	Trafficking of AMPA receptors	0	37	1	438	0.00233807	0.6874525312445291	0.6874525312445291	1	4	2.607391956195815E-4	9606	Homo sapiens			ESR1	Q9UM54	R-HSA-416320
R-HSA-9825892	Regulation of MITF-M-dependent genes involved in cell cycle and proliferation	0	27	1	456	0.00170616	0.6882276916630103	0.6882276916630103	1	20	0.0013037	9606	Homo sapiens			ESR1	Q13547	R-HSA-9858647
R-HSA-5250941	Negative epigenetic regulation of rRNA expression	0	88	2	409	0.00556082	0.691309	0.691309	3	12	7.822175868587445E-4	9606	Homo sapiens			ESR1;HEY2	Q13547;Q96EB6;Q92769	R-HSA-427409;R-HSA-5211239;R-HSA-427528
R-HSA-6798695	Neutrophil degranulation	1	478	0	0	0.030205371248025276	0.691309	0.691309	1	10	6.518479890489537E-4	9606	Homo sapiens	RAB10				R-HSA-6798743
R-HSA-9768919	NPAS4 regulates expression of target genes	0	41	2	446	0.00259084	0.6936011475131165	0.6936011475131165	2	35	0.00228147	9606	Homo sapiens			SORBS3;ESR1	P55040;Q00987	R-HSA-9769014;R-HSA-9768925
R-HSA-9635465	Suppression of apoptosis	0	14	1	472	8.846761453396525E-4	0.6951196267416277	0.6951196267416277	1	7	4.5629359233426766E-4	9606	Homo sapiens			SORBS3	P14373	R-HSA-9636297
R-HSA-9759476	Regulation of Homotypic Cell-Cell Adhesion	1	39	2	455	0.00246445	0.6973834844949198	0.6973834844949198	7	33	0.0021511	9606	Homo sapiens	TNRC6C	Q9HCJ0	TRIP12;ESR1	Q12906;P08047	R-HSA-9759809;R-HSA-9760402;R-HSA-9761027;R-HSA-9759516;R-HSA-9760652;R-HSA-9759950;R-HSA-9759513
R-HSA-9764260	Regulation of Expression and Function of Type II Classical Cadherins	1	39	2	455	0.00246445	0.6973834844949198	0.6973834844949198	7	33	0.0021511	9606	Homo sapiens	TNRC6C	Q9HCJ0	TRIP12;ESR1	Q12906;P08047	R-HSA-9759809;R-HSA-9760402;R-HSA-9761027;R-HSA-9759516;R-HSA-9760652;R-HSA-9759950;R-HSA-9759513
R-HSA-68886	M Phase	2	403	2	661	0.025466	0.698547	0.698547	10	96	0.00625774	9606	Homo sapiens	RAB1A;TUBGCP6	Q96RT7;P62820	NCBP1;ESR1	Q14974;P36873	R-HSA-2172194;R-HSA-2314566;R-HSA-2172183;R-HSA-380316;R-HSA-380508;R-HSA-9853372;R-HSA-2314569;R-HSA-9624798;R-HSA-2214351;R-HSA-9853385
R-HSA-399721	Glutamate binding, activation of AMPA receptors and synaptic plasticity	0	39	1	451	0.00246445	0.6988835338774733	0.6988835338774733	1	9	5.866631901440584E-4	9606	Homo sapiens			ESR1	Q9UM54	R-HSA-416320
R-HSA-450408	AUF1 (hnRNP D0) binds and destabilizes mRNA	0	43	6	454	0.00271722	0.7011199122204764	0.7011199122204764	1	4	2.607391956195815E-4	9606	Homo sapiens			NCBP1;TNRC6C;GSPT1;ESR2;ESR1;TNRC6C	Q04637;P11940;P11142	R-HSA-450551
R-HSA-112310	Neurotransmitter release cycle	0	100	3	403	0.00631912	0.7033399605426018	0.7033399605426018	2	37	0.00241184	9606	Homo sapiens			ESR2;KRAS;ESR1	O75915;P11142	R-HSA-888589;R-HSA-210404
R-HSA-3214858	RMTs methylate histone arginines	0	52	4	461	0.00328594	0.7055437960444382	0.7055437960444382	9	22	0.00143407	9606	Homo sapiens			DR1;ESR2;ESR1;HNRNPR	P62805;P61964;Q16576;Q99873;P15880;O14744	R-HSA-5661126;R-HSA-8879123;R-HSA-5205867;R-HSA-5212679;R-HSA-5205798;R-HSA-5225602;R-HSA-3215391;R-HSA-5225649;R-HSA-3215406
R-HSA-2559580	Oxidative Stress Induced Senescence	1	113	2	408	0.0071406	0.707004	0.707004	6	40	0.00260739	9606	Homo sapiens	TNRC6C	Q9HCJ0	TRIP12;ESR1	Q8N726;Q16576	R-HSA-6804998;R-HSA-3209111;R-HSA-3209114;R-HSA-9645672;R-HSA-3240957;R-HSA-3209151
R-HSA-8853884	Transcriptional Regulation by VENTX	1	48	0	463	0.00303318	0.7084572244596157	0.7084572244596157	2	13	8.474023857636399E-4	9606	Homo sapiens	TNRC6C				R-HSA-3209114;R-HSA-3209151
R-HSA-1483206	Glycerophospholipid biosynthesis	0	222	1	287	0.014028436018957346	0.7099032932628194	0.7099032932628194	1	134	0.00873476	9606	Homo sapiens			GOLM1	Q8N661	R-HSA-8874435
R-HSA-8953750	Transcriptional Regulation by E2F6	0	46	1	484	0.00290679	0.7113423104583867	0.7113423104583867	1	33	0.0021511	9606	Homo sapiens			ESR1	P38398	R-HSA-9007605
R-HSA-3108214	SUMOylation of DNA damage response and repair proteins	0	81	2	444	0.00511848	0.7127743098427428	0.7127743098427428	5	24	0.00156444	9606	Homo sapiens			TRIP12;ESR1	P38398;P09874;Q8N726	R-HSA-2997709;R-HSA-4551604;R-HSA-4568846;R-HSA-2997616;R-HSA-4551768
R-HSA-9674555	Signaling by CSF3 (G-CSF)	1	35	1	488	0.00221169	0.7141993250531581	0.7141993250531581	2	21	0.00136888	9606	Homo sapiens	KRAS	P01116	EPHA2	Q06124	R-HSA-9674816;R-HSA-9674808
R-HSA-5685942	HDR through Homologous Recombination (HRR)	0	75	3	462	0.00473934	0.7149092240614477	0.7149092240614477	6	24	0.00156444	9606	Homo sapiens			SORBS3;DR1;ESR1	P60896;O75771;Q92993	R-HSA-5685318;R-HSA-5693589;R-HSA-5686469;R-HSA-5686483;R-HSA-9763137;R-HSA-5686410
R-HSA-2173795	Downregulation of SMAD2/3:SMAD4 transcriptional activity	0	38	2	488	0.00240126	0.717029	0.717029	5	27	0.00175999	9606	Homo sapiens			MCL1;ESR1	P09874;Q13547;Q93008	R-HSA-870479;R-HSA-2187330;R-HSA-870437;R-HSA-2187325;R-HSA-2186607
R-HSA-202733	Cell surface interactions at the vascular wall	2	257	4	793	0.0162401	0.7174019233229363	0.7174019233229363	5	65	0.00423701	9606	Homo sapiens	KRAS	P01116-1;P01116-2	CHRM3;EPHA2;MCL1;SH3BP5	Q07889;Q06124;Q03135	R-HSA-210977;R-HSA-210294;R-HSA-204549;R-HSA-204873;R-HSA-210974
R-HSA-162599	Late Phase of HIV Life Cycle	1	160	0	389	0.010110584518167456	0.7184327996416866	0.7184327996416866	9	78	0.00508441	9606	Homo sapiens	NCBP1				R-HSA-167072;R-HSA-167089;R-HSA-167478;R-HSA-167191;R-HSA-167147;R-HSA-167083;R-HSA-167087;R-HSA-167084;R-HSA-167085
R-HSA-9634815	Transcriptional Regulation by NPAS4	1	60	2	467	0.00379147	0.7219135547863224	0.7219135547863224	4	46	0.0029985	9606	Homo sapiens	TNRC6C	Q9HCJ0	SORBS3;ESR1	P55040;Q00987	R-HSA-9768788;R-HSA-9769014;R-HSA-9768925;R-HSA-9768782
R-HSA-8951664	Neddylation	0	241	1	320	0.015229067930489731	0.722605	0.722605	1	44	0.00286813	9606	Homo sapiens			ESR1	P38398	R-HSA-8932327
R-HSA-166520	Signaling by NTRKs	2	166	6	914	0.010489731437598735	0.7229670108488615	0.7229670108488615	18	164	0.010690307020402842	9606	Homo sapiens	KRAS	P01116-1;P01116-2	SORBS3;EPHA2;NCBP1;MCL1;KRAS;ESR1	Q15742;P18846;P12931;Q06124;Q8WX92;Q07812;P61586;Q09472	R-HSA-5686071;R-HSA-9026891;R-HSA-9036970;R-HSA-9031981;R-HSA-199910;R-HSA-202692;R-HSA-170986;R-HSA-9603419;R-HSA-9032067;R-HSA-9603548;R-HSA-9613213;R-HSA-171026;R-HSA-9613476;R-HSA-9613451;R-HSA-9603598;R-HSA-9616367;R-HSA-9612493;R-HSA-9620717
R-HSA-9024446	NR1H2 and NR1H3-mediated signaling	1	85	2	449	0.00537125	0.7232939819035744	0.7232939819035744	15	60	0.00391109	9606	Homo sapiens	TNRC6C	Q9HCJ0	ESR2;ESR1	P48552;Q15788;Q09472	R-HSA-9028525;R-HSA-9618486;R-HSA-9028524;R-HSA-9029580;R-HSA-9029551;R-HSA-9028526;R-HSA-9618392;R-HSA-9657791;R-HSA-9605052;R-HSA-9624925;R-HSA-9029561;R-HSA-9618405;R-HSA-9038545;R-HSA-9028533;R-HSA-9618479
R-HSA-451927	Interleukin-2 family signaling	0	47	1	503	0.00296998	0.7232939819035744	0.7232939819035744	2	59	0.0038459	9606	Homo sapiens			ESR1	P42224	R-HSA-8985966;R-HSA-8985943
R-HSA-909733	Interferon alpha/beta signaling	0	129	2	423	0.00815166	0.7253520010081842	0.7253520010081842	5	25	0.00162962	9606	Homo sapiens			EPHA2;NCBP1	Q06124;P52294;Q14974	R-HSA-997309;R-HSA-909721;R-HSA-913529;R-HSA-9710963;R-HSA-9710959
R-HSA-1221632	Meiotic synapsis	0	61	1	477	0.00385466	0.7253520010081842	0.7253520010081842	1	6	3.9110879342937226E-4	9606	Homo sapiens			ESR1	P38398	R-HSA-912467
R-HSA-5693571	Nonhomologous End-Joining (NHEJ)	0	56	1	489	0.0035387	0.7253520010081842	0.7253520010081842	1	13	8.474023857636399E-4	9606	Homo sapiens			ESR1	Q92993	R-HSA-5693599
R-HSA-157579	Telomere Maintenance	0	108	1	457	0.00682464	0.7253520010081842	0.7253520010081842	2	34	0.00221628	9606	Homo sapiens			ESR1	Q9Y230;O60832	R-HSA-164616;R-HSA-9671145
R-HSA-111885	Opioid Signalling	1	115	1	419	0.00726698	0.7253520010081842	0.7253520010081842	3	59	0.0038459	9606	Homo sapiens	NBEA	Q8NFP9	NCBP1	P52292	R-HSA-9619127;R-HSA-112282;R-HSA-9668558
R-HSA-452723	Transcriptional regulation of pluripotent stem cells	0	45	1	486	0.0028436	0.7267156464326103	0.7267156464326103	1	35	0.00228147	9606	Homo sapiens			NCBP1	Q9H9Z2	R-HSA-500366
R-HSA-3232118	SUMOylation of transcription factors	0	20	1	520	0.00126382	0.7273949709975989	0.7273949709975989	2	11	7.170327879538491E-4	9606	Homo sapiens			ESR1	Q02447	R-HSA-6804468;R-HSA-3247493
R-HSA-8878159	Transcriptional regulation by RUNX3	1	108	6	449	0.00682464	0.7280726354629494	0.7280726354629494	12	47	0.00306369	9606	Homo sapiens	KRAS	P01116	DR1;MCL1;TRIP12;MCL1;ESR2;ESR1	O43521;Q8N726;P01106;P12931;P29279;Q09472;O43524	R-HSA-8952232;R-HSA-8951977;R-HSA-8952058;R-HSA-8952382;R-HSA-8951951;R-HSA-8937807;R-HSA-8937792;R-HSA-1989766;R-HSA-8952226;R-HSA-8952419;R-HSA-8937814;R-HSA-4411357
R-HSA-168643	Nucleotide-binding domain, leucine rich repeat containing receptor (NLR) signaling pathways	0	72	1	488	0.00454976	0.7287486438157529	0.7287486438157529	1	46	0.0029985	9606	Homo sapiens			EPHA2	P08238	R-HSA-874087
R-HSA-68882	Mitotic Anaphase	0	236	1	339	0.014913112164296999	0.7300957080850616	0.7300957080850616	1	32	0.00208591	9606	Homo sapiens			NCBP1	Q14974	R-HSA-9624798
R-HSA-2173796	SMAD2/SMAD3:SMAD4 heterotrimer regulates transcription	0	44	6	502	0.00278041	0.7327701376634856	0.7327701376634856	4	24	0.00156444	9606	Homo sapiens			DR1;PTBP3;NCBP1;TRIP12;ESR1;HNRNPR	P67809;P01106;P08047;Q09472	R-HSA-9733207;R-HSA-1484099;R-HSA-9733247;R-HSA-2187309
R-HSA-5693565	Recruitment and ATM-mediated phosphorylation of repair and signaling proteins at DNA double strand breaks	0	67	3	494	0.00423381	0.7354185116147993	0.7354185116147993	4	39	0.00254221	9606	Homo sapiens			SORBS3;ESR2;ESR1	P38398;P53041;P00519	R-HSA-9700998;R-HSA-5659781;R-HSA-5686578;R-HSA-5683405
R-HSA-73886	Chromosome Maintenance	1	135	1	457	0.00853081	0.7412833757152523	0.7412833757152523	3	38	0.00247702	9606	Homo sapiens	RSF1	Q96T23	ESR1	Q9Y230;O60832	R-HSA-606287;R-HSA-164616;R-HSA-9671145
R-HSA-6811442	Intra-Golgi and retrograde Golgi-to-ER traffic	1	219	1	367	0.013838862559241705	0.7438487799460907	0.7438487799460907	10	48	0.00312887	9606	Homo sapiens	RAB1A	P62820	CHRM3	Q92538;Q9P2W9	R-HSA-6811415;R-HSA-6811414;R-HSA-6811412;R-HSA-6811411;R-HSA-6811427;R-HSA-6811426;R-HSA-6811423;R-HSA-6811422;R-HSA-6811418;R-HSA-6811417
R-HSA-72202	Transport of Mature Transcript to Cytoplasm	1	90	3	505	0.0056872	0.7444862135863359	0.7444862135863359	10	13	8.474023857636399E-4	9606	Homo sapiens	NCBP1	Q09161	NCBP1;ESR2;ESR1	P52298;Q86V81;Q01130;Q07955;Q13243;Q16629;P26368	R-HSA-77587;R-HSA-158484;R-HSA-75097;R-HSA-159050;R-HSA-75096;R-HSA-75098;R-HSA-77594;R-HSA-158447;R-HSA-111439;R-HSA-159101
R-HSA-5250913	Positive epigenetic regulation of rRNA expression	0	79	4	505	0.0049921	0.7495298568155101	0.7495298568155101	2	7	4.5629359233426766E-4	9606	Homo sapiens			RSF1;NCBP1;ESR2;ESR1	P60709;O60264;O75533;Q9NR30;Q9BQG0;Q09472	R-HSA-5250930;R-HSA-5250947
R-HSA-975138	TRAF6 mediated induction of NFkB and MAP kinases upon TLR7/8 or 9 activation	0	116	1	491	0.00733017	0.7501533897610231	0.7501533897610231	1	60	0.00391109	9606	Homo sapiens			ESR1	P18846	R-HSA-199910
R-HSA-162587	HIV Life Cycle	1	175	0	433	0.011058451816745656	0.7532482376294561	0.7532482376294561	9	117	0.00762662	9606	Homo sapiens	NCBP1				R-HSA-167072;R-HSA-167089;R-HSA-167478;R-HSA-167191;R-HSA-167147;R-HSA-167083;R-HSA-167087;R-HSA-167084;R-HSA-167085
R-HSA-9816359	Maternal to zygotic transition (MZT)	0	137	4	455	0.00865719	0.7569123387760376	0.7569123387760376	5	46	0.0029985	9606	Homo sapiens			NCBP1;TNRC6C;ESR2;ESR1	Q9UKV8;Q86U42;P62805;Q09472	R-HSA-9820853;R-HSA-9822437;R-HSA-9820887;R-HSA-9816396;R-HSA-9822185
R-HSA-9609646	HCMV Infection	0	270	3	317	0.017061611374407582	0.7581217786176333	0.7581217786176333	4	31	0.00202073	9606	Homo sapiens			SORBS3;ESR1;HEY2	Q9HD42;P61978	R-HSA-9624033;R-HSA-9610954;R-HSA-9610942;R-HSA-9698926
R-HSA-975871	MyD88 cascade initiated on plasma membrane	0	109	1	516	0.00688784	0.7581217786176333	0.7581217786176333	1	70	0.00456294	9606	Homo sapiens			ESR1	P18846	R-HSA-199910
R-HSA-193704	p75 NTR receptor-mediated signalling	0	110	2	489	0.00695103	0.7587242783084064	0.7587242783084064	1	50	0.00325924	9606	Homo sapiens			MCL1;MCL1	O43521	R-HSA-205075
R-HSA-168142	Toll Like Receptor 10 (TLR10) Cascade	0	109	1	520	0.00688784	0.7599248550261872	0.7599248550261872	1	71	0.00462812	9606	Homo sapiens			ESR1	P18846	R-HSA-199910
R-HSA-418990	Adherens junctions interactions	1	66	2	532	0.00417062	0.7611195584892345	0.7611195584892345	7	49	0.00319406	9606	Homo sapiens	TNRC6C	Q9HCJ0	TRIP12;ESR1	Q12906;P08047	R-HSA-9759809;R-HSA-9760402;R-HSA-9761027;R-HSA-9759516;R-HSA-9760652;R-HSA-9759950;R-HSA-9759513
R-HSA-5218859	Regulated Necrosis	0	76	1	530	0.00480253	0.7634914584742396	0.7634914584742396	1	52	0.00338961	9606	Homo sapiens			RSF1	P09429	R-HSA-6805981
R-HSA-5668914	Diseases of metabolism	1	449	1	158	0.028372827804107426	0.7640808066485263	0.7640808066485263	9	207	0.013493253373313344	9606	Homo sapiens	NCAN	O14594	GOLM1	P11686	R-HSA-3636919;R-HSA-3595175;R-HSA-3560804;R-HSA-5688884;R-HSA-3560802;R-HSA-5688899;R-HSA-3595178;R-HSA-4420365;R-HSA-3595176
R-HSA-168176	Toll Like Receptor 5 (TLR5) Cascade	0	109	1	526	0.00688784	0.7640808066485263	0.7640808066485263	1	71	0.00462812	9606	Homo sapiens			ESR1	P18846	R-HSA-199910
R-HSA-69620	Cell Cycle Checkpoints	0	266	1	389	0.016808846761453396	0.7646687110748509	0.7646687110748509	2	56	0.00365035	9606	Homo sapiens			ESR1	Q00987	R-HSA-6804741;R-HSA-6804955
R-HSA-4839726	Chromatin organization	2	269	4	982	0.016998420221169035	0.7647388255610431	0.7647388255610431	25	105	0.0068444	9606	Homo sapiens	DR1;KAT6B	Q01658;Q8WYB5	DR1;ESR2;ESR1;HNRNPR	Q15788;P62805;P61964;Q6NYC1;Q16576;Q15596;Q99873;P15880;O14744;Q09472	R-HSA-3301237;R-HSA-5212679;R-HSA-4754176;R-HSA-3662335;R-HSA-5225602;R-HSA-5661126;R-HSA-5651654;R-HSA-5661124;R-HSA-5661125;R-HSA-8879123;R-HSA-5661122;R-HSA-3662318;R-HSA-5579023;R-HSA-3215406;R-HSA-5651657;R-HSA-5423117;R-HSA-5579018;R-HSA-3318486;R-HSA-5205867;R-HSA-5205798;R-HSA-3321883;R-HSA-5423038;R-HSA-3215391;R-HSA-5225649;R-HSA-3321805
R-HSA-948021	Transport to the Golgi and subsequent modification	1	221	1	398	0.013965244865718799	0.7658402025792809	0.7658402025792809	16	60	0.00391109	9606	Homo sapiens	RAB1A	P62820	CHRM3	Q92538	R-HSA-6807877;R-HSA-6807875;R-HSA-5694418;R-HSA-6807872;R-HSA-6814831;R-HSA-6809006;R-HSA-6809003;R-HSA-5694439;R-HSA-6809011;R-HSA-6809010;R-HSA-6814833;R-HSA-6807868;R-HSA-6807866;R-HSA-6807864;R-HSA-5694409;R-HSA-5694441
R-HSA-975155	MyD88 dependent cascade initiated on endosome	0	117	1	525	0.00739336	0.7675866983586516	0.7675866983586516	1	75	0.00488886	9606	Homo sapiens			ESR1	P18846	R-HSA-199910
R-HSA-9705671	SARS-CoV-2 activates/modulates innate and adaptive immune responses	0	160	1	481	0.010110584518167456	0.7681660130054765	0.7681660130054765	1	47	0.00306369	9606	Homo sapiens			NCBP1	P52292	R-HSA-9705299
R-HSA-9851695	Epigenetic regulation of adipogenesis genes by MLL3 and MLL4 complexes	0	140	3	468	0.00884676	0.7698954530840956	0.7698954530840956	4	38	0.00247702	9606	Homo sapiens			DR1;SORBS3;HEY2	Q14693;Q96EB6;P00519	R-HSA-9859334;R-HSA-9841924;R-HSA-9842028;R-HSA-9843115
R-HSA-9841922	MLL4 and MLL3 complexes regulate expression of PPARG target genes in adipogenesis and hepatic steatosis	0	140	3	468	0.00884676	0.7698954530840956	0.7698954530840956	4	38	0.00247702	9606	Homo sapiens			DR1;SORBS3;HEY2	Q14693;Q96EB6;P00519	R-HSA-9859334;R-HSA-9841924;R-HSA-9842028;R-HSA-9843115
R-HSA-168181	Toll Like Receptor 7/8 (TLR7/8) Cascade	0	121	1	530	0.00764613	0.7716122089105956	0.7716122089105956	1	85	0.00554071	9606	Homo sapiens			ESR1	P18846	R-HSA-199910
R-HSA-1592230	Mitochondrial biogenesis	0	131	1	497	0.00827804	0.7721816579528444	0.7721816579528444	4	36	0.00234665	9606	Homo sapiens			ESR1	Q9UBK2;P06576	R-HSA-1592233;R-HSA-1368140;R-HSA-1592244;R-HSA-1592247
R-HSA-6806003	Regulation of TP53 Expression and Degradation	0	46	3	572	0.00290679	0.7761289058775452	0.7761289058775452	12	35	0.00228147	9606	Homo sapiens			SORBS3;TRIP12;ESR1	Q00987;Q8N726;O75604	R-HSA-6804998;R-HSA-5689972;R-HSA-6804741;R-HSA-6795460;R-HSA-198599;R-HSA-6795667;R-HSA-6793666;R-HSA-3700992;R-HSA-6792863;R-HSA-6805022;R-HSA-6793661;R-HSA-6804955
R-HSA-168138	Toll Like Receptor 9 (TLR9) Cascade	0	124	1	535	0.0078357	0.7761289058775452	0.7761289058775452	1	86	0.00560589	9606	Homo sapiens			ESR1	P18846	R-HSA-199910
R-HSA-9818564	Epigenetic regulation of gene expression by MLL3 and MLL4 complexes	0	140	4	491	0.00884676	0.777244	0.777244	5	41	0.00267258	9606	Homo sapiens			DR1;SORBS3;ESR1;HEY2	Q14693;Q96EB6;Q9BTK6;P00519	R-HSA-9859334;R-HSA-9841924;R-HSA-9821395;R-HSA-9842028;R-HSA-9843115
R-HSA-877300	Interferon gamma signaling	0	177	7	451	0.011184834123222749	0.7800089020121551	0.7800089020121551	3	23	0.00149925	9606	Homo sapiens			PTBP3;KRAS;NCBP1;KRAS;SEC61A2;KRAS;HNRNPR	P04049;P67809	R-HSA-9736836;R-HSA-9734547;R-HSA-9732729
R-HSA-512988	Interleukin-3, Interleukin-5 and GM-CSF signaling	0	50	3	589	0.00315956	0.7805577631438404	0.7805577631438404	2	38	0.00247702	9606	Homo sapiens			CDC42BPA;EPHA2;TRIP12	Q06124;P63104	R-HSA-912757;R-HSA-914022
R-HSA-5693606	DNA Double Strand Break Response	0	75	4	572	0.00473934	0.7843622782553126	0.7843622782553126	6	48	0.00312887	9606	Homo sapiens			SORBS3;NCBP1;ESR2;ESR1	P38398;P52292;P53041;P00519	R-HSA-5684006;R-HSA-9700998;R-HSA-5659781;R-HSA-5686578;R-HSA-5683405;R-HSA-5684008
R-HSA-425366	Transport of bile salts and organic acids, metal ions and amine compounds	1	164	2	475	0.010363349131121642	0.7859728655918217	0.7859728655918217	3	69	0.00449775	9606	Homo sapiens	SLC39A10	Q9ULF5	SLC39A10;GOLM1	Q86YT5;Q6ZMH5	R-HSA-442405;R-HSA-433104;R-HSA-442345
R-HSA-2555396	Mitotic Metaphase and Anaphase	0	237	1	443	0.014976303317535545	0.7865070955857923	0.7865070955857923	1	33	0.0021511	9606	Homo sapiens			NCBP1	Q14974	R-HSA-9624798
R-HSA-166058	MyD88:MAL(TIRAP) cascade initiated on plasma membrane	0	133	2	547	0.00840442	0.7865070955857923	0.7865070955857923	2	76	0.00495404	9606	Homo sapiens			SH3BP5;ESR1	Q06187;P18846	R-HSA-2559414;R-HSA-199910
R-HSA-72163	mRNA Splicing - Major Pathway	2	213	6	1098	0.013459715639810426	0.7881920159923723	0.7881920159923723	11	11	7.170327879538491E-4	9606	Homo sapiens	NCBP1;HNRNPR	Q09161;O43390	SORBS3;DR1;PTBP3;NCBP1;ESR2;ESR1	Q08211;Q92917;Q9UQ35;P38919;Q13123;Q14498;O43143;Q8IYB3;P42285;P17844;Q86V81;Q13838	R-HSA-9770132;R-HSA-9770119;R-HSA-9770145;R-HSA-9770129;R-HSA-9770131;R-HSA-9770141;R-HSA-9770236;R-HSA-9770847;R-HSA-9772351;R-HSA-9770142;R-HSA-9794542
R-HSA-168179	Toll Like Receptor TLR1:TLR2 Cascade	0	136	2	548	0.008594	0.788631	0.788631	2	78	0.00508441	9606	Homo sapiens			SH3BP5;ESR1	Q06187;P18846	R-HSA-2559414;R-HSA-199910
R-HSA-168188	Toll Like Receptor TLR6:TLR2 Cascade	0	133	2	553	0.00840442	0.7896850562502942	0.7896850562502942	2	78	0.00508441	9606	Homo sapiens			SH3BP5;ESR1	Q06187;P18846	R-HSA-2559414;R-HSA-199910
R-HSA-181438	Toll Like Receptor 2 (TLR2) Cascade	0	136	2	553	0.008594	0.7912565511525027	0.7912565511525027	2	80	0.00521478	9606	Homo sapiens			SH3BP5;ESR1	Q06187;P18846	R-HSA-2559414;R-HSA-199910
R-HSA-9018519	Estrogen-dependent gene expression	2	153	6	1085	0.00966825	0.7952915301621902	0.7952915301621902	64	66	0.0043022	9606	Homo sapiens	TNRC6C;ESR1	Q9HCJ0;P03372	DR1;NCBP1;TRIP12;ESR2;ESR1;HNRNPR	Q13547;P06401;P48552;Q15648;Q15788;P01106;P52292;Q99873;P23771;P08047;Q99966;P17844;P20226;Q9Y6Q9;Q09472	R-HSA-9018505;R-HSA-9008267;R-HSA-9011981;R-HSA-9023884;R-HSA-8931981;R-HSA-9008271;R-HSA-9011983;R-HSA-9008270;R-HSA-9018497;R-HSA-9009536;R-HSA-9011971;R-HSA-9018499;R-HSA-9008258;R-HSA-9009541;R-HSA-9011975;R-HSA-9018503;R-HSA-9011997;R-HSA-9008285;R-HSA-9011985;R-HSA-9011984;R-HSA-9009065;R-HSA-9012000;R-HSA-9008315;R-HSA-8932020;R-HSA-8932021;R-HSA-8932033;R-HSA-8932037;R-HSA-9009371;R-HSA-9…
R-HSA-1912408	Pre-NOTCH Transcription and Translation	1	100	0	550	0.00631912	0.7959020998430354	0.7959020998430354	13	37	0.00241184	9606	Homo sapiens	TNRC6C				R-HSA-1912413;R-HSA-1912412;R-HSA-1606682;R-HSA-1912409;R-HSA-1912410;R-HSA-1912406;R-HSA-1912368;R-HSA-1912364;R-HSA-1912367;R-HSA-1912366;R-HSA-1912363;R-HSA-1912362;R-HSA-1606561
R-HSA-9860931	Response of endothelial cells to shear stress	0	115	3	550	0.00726698	0.7959020998430354	0.7959020998430354	7	51	0.00332442	9606	Homo sapiens			EPHA2;SORBS3;ESR1	Q05397;P42224;P00519	R-HSA-9865511;R-HSA-9865184;R-HSA-9861486;R-HSA-9865196;R-HSA-9861484;R-HSA-9861469;R-HSA-8985943
R-HSA-9855142	Cellular responses to mechanical stimuli	0	126	3	550	0.00796209	0.8014421405931289	0.8014421405931289	7	61	0.00397627	9606	Homo sapiens			EPHA2;SORBS3;ESR1	Q05397;P42224;P00519	R-HSA-9865511;R-HSA-9865184;R-HSA-9861486;R-HSA-9865196;R-HSA-9861484;R-HSA-9861469;R-HSA-8985943
R-HSA-381340	Transcriptional regulation of white adipocyte differentiation	0	107	2	577	0.00676145	0.8029272272912454	0.8029272272912454	6	19	0.00123851	9606	Homo sapiens			ESR2;ESR1	P17676;Q15788;Q9Y6Q9;Q9UBK2;Q9Y2W1;Q15596;Q09472	R-HSA-1183058;R-HSA-381377;R-HSA-381283;R-HSA-381309;R-HSA-977271;R-HSA-381337
R-HSA-421270	Cell-cell junction organization	1	99	2	583	0.00625592	0.8044013933614667	0.8044013933614667	7	54	0.00351998	9606	Homo sapiens	TNRC6C	Q9HCJ0	TRIP12;ESR1	Q12906;P08047	R-HSA-9759809;R-HSA-9760402;R-HSA-9761027;R-HSA-9759516;R-HSA-9760652;R-HSA-9759950;R-HSA-9759513
R-HSA-5617833	Cilium Assembly	1	209	2	522	0.013206951026856241	0.8048903689038511	0.8048903689038511	6	50	0.00325924	9606	Homo sapiens	CRYBG3	Q9H0F7	CHRM3;TRIP12	Q92538;O75695	R-HSA-5638007;R-HSA-5623508;R-HSA-5638004;R-HSA-5638016;R-HSA-5624127;R-HSA-5624126
R-HSA-5358351	Signaling by Hedgehog	0	155	1	532	0.00979463	0.8063500968208027	0.8063500968208027	1	82	0.00534515	9606	Homo sapiens			SORBS3	O95995	R-HSA-5632668
R-HSA-1989781	PPARA activates gene expression	0	173	1	509	0.010932069510268563	0.8073172787800491	0.8073172787800491	1	41	0.00267258	9606	Homo sapiens			ESR2	P50416	R-HSA-1801587
R-HSA-611105	Respiratory electron transport	0	197	1	546	0.012448657187993682	0.8092374183000567	0.8092374183000567	1	47	0.00306369	9606	Homo sapiens			GOLM1	P19404	R-HSA-6788556
R-HSA-9772755	Formation of WDR5-containing histone-modifying complexes	1	42	2	672	0.00265403	0.8101904215905119	0.8101904215905119	7	30	0.00195554	9606	Homo sapiens	DR1	Q01658	DR1;ESR1	Q15291;P61964;O14686;Q9UBL3;Q96ES7;Q9BTK6;O75528	R-HSA-9821395;R-HSA-9677051;R-HSA-9677050;R-HSA-9828175;R-HSA-9675215;R-HSA-9675214;R-HSA-9676268
R-HSA-8878171	Transcriptional regulation by RUNX1	2	246	4	1053	0.015545023696682465	0.8135848453860091	0.8135848453860091	33	132	0.00860439	9606	Homo sapiens	TNRC6C;ESR1	Q9HCJ0;P03372	EPHA2;SORBS3;ESR1;HNRNPR	Q13547;P12931;Q06124;Q99873;P00519;Q09472	R-HSA-8938440;R-HSA-8937097;R-HSA-8938507;R-HSA-8931981;R-HSA-8937037;R-HSA-8937728;R-HSA-8932033;R-HSA-8936068;R-HSA-8932037;R-HSA-8956639;R-HSA-8937744;R-HSA-8937682;R-HSA-8936979;R-HSA-8935766;R-HSA-8934742;R-HSA-8936616;R-HSA-8935785;R-HSA-8932076;R-HSA-8937134;R-HSA-8932070;R-HSA-8878056;R-HSA-8937767;R-HSA-8935864;R-HSA-8939129;R-HSA-8935930;R-HSA-8936058;R-HSA-8935740;R-HSA-8956659;R-HSA-8…
R-HSA-5633008	TP53 Regulates Transcription of Cell Death Genes	0	83	4	629	0.00524487	0.8190136689271813	0.8190136689271813	7	68	0.00443257	9606	Homo sapiens			MCL1;MCL1;RAB10;RAB1A	Q13794;Q9BXH1;P55957;Q07812;Q92696;P24386	R-HSA-3700984;R-HSA-6801109;R-HSA-140214;R-HSA-6801089;R-HSA-6801101;R-HSA-139913;R-HSA-6791291
R-HSA-9820952	Respiratory Syncytial Virus Infection Pathway	0	154	3	567	0.00973144	0.8212677546063296	0.8212677546063296	3	101	0.00658366	9606	Homo sapiens			NCBP1;ESR2;ESR1	P19338;Q14974;P11142	R-HSA-9831702;R-HSA-9836467;R-HSA-9828639
R-HSA-400206	Regulation of lipid metabolism by PPARalpha	0	175	1	550	0.011058451816745656	0.8234942368696316	0.8234942368696316	1	45	0.00293332	9606	Homo sapiens			ESR2	P50416	R-HSA-1801587
R-HSA-71387	Metabolism of carbohydrates and carbohydrate derivatives	1	455	0	275	0.028751974723538704	0.8256934479892073	0.8256934479892073	21	235	0.015318427742650414	9606	Homo sapiens	NCAN				R-HSA-2022911;R-HSA-1971487;R-HSA-1889981;R-HSA-1793176;R-HSA-9638064;R-HSA-1971482;R-HSA-2018682;R-HSA-1971483;R-HSA-1889978;R-HSA-2065233;R-HSA-1878002;R-HSA-2022065;R-HSA-9632034;R-HSA-2022063;R-HSA-2022061;R-HSA-9632033;R-HSA-2022056;R-HSA-2022052;R-HSA-2018659;R-HSA-1971491;R-HSA-1889955
R-HSA-165159	MTOR signalling	0	50	2	686	0.00315956	0.8261300466386083	0.8261300466386083	2	29	0.00189036	9606	Homo sapiens			NCBP1;ESR1	Q04637;P62753	R-HSA-165766;R-HSA-165726
R-HSA-72172	mRNA Splicing	2	224	6	1207	0.0141548	0.827445	0.827445	16	16	0.00104296	9606	Homo sapiens	NCBP1;HNRNPR	Q09161;O43390	SORBS3;DR1;PTBP3;NCBP1;ESR2;ESR1	Q08211;Q92917;Q9UQ35;P38919;Q13123;Q14498;O43143;Q8IYB3;Q07955;P42285;P17844;Q86V81;Q01130;Q16629;Q13838	R-HSA-9770132;R-HSA-9770129;R-HSA-9770131;R-HSA-75079;R-HSA-9770141;R-HSA-75081;R-HSA-75080;R-HSA-9770236;R-HSA-9770847;R-HSA-75083;R-HSA-9772351;R-HSA-9770142;R-HSA-75082;R-HSA-9770119;R-HSA-9770145;R-HSA-9794542
R-HSA-4090294	SUMOylation of intracellular receptors	1	40	4	686	0.00252765	0.8278657163068341	0.8278657163068341	3	25	0.00162962	9606	Homo sapiens	ESR1	P03372	TRIP12;ESR2;ESR1;HNRNPR	P06401;P10276;P03372	R-HSA-4341072;R-HSA-4341073;R-HSA-4090408
R-HSA-2980736	Peptide hormone metabolism	0	130	2	602	0.00821485	0.8278657163068341	0.8278657163068341	1	64	0.00417183	9606	Homo sapiens			CHRM3;SH3BP5	Q9NV70;Q96KP1	R-HSA-265177
R-HSA-4551638	SUMOylation of chromatin organization proteins	0	62	2	671	0.00391785	0.8295843503080816	0.8295843503080816	4	15	9.777719835734307E-4	9606	Homo sapiens			ESR2;ESR1	Q13547;Q92769;P62805	R-HSA-4570485;R-HSA-4570496;R-HSA-4615889;R-HSA-4616015
R-HSA-6807070	PTEN Regulation	1	156	1	586	0.00985782	0.8300113662796254	0.8300113662796254	26	56	0.00365035	9606	Homo sapiens	TNRC6C	Q9HCJ0	SORBS3	P14373	R-HSA-8944650;R-HSA-8944522;R-HSA-2318752;R-HSA-8851011;R-HSA-8948621;R-HSA-8948623;R-HSA-8944706;R-HSA-8948612;R-HSA-8948569;R-HSA-8944538;R-HSA-8944599;R-HSA-8948651;R-HSA-8944684;R-HSA-8948524;R-HSA-8945709;R-HSA-8948641;R-HSA-8944483;R-HSA-8948582;R-HSA-8948583;R-HSA-8944632;R-HSA-8948536;R-HSA-8944569;R-HSA-8850997;R-HSA-8948602;R-HSA-8944497;R-HSA-8948594
R-HSA-1280218	Adaptive Immune System	4	928	6	1607	0.0586414	0.834626	0.834626	9	269	0.017534710905416858	9606	Homo sapiens	SEC61A2;TRIP12;KRAS	Q9H9S3;Q14669;P01116-1;P01116-2	EPHA2;KRAS;SH3BP5;KRAS;SEC61A2;KRAS	P04049;Q06124;Q06187	R-HSA-1236947;R-HSA-983147;R-HSA-9606151;R-HSA-392835;R-HSA-388829;R-HSA-983157;R-HSA-983156;R-HSA-983140;R-HSA-1168636
R-HSA-6791312	TP53 Regulates Transcription of Cell Cycle Genes	0	65	3	690	0.00410742	0.8354677722292626	0.8354677722292626	3	42	0.00273776	9606	Homo sapiens			MCL1;ESR1;HNRNPR	Q07812;Q99873;P06748;Q09472	R-HSA-3215152;R-HSA-6803892;R-HSA-6801675
R-HSA-375276	Peptide ligand-binding receptors	0	203	1	560	0.012827804107424961	0.8354677722292626	0.8354677722292626	3	83	0.00541034	9606	Homo sapiens			MCL1	Q9P296;P25101	R-HSA-9731924;R-HSA-964811;R-HSA-9731931
R-HSA-983231	Factors involved in megakaryocyte development and platelet production	0	194	1	572	0.0122591	0.8387395913728986	0.8387395913728986	1	43	0.00280295	9606	Homo sapiens			SORBS3	P00519	R-HSA-1013833
R-HSA-9725371	Nuclear events stimulated by ALK signaling in cancer	1	56	2	694	0.0035387	0.83995	0.83995	8	32	0.00208591	9606	Homo sapiens	TNRC6C	Q9HCJ0	NCBP1;ESR1	P17676;Q13547;P06748;P42229;P62753	R-HSA-9851090;R-HSA-9725345;R-HSA-9851139;R-HSA-9725357;R-HSA-9851071;R-HSA-9701903;R-HSA-9851147;R-HSA-9851145
R-HSA-1912422	Pre-NOTCH Expression and Processing	1	125	0	625	0.00789889	0.841151	0.841151	13	47	0.00306369	9606	Homo sapiens	TNRC6C				R-HSA-1912413;R-HSA-1912412;R-HSA-1606682;R-HSA-1912409;R-HSA-1912410;R-HSA-1912406;R-HSA-1912368;R-HSA-1912364;R-HSA-1912367;R-HSA-1912366;R-HSA-1912363;R-HSA-1912362;R-HSA-1606561
R-HSA-8950505	Gene and protein expression by JAK-STAT signaling after Interleukin-12 stimulation	0	73	5	688	0.00461295	0.8443120616734396	0.8443120616734396	5	36	0.00234665	9606	Homo sapiens			SORBS3;CDC42BPA;NCBP1;ESR2;ESR1	P52597;P60953;Q13177;P09661;P05388	R-HSA-8950637;R-HSA-8950190;R-HSA-8950415;R-HSA-8950608;R-HSA-8950322
R-HSA-1483257	Phospholipid metabolism	0	315	1	459	0.0199052	0.8447027713091583	0.8447027713091583	1	219	0.014275470960172088	9606	Homo sapiens			GOLM1	Q8N661	R-HSA-8874435
R-HSA-195253	Degradation of beta-catenin by the destruction complex	0	78	1	697	0.00492891	0.8450925170099085	0.8450925170099085	1	23	0.00149925	9606	Homo sapiens			ESR1	Q13547	R-HSA-4641231
R-HSA-5687128	MAPK6/MAPK4 signaling	1	93	4	693	0.00587678	0.8489374690450913	0.8489374690450913	10	40	0.00260739	9606	Homo sapiens	TNRC6C	Q9HCJ0	DR1;TRIP12;ESR2;ESR1	Q9Y6Q9;Q12778;P01106;O43524	R-HSA-5687126;R-HSA-5687095;R-HSA-5687090;R-HSA-5692785;R-HSA-5687103;R-HSA-5687101;R-HSA-5692779;R-HSA-5687083;R-HSA-5687097;R-HSA-5687113
R-HSA-1500620	Meiosis	0	93	1	705	0.00587678	0.8500725489286981	0.8500725489286981	2	16	0.00104296	9606	Homo sapiens			ESR1	P38398	R-HSA-912503;R-HSA-912467
R-HSA-2682334	EPH-Ephrin signaling	1	102	2	693	0.0064455	0.8504490424362643	0.8504490424362643	16	56	0.00365035	9606	Homo sapiens	EPHA2	P29317	EPHA2;SORBS3	O00401;Q05397	R-HSA-3928602;R-HSA-3928600;R-HSA-3928607;R-HSA-3928604;R-HSA-3928597;R-HSA-3928660;R-HSA-3928628;R-HSA-3928651;R-HSA-4093327;R-HSA-3928584;R-HSA-3928648;R-HSA-3928591;R-HSA-3928588;R-HSA-3928578;R-HSA-3928642;R-HSA-3928646
R-HSA-9843745	Adipogenesis	0	147	3	654	0.0092891	0.8504490424362643	0.8504490424362643	8	33	0.0021511	9606	Homo sapiens			ESR2;ESR1;HNRNPR	P17676;Q15788;Q9Y6Q9;Q9UBK2;Q9Y2W1;Q00839;Q15596;Q09472	R-HSA-1183058;R-HSA-9844822;R-HSA-381377;R-HSA-381283;R-HSA-381309;R-HSA-977271;R-HSA-381337;R-HSA-9844360
R-HSA-112315	Transmission across Chemical Synapses	3	344	6	1603	0.0217378	0.8511480683152046	0.8511480683152046	11	167	0.010885861417117528	9606	Homo sapiens	NBEA;KRAS	P01116-1;Q8NFP9;P01116-2	NCBP1;ESR2;KRAS;RAB10;ESR1;HNRNPR	O75915;Q9UM54;P12931;P52292;P10636-8;P11142	R-HSA-888589;R-HSA-9619542;R-HSA-9619127;R-HSA-416320;R-HSA-9673173;R-HSA-210404;R-HSA-9612085;R-HSA-9668218;R-HSA-9619515;R-HSA-442732;R-HSA-112282
R-HSA-3769402	Deactivation of the beta-catenin transactivating complex	0	44	3	748	0.00278041	0.8519457444421379	0.8519457444421379	2	14	9.125871846685353E-4	9606	Homo sapiens			CDC42BPA;TRIP12;ESR1	O14686;Q9UBL3;Q15291;P63104	R-HSA-3769393;R-HSA-3364042
R-HSA-9907900	Proteasome assembly	0	52	3	770	0.00328594	0.8519457444421379	0.8519457444421379	3	40	0.00260739	9606	Homo sapiens			DR1;ESR2;ESR1	P60896;P62191;Q99460	R-HSA-9908007;R-HSA-9907954;R-HSA-9907980
R-HSA-168255	Influenza Infection	0	198	1	611	0.012511848341232227	0.854895	0.854895	4	59	0.0038459	9606	Homo sapiens			NCBP1	Q86U42;P52294;Q14974	R-HSA-168883;R-HSA-168310;R-HSA-168297;R-HSA-168317
R-HSA-453279	Mitotic G1 phase and G1/S transition	0	164	2	681	0.010363349131121642	0.8556233775505537	0.8556233775505537	4	101	0.00658366	9606	Homo sapiens			TRIP12;ESR1	Q13547;P11388;Q13627	R-HSA-1227670;R-HSA-1227671;R-HSA-1362270;R-HSA-8964531
R-HSA-9759194	Nuclear events mediated by NFE2L2	0	134	4	689	0.00846761	0.8609720514316508	0.8609720514316508	4	85	0.00554071	9606	Homo sapiens			DR1;TRIP12;GOLM1;ESR1	Q8N726;P01106;P08047;Q07817	R-HSA-9796069;R-HSA-9762097;R-HSA-9761836;R-HSA-9796043
R-HSA-9694635	Translation of Structural Proteins	0	85	2	757	0.00537125	0.8667986295976651	0.8667986295976651	16	46	0.0029985	9606	Homo sapiens			VPS41;HNRNPR	P0DTC3;Q99873;P0DTC9	R-HSA-9729300;R-HSA-9766608;R-HSA-9729330;R-HSA-9694363;R-HSA-9729279;R-HSA-9694392;R-HSA-9694718;R-HSA-9729307;R-HSA-9694370;R-HSA-9729318;R-HSA-9694662;R-HSA-9694438;R-HSA-9694373;R-HSA-9729283;R-HSA-9729260;R-HSA-9694794
R-HSA-432720	Lysosome Vesicle Biogenesis	0	43	3	788	0.00271722	0.8697854087910448	0.8697854087910448	2	8	5.21478391239163E-4	9606	Homo sapiens			SORBS3;DR1;KRAS	O14964;P05067	R-HSA-5671702;R-HSA-5229132
R-HSA-9637690	Response of Mtb to phagocytosis	0	51	1	782	0.00322275	0.8697854087910448	0.8697854087910448	2	30	0.00195554	9606	Homo sapiens			SORBS3	P14373;O14964	R-HSA-9635667;R-HSA-9636297
R-HSA-8864260	Transcriptional regulation by the AP-2 (TFAP2) family of transcription factors	2	52	8	1402	0.00328594	0.8703635297874851	0.8703635297874851	9	44	0.00286813	9606	Homo sapiens	ESR1	ENSG00000091831;P03372	DR1;EPHA2;TRIP12;ESR2;GOLM1;ESR1;ESR1;HNRNPR	Q6PL18;P06748;P00533;P01106;Q92754;P03372;Q09472	R-HSA-8937369;R-HSA-8864307;R-HSA-8864577;R-HSA-8865265;R-HSA-8869568;R-HSA-8874797;R-HSA-8864381;R-HSA-8864395;R-HSA-8864569
R-HSA-168164	Toll Like Receptor 3 (TLR3) Cascade	0	117	3	771	0.00739336	0.8707662945754997	0.8707662945754997	2	79	0.0051496	9606	Homo sapiens			HAND2;RAB10;ESR1	P18846;Q96CV9	R-HSA-9828209;R-HSA-199910
R-HSA-194315	Signaling by Rho GTPases	2	708	4	831	0.044739336492890996	0.8729365568715128	0.8729365568715128	19	203	0.013232514177693762	9606	Homo sapiens	CDC42BPA;EPHA2	P29317;Q5VT25	SORBS3;SORBS3;KRAS;ESR1	Q9BST9;P12931;Q15596;Q13177;P00519;Q9UQB8	R-HSA-8981931;R-HSA-9018794;R-HSA-5625745;R-HSA-2029465;R-HSA-9018766;R-HSA-9017507;R-HSA-9013157;R-HSA-9013145;R-HSA-9018808;R-HSA-2130194;R-HSA-5668932;R-HSA-9018746;R-HSA-5666178;R-HSA-9726848;R-HSA-9014449;R-HSA-9696266;R-HSA-9696271;R-HSA-9014294;R-HSA-9696268
R-HSA-9614085	FOXO-mediated transcription	0	110	6	761	0.00695103	0.8771224150041492	0.8771224150041492	23	85	0.00554071	9606	Homo sapiens			CHRM3;MCL1;MCL1;ESR2;ESR1;HEY2	O43521;Q12778;Q9BXH1;Q03135;Q9UBK2;Q96EB6;Q09472;O43524	R-HSA-9626962;R-HSA-9623059;R-HSA-9626928;R-HSA-9614423;R-HSA-9617972;R-HSA-9620532;R-HSA-9620891;R-HSA-9624985;R-HSA-9614562;R-HSA-9620515;R-HSA-9625699;R-HSA-9626945;R-HSA-9625510;R-HSA-9617735;R-HSA-9622980;R-HSA-9625828;R-HSA-9623018;R-HSA-9622667;R-HSA-9623240;R-HSA-9617833;R-HSA-9622604;R-HSA-9625324;R-HSA-9625101
R-HSA-5693567	HDR through Homologous Recombination (HRR) or Single Strand Annealing (SSA)	0	126	4	769	0.00796209	0.8777408634730359	0.8777408634730359	8	47	0.00306369	9606	Homo sapiens			SORBS3;DR1;SORBS3;ESR1	P60896;O75771;Q92993;P00519	R-HSA-5685318;R-HSA-5693589;R-HSA-5686469;R-HSA-5686483;R-HSA-9763137;R-HSA-5686657;R-HSA-5686410;R-HSA-5686587
R-HSA-5617472	Activation of anterior HOX genes in hindbrain development during early embryogenesis	0	116	4	749	0.00733017	0.8783562517587886	0.8783562517587886	6	43	0.00280295	9606	Homo sapiens			ESR2;ESR2;ESR1;HEY2	Q9Y6Q9;P49639;Q09472	R-HSA-5617431;R-HSA-5617862;R-HSA-5617859;R-HSA-5617458;R-HSA-5617452;R-HSA-5617896
R-HSA-5619507	Activation of HOX genes during differentiation	0	116	4	749	0.00733017	0.8783562517587886	0.8783562517587886	6	43	0.00280295	9606	Homo sapiens			ESR2;ESR2;ESR1;HEY2	Q9Y6Q9;P49639;Q09472	R-HSA-5617431;R-HSA-5617862;R-HSA-5617859;R-HSA-5617458;R-HSA-5617452;R-HSA-5617896
R-HSA-3899300	SUMOylation of transcription cofactors	0	44	2	837	0.00278041	0.8801842039867855	0.8801842039867855	10	27	0.00175999	9606	Homo sapiens			ESR2;ESR1	P17844;P48552;P06748;Q15788;Q92841;Q9UBK2;Q15596;Q09472	R-HSA-3899291;R-HSA-3903017;R-HSA-3900047;R-HSA-4086059;R-HSA-4086088;R-HSA-4085318;R-HSA-3900194;R-HSA-4086036;R-HSA-3900177;R-HSA-4085296
R-HSA-5693538	Homology Directed Repair	0	132	4	776	0.00834123	0.8804862260417292	0.8804862260417292	8	55	0.00358516	9606	Homo sapiens			SORBS3;DR1;SORBS3;ESR1	P60896;O75771;Q92993;P00519	R-HSA-5685318;R-HSA-5693589;R-HSA-5686469;R-HSA-5686483;R-HSA-9763137;R-HSA-5686657;R-HSA-5686410;R-HSA-5686587
R-HSA-8978868	Fatty acid metabolism	0	428	2	441	0.027045813586097946	0.8810880266503466	0.8810880266503466	2	231	0.015057688547030832	9606	Homo sapiens			NBEA;ESR2	P50416;Q9BYJ1	R-HSA-200406;R-HSA-8942208
R-HSA-937061	TRIF (TICAM1)-mediated TLR4 signaling	0	122	4	805	0.00770932	0.8834655816459357	0.8834655816459357	3	76	0.00495404	9606	Homo sapiens			EPHA2;HAND2;RAB10;ESR1	Q06124;P18846;Q96CV9	R-HSA-199910;R-HSA-9823934;R-HSA-166271
R-HSA-166166	MyD88-independent TLR4 cascade	0	122	4	807	0.00770932	0.8837594703843535	0.8837594703843535	3	78	0.00508441	9606	Homo sapiens			EPHA2;HAND2;RAB10;ESR1	Q06124;P18846;Q96CV9	R-HSA-199910;R-HSA-9823934;R-HSA-166271
R-HSA-111465	Apoptotic cleavage of cellular proteins	0	38	3	852	0.00240126	0.8840526304941521	0.8840526304941521	6	38	0.00247702	9606	Homo sapiens			EPHA2;ESR2;ESR1	P06396;Q05397;P08670;Q15149	R-HSA-201634;R-HSA-201622;R-HSA-201637;R-HSA-350319;R-HSA-350318;R-HSA-201628
R-HSA-9705683	SARS-CoV-2-host interactions	1	248	3	692	0.015671406003159558	0.8840526304941521	0.8840526304941521	3	67	0.00436738	9606	Homo sapiens	VPS41	P49754	CHRM3;NCBP1;MCL1	P52292;Q03135	R-HSA-9754518;R-HSA-9705299;R-HSA-9754537
R-HSA-9020591	Interleukin-12 signaling	0	84	5	801	0.00530806	0.8843450637507252	0.8843450637507252	5	56	0.00365035	9606	Homo sapiens			SORBS3;CDC42BPA;NCBP1;ESR2;ESR1	P52597;P60953;Q13177;P09661;P05388	R-HSA-8950637;R-HSA-8950190;R-HSA-8950415;R-HSA-8950608;R-HSA-8950322
R-HSA-9856649	Transcriptional and post-translational regulation of MITF-M expression and activity	0	79	2	809	0.0049921	0.8843450637507252	0.8843450637507252	3	37	0.00241184	9606	Homo sapiens			ESR1;HEY2	Q13547;Q96EB6	R-HSA-9825751;R-HSA-9825772;R-HSA-9732107
R-HSA-9716542	Signaling by Rho GTPases, Miro GTPases and RHOBTB3	2	724	4	866	0.0457504	0.8846576370475343	0.8846576370475343	19	212	0.0138192	9606	Homo sapiens	CDC42BPA;EPHA2	P29317;Q5VT25	SORBS3;SORBS3;KRAS;ESR1	Q9BST9;P12931;Q15596;Q13177;P00519;Q9UQB8	R-HSA-8981931;R-HSA-9018794;R-HSA-5625745;R-HSA-2029465;R-HSA-9018766;R-HSA-9017507;R-HSA-9013157;R-HSA-9013145;R-HSA-9018808;R-HSA-2130194;R-HSA-5668932;R-HSA-9018746;R-HSA-5666178;R-HSA-9726848;R-HSA-9014449;R-HSA-9696266;R-HSA-9696271;R-HSA-9014294;R-HSA-9696268
R-HSA-6791226	Major pathway of rRNA processing in the nucleolus and cytosol	0	189	3	799	0.011943127962085309	0.8872298069497957	0.8872298069497957	5	7	4.5629359233426766E-4	9606	Homo sapiens			NCBP1;ESR2;ESR1	Q8IY81;P46781;Q9Y4W2;P62249;P42285;P61247;P62753;P62241;P62263;P62244;P62266;P62277;P19338;P62280;Q71UM5;P15880	R-HSA-6791222;R-HSA-6791221;R-HSA-6791219;R-HSA-6791218;R-HSA-6791227
R-HSA-201722	Formation of the beta-catenin:TCF transactivating complex	0	66	4	842	0.00417062	0.8883637939210951	0.8883637939210951	4	13	8.474023857636399E-4	9606	Homo sapiens			DR1;TRIP12;ESR1;ESR1	Q13547;Q15291;P01106;O14686;Q9UBL3;Q92993	R-HSA-3299569;R-HSA-3451153;R-HSA-3364014;R-HSA-4411357
R-HSA-977225	Amyloid fiber formation	0	89	3	825	0.00562401	0.8883637939210951	0.8883637939210951	7	33	0.0021511	9606	Homo sapiens			DR1;KRAS;MCL1	Q93008;P05067	R-HSA-8871494;R-HSA-9010091;R-HSA-5661157;R-HSA-5692495;R-HSA-9010096;R-HSA-9010034;R-HSA-5661161
R-HSA-9663891	Selective autophagy	0	97	4	818	0.00612954	0.8894865691818592	0.8894865691818592	2	56	0.00365035	9606	Homo sapiens			ESR2;HAND2;RAB10;ESR1	P11142;Q96CV9	R-HSA-9613352;R-HSA-9824888
R-HSA-446728	Cell junction organization	1	126	3	809	0.00796209	0.8916989193608305	0.8916989193608305	9	70	0.00456294	9606	Homo sapiens	TNRC6C	Q9HCJ0	TRIP12;ESR2;ESR1	Q12906;P12814;Q15149;P08047	R-HSA-430308;R-HSA-9759809;R-HSA-9760402;R-HSA-9761027;R-HSA-9759516;R-HSA-9760652;R-HSA-9759950;R-HSA-432909;R-HSA-9759513
R-HSA-9758941	Gastrulation	0	167	2	756	0.010552922590837283	0.8919723833837445	0.8919723833837445	3	104	0.00677922	9606	Homo sapiens			GOLM1;ESR1	Q92754;Q5TAB7	R-HSA-9825555;R-HSA-9836270;R-HSA-9825615
R-HSA-2559583	Cellular Senescence	1	199	2	762	0.012575039494470775	0.8925172765902801	0.8925172765902801	13	90	0.00586663	9606	Homo sapiens	TNRC6C	Q9HCJ0	TRIP12;ESR1	Q96L91;P17676;Q8N726;Q16576;Q9Y294;P08047	R-HSA-6804998;R-HSA-3857336;R-HSA-3209111;R-HSA-3858387;R-HSA-3857328;R-HSA-3209114;R-HSA-3857329;R-HSA-3240957;R-HSA-4647593;R-HSA-3209151;R-HSA-3878123;R-HSA-3209096;R-HSA-9645672
R-HSA-72203	Processing of Capped Intron-Containing Pre-mRNA	2	299	6	1402	0.018894154818325435	0.892577	0.892577	32	35	0.00228147	9606	Homo sapiens	NCBP1;HNRNPR	Q09161;O43390	SORBS3;DR1;PTBP3;NCBP1;ESR2;ESR1	P52298;Q08211;Q92917;Q9UQ35;P38919;Q13123;Q14498;O43143;Q8IYB3;Q07955;P42285;Q13243;Q9BY77;P26368;P17844;Q86V81;Q01130;Q86U42;Q16629;Q13838	R-HSA-9770132;R-HSA-8849157;R-HSA-9770129;R-HSA-9770131;R-HSA-75079;R-HSA-9770141;R-HSA-75081;R-HSA-159050;R-HSA-75080;R-HSA-9770847;R-HSA-75083;R-HSA-9770142;R-HSA-75082;R-HSA-111439;R-HSA-9770119;R-HSA-77587;R-HSA-158484;R-HSA-75097;R-HSA-75096;R-HSA-75098;R-HSA-77594;R-HSA-72095;R-HSA-72103;R-HSA-72231;R-HSA-9770236;R-HSA-9772351;R-HSA-158447;R-HSA-9770145;R-HSA-72180;R-HSA-72185;R-HSA-9794542…
R-HSA-8868773	rRNA processing in the nucleus and cytosol	0	207	3	811	0.013080568720379148	0.8941357962365903	0.8941357962365903	5	15	9.777719835734307E-4	9606	Homo sapiens			NCBP1;ESR2;ESR1	Q8IY81;P46781;Q9Y4W2;P62249;P42285;P61247;P62753;P62241;P62263;P62244;P62266;P62277;P19338;P62280;Q71UM5;P15880	R-HSA-6791222;R-HSA-6791221;R-HSA-6791219;R-HSA-6791218;R-HSA-6791227
R-HSA-418594	G alpha (i) signalling events	1	428	2	488	0.027045813586097946	0.8941357962365903	0.8941357962365903	5	74	0.00482368	9606	Homo sapiens	NBEA	Q8NFP9	NCBP1;ESR1	P12931;P52292	R-HSA-8964329;R-HSA-9619127;R-HSA-112282;R-HSA-9668558;R-HSA-8964311
R-HSA-9658195	Leishmania infection	0	301	5	651	0.019020537124802527	0.8941357962365903	0.8941357962365903	4	95	0.00619256	9606	Homo sapiens			EPHA2;SORBS3;ESR2;KRAS;ESR1	P35579;P08238;P00519;Q9UQB8	R-HSA-9663426;R-HSA-2130194;R-HSA-2029465;R-HSA-874087
R-HSA-9824443	Parasitic Infection Pathways	0	301	5	651	0.019020537124802527	0.8941357962365903	0.8941357962365903	4	95	0.00619256	9606	Homo sapiens			EPHA2;SORBS3;ESR2;KRAS;ESR1	P35579;P08238;P00519;Q9UQB8	R-HSA-9663426;R-HSA-2130194;R-HSA-2029465;R-HSA-874087
R-HSA-1474165	Reproduction	0	146	1	800	0.00922591	0.8965187498274266	0.8965187498274266	9	44	0.00286813	9606	Homo sapiens			ESR1	P38398;Q92754	R-HSA-9827862;R-HSA-9828032;R-HSA-912503;R-HSA-9827870;R-HSA-9828024;R-HSA-912467;R-HSA-9828027;R-HSA-9827867;R-HSA-9827882
R-HSA-2173793	Transcriptional activity of SMAD2/SMAD3:SMAD4 heterotrimer	0	64	7	881	0.00404423	0.8988489532251318	0.8988489532251318	9	51	0.00332442	9606	Homo sapiens			DR1;PTBP3;NCBP1;TRIP12;MCL1;ESR1;HNRNPR	Q13547;P01106;P09874;P67809;Q93008;P08047;Q09472	R-HSA-870479;R-HSA-2187330;R-HSA-9733207;R-HSA-1484099;R-HSA-870437;R-HSA-9733247;R-HSA-2187325;R-HSA-2187309;R-HSA-2186607
R-HSA-75153	Apoptotic execution phase	0	54	4	897	0.00341232	0.8993597285632058	0.8993597285632058	11	57	0.00371553	9606	Homo sapiens			SORBS3;EPHA2;ESR2;ESR1	O00429;Q15149;P06396;Q05397;Q13177;P08670	R-HSA-211651;R-HSA-211650;R-HSA-201634;R-HSA-211712;R-HSA-201622;R-HSA-201637;R-HSA-351948;R-HSA-350319;R-HSA-350318;R-HSA-211583;R-HSA-201628
R-HSA-372790	Signaling by GPCR	4	877	12	1923	0.0554186	0.9011127863716335	0.9011127863716335	29	392	0.0255524	9606	Homo sapiens	CHRM3;NBEA;KRAS	P20309;P01116-1;Q8NFP9;P01116-2	CDC42BPA;EPHA2;KRAS;NCBP1;MCL1;GSPT1;ESR2;GOLM1;SH3BP5;ESR1;KRAS;ESR1	P08173;P00533;O00270;P12931;P52292;Q9P296;P60953;P61586;Q06187;P01350;P25101	R-HSA-9731924;R-HSA-3296304;R-HSA-749448;R-HSA-9704151;R-HSA-964811;R-HSA-202692;R-HSA-749452;R-HSA-9731931;R-HSA-8964634;R-HSA-8964317;R-HSA-8964241;R-HSA-2179387;R-HSA-112282;R-HSA-9624014;R-HSA-9668558;R-HSA-8964311;R-HSA-8964329;R-HSA-9619127;R-HSA-8964333;R-HSA-9704248;R-HSA-379048;R-HSA-2179407;R-HSA-870269;R-HSA-8964280;R-HSA-8964287;R-HSA-8964274;R-HSA-390649;R-HSA-8964340;R-HSA-8964278
R-HSA-446203	Asparagine N-linked glycosylation	1	442	1	534	0.027930489731437597	0.9013775960670011	0.9013775960670011	16	147	0.00958217	9606	Homo sapiens	RAB1A	P62820	CHRM3	Q92538	R-HSA-6807877;R-HSA-6807875;R-HSA-5694418;R-HSA-6807872;R-HSA-6814831;R-HSA-6809006;R-HSA-6809003;R-HSA-5694439;R-HSA-6809011;R-HSA-6809010;R-HSA-6814833;R-HSA-6807868;R-HSA-6807866;R-HSA-6807864;R-HSA-5694409;R-HSA-5694441
R-HSA-9772573	Late SARS-CoV-2 Infection Events	0	102	2	875	0.0064455	0.9033556769238598	0.9033556769238598	16	69	0.00449775	9606	Homo sapiens			VPS41;HNRNPR	P0DTC3;Q99873;P0DTC9	R-HSA-9729300;R-HSA-9766608;R-HSA-9729330;R-HSA-9694363;R-HSA-9729279;R-HSA-9694392;R-HSA-9694718;R-HSA-9729307;R-HSA-9694370;R-HSA-9729318;R-HSA-9694662;R-HSA-9694438;R-HSA-9694373;R-HSA-9729283;R-HSA-9729260;R-HSA-9694794
R-HSA-9909396	Circadian clock	0	148	5	830	0.00935229	0.9033556769238598	0.9033556769238598	12	78	0.00508441	9606	Homo sapiens			CHRM3;DR1;ESR2;ESR1;HEY2	Q9UK39;P48552;Q9UBK2;P50416;Q96EB6;Q9UIH9;Q09472	R-HSA-8878679;R-HSA-9932070;R-HSA-9932081;R-HSA-5663264;R-HSA-1801587;R-HSA-5663246;R-HSA-1368140;R-HSA-549424;R-HSA-5663293;R-HSA-9911580;R-HSA-9931531;R-HSA-9911560
R-HSA-112316	Neuronal System	3	490	6	1730	0.030963665086887835	0.9051018216716088	0.9051018216716088	11	221	0.014405840557981879	9606	Homo sapiens	NBEA;KRAS	P01116-1;Q8NFP9;P01116-2	NCBP1;ESR2;KRAS;RAB10;ESR1;HNRNPR	O75915;Q9UM54;P12931;P52292;P10636-8;P11142	R-HSA-888589;R-HSA-9619542;R-HSA-9619127;R-HSA-416320;R-HSA-9673173;R-HSA-210404;R-HSA-9612085;R-HSA-9668218;R-HSA-9619515;R-HSA-442732;R-HSA-112282
R-HSA-9635486	Infection with Mycobacterium tuberculosis	0	135	1	829	0.00853081	0.9057735015213306	0.9057735015213306	2	73	0.00475849	9606	Homo sapiens			SORBS3	P14373;O14964	R-HSA-9635667;R-HSA-9636297
R-HSA-9022692	Regulation of MECP2 expression and activity	1	39	1	927	0.00246445	0.9085964933201981	0.9085964933201981	4	14	9.125871846685353E-4	9606	Homo sapiens	TNRC6C	Q9HCJ0	HEY2	P42858	R-HSA-9023592;R-HSA-9021183;R-HSA-9021182;R-HSA-9615501
R-HSA-69275	G2/M Transition	1	205	3	812	0.012954186413902054	0.9092891483267531	0.9092891483267531	5	88	0.00573626	9606	Homo sapiens	TUBGCP6	Q96RT7	HAND2;RAB10;ESR1	Q09472;Q96CV9	R-HSA-2562594;R-HSA-3002811;R-HSA-2562526;R-HSA-4088162;R-HSA-380283
R-HSA-453274	Mitotic G2-G2/M phases	1	207	3	812	0.013080568720379148	0.909748	0.909748	5	90	0.00586663	9606	Homo sapiens	TUBGCP6	Q96RT7	HAND2;RAB10;ESR1	Q09472;Q96CV9	R-HSA-2562594;R-HSA-3002811;R-HSA-2562526;R-HSA-4088162;R-HSA-380283
R-HSA-1632852	Macroautophagy	0	158	4	861	0.0099842	0.9106590142348153	0.9106590142348153	2	96	0.00625774	9606	Homo sapiens			ESR2;HAND2;RAB10;ESR1	P11142;Q96CV9	R-HSA-9613352;R-HSA-9824888
R-HSA-195258	RHO GTPase Effectors	0	325	4	725	0.020537124802527645	0.9155100672197903	0.9155100672197903	6	113	0.00736588	9606	Homo sapiens			SORBS3;SORBS3;KRAS;ESR1	Q9BST9;Q15596;Q13177;P00519;Q9UQB8	R-HSA-2130194;R-HSA-8981931;R-HSA-5668932;R-HSA-5666178;R-HSA-5625745;R-HSA-2029465
R-HSA-1428517	Aerobic respiration and respiratory electron transport	0	361	1	743	0.022812006319115324	0.9169985678566521	0.9169985678566521	1	117	0.00762662	9606	Homo sapiens			GOLM1	P19404	R-HSA-6788556
R-HSA-5678895	Defective CFTR causes cystic fibrosis	0	53	2	989	0.00334913	0.9192857095555598	0.9192857095555598	3	8	5.21478391239163E-4	9606	Homo sapiens			TRIP12;SEC61A2	P13569	R-HSA-9700266;R-HSA-8866857;R-HSA-5679000
R-HSA-76002	Platelet activation, signaling and aggregation	0	294	7	777	0.0185782	0.9196948450782756	0.9196948450782756	6	119	0.00775699	9606	Homo sapiens			EPHA2;KRAS;SH3BP5;KRAS;SEC61A2;ESR1;KRAS	P04049;P21333;Q07889;Q05397;P27986	R-HSA-354165;R-HSA-443831;R-HSA-430096;R-HSA-354066;R-HSA-443439;R-HSA-443402
R-HSA-5357905	Regulation of TNFR1 signaling	0	54	4	1000	0.00341232	0.9213110977312656	0.9213110977312656	5	41	0.00267258	9606	Homo sapiens			TNRC6C;HAND2;RAB10;HEY2	P63244;Q13077;Q96CV9	R-HSA-5634228;R-HSA-9793680;R-HSA-5626962;R-HSA-5634221;R-HSA-9823816
R-HSA-166016	Toll Like Receptor 4 (TLR4) Cascade	0	166	5	933	0.010489731437598735	0.9215108672122411	0.9215108672122411	4	113	0.00736588	9606	Homo sapiens			EPHA2;SH3BP5;HAND2;RAB10;ESR1	Q06124;Q06187;P18846;Q96CV9	R-HSA-2559414;R-HSA-199910;R-HSA-9823934;R-HSA-166271
R-HSA-72312	rRNA processing	0	245	3	900	0.015481832543443918	0.922895	0.922895	5	21	0.00136888	9606	Homo sapiens			NCBP1;ESR2;ESR1	Q8IY81;P46781;Q9Y4W2;P62249;P42285;P61247;P62753;P62241;P62263;P62244;P62266;P62277;P19338;P62280;Q71UM5;P15880	R-HSA-6791222;R-HSA-6791221;R-HSA-6791219;R-HSA-6791218;R-HSA-6791227
R-HSA-162909	Host Interactions of HIV factors	0	138	3	944	0.00872038	0.9254031629688138	0.9254031629688138	5	54	0.00351998	9606	Homo sapiens			SORBS3;NCBP1;ESR1	Q13177;P06748;P52294;Q14974	R-HSA-180627;R-HSA-180736;R-HSA-180709;R-HSA-180725;R-HSA-164943
R-HSA-5619084	ABC transporter disorders	0	86	2	992	0.00543444	0.9263462001261745	0.9263462001261745	3	23	0.00149925	9606	Homo sapiens			TRIP12;SEC61A2	P13569	R-HSA-9700266;R-HSA-8866857;R-HSA-5679000
R-HSA-5688426	Deubiquitination	1	275	2	887	0.017377567140600316	0.927462	0.927462	4	77	0.00501923	9606	Homo sapiens	ESR1	P03372	SORBS3;MCL1	O75604;Q93008	R-HSA-6783238;R-HSA-870479;R-HSA-5689972;R-HSA-870437
R-HSA-199992	trans-Golgi Network Vesicle Budding	0	80	4	1002	0.00505529	0.9281972512929555	0.9281972512929555	3	19	0.00123851	9606	Homo sapiens			CHRM3;SORBS3;DR1;KRAS	Q92538;O14964;P05067	R-HSA-5671702;R-HSA-5229132;R-HSA-350769
R-HSA-425407	SLC-mediated transmembrane transport	1	420	2	678	0.026540284360189573	0.9310642341441743	0.9310642341441743	3	200	0.013036959780979076	9606	Homo sapiens	SLC39A10	Q9ULF5	SLC39A10;GOLM1	Q86YT5;Q6ZMH5	R-HSA-442405;R-HSA-433104;R-HSA-442345
R-HSA-373760	L1CAM interactions	1	130	5	976	0.00821485	0.9314145982231257	0.9314145982231257	4	54	0.00351998	9606	Homo sapiens	NCAN	O14594	EPHA2;ESR2;GOLM1;ESR1;ESR1	P00533;P29323;P11142	R-HSA-445087;R-HSA-445069;R-HSA-374683;R-HSA-443817
R-HSA-9833482	PKR-mediated signaling	0	88	5	1028	0.00556082	0.9329696956093626	0.9329696956093626	5	40	0.00260739	9606	Homo sapiens			NCBP1;TRIP12;RAB10;ESR1;HNRNPR	Q12905;Q08211;Q12906;P10636-8;P06748	R-HSA-9834807;R-HSA-9836404;R-HSA-9835328;R-HSA-9836159;R-HSA-9836383
R-HSA-9755511	KEAP1-NFE2L2 pathway	0	168	4	970	0.010616113744075829	0.9343228700542293	0.9343228700542293	5	117	0.00762662	9606	Homo sapiens			DR1;TRIP12;GOLM1;ESR1	P38398;Q8N726;P01106;P08047;Q07817	R-HSA-9796069;R-HSA-9762097;R-HSA-9761836;R-HSA-9796043;R-HSA-8932327
R-HSA-5693532	DNA Double-Strand Break Repair	0	171	7	1006	0.0108057	0.9359766230926923	0.9359766230926923	15	116	0.00756144	9606	Homo sapiens			SORBS3;DR1;SORBS3;NCBP1;ESR2;ESR1;ESR1	P38398;O75771;P60896;P52292;P53041;Q92993;P00519	R-HSA-5693589;R-HSA-5686578;R-HSA-5686483;R-HSA-5693599;R-HSA-5686587;R-HSA-5685318;R-HSA-5684006;R-HSA-9700998;R-HSA-5686469;R-HSA-5659781;R-HSA-9763137;R-HSA-5686657;R-HSA-5683405;R-HSA-5686410;R-HSA-5684008
R-HSA-1500931	Cell-Cell communication	1	165	4	997	0.0104265	0.9359766230926923	0.9359766230926923	11	93	0.00606219	9606	Homo sapiens	TNRC6C	Q9HCJ0	SORBS3;TRIP12;ESR2;ESR1	P12814;Q15149;Q12906;O00401;P46940;P08047	R-HSA-430308;R-HSA-532603;R-HSA-9759809;R-HSA-9760402;R-HSA-9761027;R-HSA-451377;R-HSA-9759516;R-HSA-9760652;R-HSA-9759950;R-HSA-432909;R-HSA-9759513
R-HSA-1474244	Extracellular matrix organization	1	351	2	845	0.0221801	0.9394721263933743	0.9394721263933743	4	330	0.021510983638615474	9606	Homo sapiens	NCAN	O14594	ESR2;ESR1	P12814;P50454	R-HSA-2424246;R-HSA-2731149;R-HSA-2022073;R-HSA-2089971
R-HSA-75893	TNF signaling	0	64	4	1103	0.00404423	0.9409983051144427	0.9409983051144427	8	58	0.00378072	9606	Homo sapiens			TNRC6C;HAND2;RAB10;HEY2	P63244;Q13077;Q96CV9	R-HSA-5357776;R-HSA-5634228;R-HSA-5626982;R-HSA-9793680;R-HSA-5357780;R-HSA-5626962;R-HSA-5634221;R-HSA-9823816
R-HSA-382556	ABC-family proteins mediated transport	0	111	2	1062	0.00701422	0.941299	0.941299	4	27	0.00175999	9606	Homo sapiens			TRIP12;SEC61A2	P13569	R-HSA-8866551;R-HSA-383190;R-HSA-8866851;R-HSA-5678863
R-HSA-168898	Toll-like Receptor Cascades	0	210	7	1050	0.013270142180094787	0.9468698039755808	0.9468698039755808	11	217	0.014145101362362297	9606	Homo sapiens			RSF1;EPHA2;GOLM1;SH3BP5;HAND2;RAB10;ESR1	P18846;P09429;Q9BT09;Q06124;Q06187;Q96CV9	R-HSA-2559414;R-HSA-1678923;R-HSA-6804100;R-HSA-9828209;R-HSA-6804099;R-HSA-199910;R-HSA-1678944;R-HSA-6805981;R-HSA-9823934;R-HSA-5432825;R-HSA-166271
R-HSA-9692914	SARS-CoV-1-host interactions	0	118	6	1114	0.00745656	0.9471410282665165	0.9471410282665165	8	48	0.00312887	9606	Homo sapiens			CHRM3;PTBP3;NCBP1;MCL1;GOLM1;ESR1	P06748;Q14974;Q03135;P52292;P09651;P08047;Q09472;Q07817	R-HSA-9704692;R-HSA-9705959;R-HSA-9706977;R-HSA-9727869;R-HSA-9737710;R-HSA-9727886;R-HSA-9704655;R-HSA-9731034
R-HSA-450531	Regulation of mRNA stability by proteins that bind AU-rich elements	0	80	8	1117	0.00505529	0.9472761295328851	0.9472761295328851	3	26	0.0016948	9606	Homo sapiens			CDC42BPA;NCBP1;TRIP12;TNRC6C;GSPT1;ESR2;ESR1;TNRC6C	Q04637;P11940;O95453;P11142;P63104	R-HSA-450422;R-HSA-450551;R-HSA-450620
R-HSA-447115	Interleukin-12 family signaling	0	96	5	1107	0.00606635	0.9476793998934797	0.9476793998934797	13	114	0.00743107	9606	Homo sapiens			SORBS3;CDC42BPA;NCBP1;ESR2;ESR1	P52597;P60953;Q13177;P09661;P05388;P42224	R-HSA-8950441;R-HSA-8950637;R-HSA-8950190;R-HSA-8950415;R-HSA-8983841;R-HSA-8983845;R-HSA-8983996;R-HSA-8950782;R-HSA-8950608;R-HSA-8950322;R-HSA-8984021;R-HSA-8984023;R-HSA-8950518
R-HSA-9917777	Epigenetic regulation by WDR5-containing histone modifying complexes	1	172	4	1093	0.010868878357030015	0.9505454845586468	0.9505454845586468	11	68	0.00443257	9606	Homo sapiens	DR1	Q01658	DR1;SORBS3;ESR1;HEY2	Q15291;Q14693;P61964;O14686;Q9UBL3;Q96EB6;Q96ES7;Q9BTK6;P00519;O75528	R-HSA-9859334;R-HSA-9841924;R-HSA-9821395;R-HSA-9677051;R-HSA-9677050;R-HSA-9842028;R-HSA-9828175;R-HSA-9675215;R-HSA-9675214;R-HSA-9843115;R-HSA-9676268
R-HSA-381038	XBP1(S) activates chaperone genes	0	95	1	1116	0.00600316	0.9505454845586468	0.9505454845586468	2	47	0.00306369	9606	Homo sapiens			ESR1	O76024;Q15084	R-HSA-1791131;R-HSA-1791169
R-HSA-9856651	MITF-M-dependent gene expression	1	168	3	1078	0.010616113744075829	0.9506720269655113	0.9506720269655113	9	113	0.00736588	9606	Homo sapiens	TNRC6C	Q9HCJ0	SORBS3;ESR1;HEY2	P38398;Q9UBK2;Q13547;Q96EB6;P31751	R-HSA-9858647;R-HSA-9858308;R-HSA-9854916;R-HSA-9858309;R-HSA-9858289;R-HSA-1449597;R-HSA-9854906;R-HSA-9926521;R-HSA-9825754
R-HSA-9612973	Autophagy	0	174	4	1086	0.010995260663507108	0.9509241576125197	0.9509241576125197	7	117	0.00762662	9606	Homo sapiens			ESR2;HAND2;RAB10;ESR1	P11142;Q96CV9	R-HSA-9626235;R-HSA-9622840;R-HSA-9613352;R-HSA-9615721;R-HSA-9824888;R-HSA-9625196;R-HSA-9626253
R-HSA-381070	IRE1alpha activates chaperones	0	101	1	1121	0.00638231	0.9515489548486731	0.9515489548486731	2	53	0.00345479	9606	Homo sapiens			ESR1	O76024;Q15084	R-HSA-1791131;R-HSA-1791169
R-HSA-1852241	Organelle biogenesis and maintenance	1	340	3	984	0.021484992101105844	0.9526539448522495	0.9526539448522495	10	86	0.00560589	9606	Homo sapiens	CRYBG3	Q9H0F7	CHRM3;TRIP12;ESR1	Q9UBK2;Q92538;P06576;O75695	R-HSA-1592233;R-HSA-5638007;R-HSA-5623508;R-HSA-5638004;R-HSA-5638016;R-HSA-1368140;R-HSA-5624127;R-HSA-5624126;R-HSA-1592244;R-HSA-1592247
R-HSA-8957322	Metabolism of steroids	0	335	2	929	0.021169036334913113	0.9545575286340997	0.9545575286340997	11	251	0.0163614	9606	Homo sapiens			NCBP1;ESR1	Q15596;Q15788;Q14974;P08047	R-HSA-2065550;R-HSA-2426148;R-HSA-2426161;R-HSA-2426163;R-HSA-2426146;R-HSA-2426157;R-HSA-2426156;R-HSA-5340251;R-HSA-2426153;R-HSA-2426152;R-HSA-2426155
R-HSA-373076	Class A/1 (Rhodopsin-like receptors)	1	414	3	880	0.026161137440758295	0.9551368184832673	0.9551368184832673	7	185	0.012059187797405646	9606	Homo sapiens	CHRM3	P20309	KRAS;MCL1;GSPT1	Q9P296;P08173;O00270;P25101	R-HSA-9731924;R-HSA-3296304;R-HSA-9704151;R-HSA-964811;R-HSA-390649;R-HSA-9704248;R-HSA-9731931
R-HSA-5633007	Regulation of TP53 Activity	0	178	4	1144	0.011248025276461295	0.9589934726780616	0.9589934726780616	16	97	0.00632293	9606	Homo sapiens			SORBS3;TRIP12;ESR2;ESR1	Q00987;O14744;Q8N726;O75604;Q09472	R-HSA-6804998;R-HSA-5689972;R-HSA-6804741;R-HSA-6804229;R-HSA-6795460;R-HSA-198599;R-HSA-6793666;R-HSA-6811479;R-HSA-6795667;R-HSA-3700992;R-HSA-6792863;R-HSA-6805022;R-HSA-6793661;R-HSA-6804379;R-HSA-3222093;R-HSA-6804955
R-HSA-5619115	Disorders of transmembrane transporters	0	268	2	1058	0.0169352	0.9593084542135217	0.9593084542135217	3	88	0.00573626	9606	Homo sapiens			TRIP12;SEC61A2	P13569	R-HSA-9700266;R-HSA-8866857;R-HSA-5679000
R-HSA-170834	Signaling by TGF-beta Receptor Complex	0	108	7	1207	0.00682464	0.9594129185717811	0.9594129185717811	9	100	0.00651848	9606	Homo sapiens			DR1;PTBP3;NCBP1;TRIP12;MCL1;ESR1;HNRNPR	Q13547;P01106;P09874;P67809;Q93008;P08047;Q09472	R-HSA-870479;R-HSA-2187330;R-HSA-9733207;R-HSA-1484099;R-HSA-870437;R-HSA-9733247;R-HSA-2187325;R-HSA-2187309;R-HSA-2186607
R-HSA-1643685	Disease	15	2659	23	7015	0.16802527646129542	0.9623742049723979	0.9623742049723979	168	1939	0.12639332507659215	9606	Homo sapiens	TNRC6C;NCBP1;NCAN;HEY2;VPS41;KRAS;ESR1;ESR2;MCL1	ENSG00000135547;Q09161;O14594;Q07820;Q9HCJ0;Q92731;Q9UBP5;P03372-3;P01116-1;ENSG00000143384;P03372-4;P49754;P01116;P01116-2;P03372	PTBP3;SORBS3;NCBP1;KRAS;VPS41;TRIP12;SH3BP5;GOLM1;KRAS;SEC61A2;SORBS3;CHRM3;DR1;CDC42BPA;EPHA2;MCL1;MCL1;ESR2;ESR1;ESR1;RAB1A;HEY2;HNRNPR	Q13547;O43521;Q08379;P06748;P61978;Q14974;Q07889;P27986;Q00987;O14964;Q9UQB8;P09651;P08047;P38398;P17676;P19338;P42229;Q03135;Q06124;Q09472;O43524;P08238;Q8N726;P52294;P00533;P01106;P60896;P52292;Q13177;Q9HD42;Q99873;P62753;Q07817;P62258;P05067;P17844;P0DTC3;P13569;P12931;P35579;P11686;Q86U42;P14373;P0DTC9;P00519;P11142	R-HSA-9656211;R-HSA-9656209;R-HSA-9754518;R-HSA-180736;R-HSA-9656215;R-HSA-9656214;R-HSA-9656213;R-HSA-9656212;R-HSA-9694363;R-HSA-9698179;R-HSA-9665408;R-HSA-8876948;R-HSA-9763200;R-HSA-5688899;R-HSA-167191;R-HSA-1839114;R-HSA-8870558;R-HSA-9727886;R-HSA-8868260;R-HSA-9836467;R-HSA-9851071;R-HSA-9694392;R-HSA-9610942;R-HSA-2400009;R-HSA-9694370;R-HSA-4396402;R-HSA-2130194;R-HSA-167478;R-HSA-9725…
R-HSA-1266738	Developmental Biology	10	1891	18	5055	0.11949447077409163	0.9644619684278178	0.9644619684278178	89	956	0.0623167	9606	Homo sapiens	TNRC6C;NCBP1;NCAN;HAND2;HEY2;KRAS;GSPT1;EPHA2	Q9HCJ0;Q09161;O14594;P61296;ENSG00000164107;Q9UBP5;P01116-1;P15170;P01116-2;P29317	ESR2;SORBS3;NCBP1;TRIP12;SH3BP5;GOLM1;TNRC6C;SORBS3;DR1;EPHA2;TNRC6C;ESR2;GSPT1;ESR1;ESR1;HEY2;HNRNPR;ESR1	Q13547;Q12778;Q92769;Q15788;P62805;Q9UBK2;Q07889;Q96EB6;P29323;P38398;P17676;P49639;P20930;Q06124;Q05397;Q5TAB7;Q09472;O43524;Q9UKV8;P00533;P01106;P61964;Q92754;Q9Y2W1;Q00839;Q15596;P23771;Q92993;P62495;Q04637;P12931;P11940;Q9Y6Q9;Q9H9Z2;Q86U42;O00401;P31751;P00519;P11142	R-HSA-9830423;R-HSA-9733781;R-HSA-8849797;R-HSA-9830418;R-HSA-9825555;R-HSA-1535903;R-HSA-500366;R-HSA-9618584;R-HSA-445069;R-HSA-3928628;R-HSA-9858308;R-HSA-9735302;R-HSA-5617862;R-HSA-9858309;R-HSA-5617859;R-HSA-8942224;R-HSA-445087;R-HSA-381337;R-HSA-374683;R-HSA-9844360;R-HSA-9634445;R-HSA-9732107;R-HSA-9820853;R-HSA-9011241;R-HSA-3928602;R-HSA-3928600;R-HSA-3928607;R-HSA-3928604;R-HSA-418863…
R-HSA-162906	HIV Infection	1	247	3	1197	0.0156082	0.9674764462194724	0.9674764462194724	14	160	0.0104296	9606	Homo sapiens	NCBP1	Q09161	SORBS3;NCBP1;ESR1	Q13177;P06748;P52294;Q14974	R-HSA-167072;R-HSA-180736;R-HSA-180709;R-HSA-167147;R-HSA-167083;R-HSA-164943;R-HSA-167087;R-HSA-167084;R-HSA-167085;R-HSA-180627;R-HSA-167089;R-HSA-167478;R-HSA-167191;R-HSA-180725
R-HSA-9006934	Signaling by Receptor Tyrosine Kinases	4	634	12	2967	0.040063191153238545	0.9704781211661934	0.9704781211661934	88	759	0.049475262368815595	9606	Homo sapiens	NCBP1;KRAS;ESR1	Q09161;P01116-1;P01116-2;P03372	SORBS3;CHRM3;PTBP3;EPHA2;NCBP1;MCL1;ESR2;GOLM1;SH3BP5;ESR1;KRAS;ESR1	P06401;Q15742;P52272;P00533;Q9UM73;Q07889;Q8WX92;Q07812;P29376;P27986;P61586;Q9UQB8;P09651;P18846;Q03135;P12931;Q06124;Q05397;P30530;P15056;Q09472	R-HSA-5654608;R-HSA-2029465;R-HSA-177931;R-HSA-9032067;R-HSA-1250463;R-HSA-5654618;R-HSA-201486;R-HSA-9613213;R-HSA-9701531;R-HSA-177938;R-HSA-171026;R-HSA-9612672;R-HSA-177942;R-HSA-8851859;R-HSA-186778;R-HSA-9851407;R-HSA-6803838;R-HSA-9613451;R-HSA-177944;R-HSA-177945;R-HSA-6803836;R-HSA-9603598;R-HSA-5654600;R-HSA-6803527;R-HSA-5654647;R-HSA-8851877;R-HSA-9036970;R-HSA-202144;R-HSA-6803523;R-…
R-HSA-109581	Apoptosis	0	180	8	1309	0.011374407582938388	0.9709701625040751	0.9709701625040751	39	142	0.00925624	9606	Homo sapiens			SORBS3;EPHA2;MCL1;TRIP12;MCL1;ESR2;GOLM1;ESR1	Q96LC9;O43521;Q13794;Q16611;P55957;Q8N726;O00429;Q15149;P06396;Q07812;Q13177;P08670;Q07817;Q9BXH1;Q05397	R-HSA-211715;R-HSA-211651;R-HSA-211650;R-HSA-211712;R-HSA-508162;R-HSA-139908;R-HSA-139909;R-HSA-211716;R-HSA-139914;R-HSA-351948;R-HSA-139913;R-HSA-139918;R-HSA-139919;R-HSA-139917;R-HSA-139920;R-HSA-168848;R-HSA-168849;R-HSA-201622;R-HSA-211734;R-HSA-114263;R-HSA-114264;R-HSA-201628;R-HSA-201634;R-HSA-114275;R-HSA-201637;R-HSA-350319;R-HSA-350318;R-HSA-9645694;R-HSA-114352;R-HSA-140214;R-HSA-14…
R-HSA-8986944	Transcriptional Regulation by MECP2	1	100	1	1350	0.00631912	0.9724336172022479	0.9724336172022479	7	77	0.00501923	9606	Homo sapiens	TNRC6C	Q9HCJ0	HEY2	P42858	R-HSA-9615570;R-HSA-9615554;R-HSA-9615571;R-HSA-9023592;R-HSA-9021183;R-HSA-9021182;R-HSA-9615501
R-HSA-9006936	Signaling by TGFB family members	1	178	7	1325	0.011248025276461295	0.9735519453666547	0.9735519453666547	14	148	0.00964735	9606	Homo sapiens	TNRC6C	Q9HCJ0	DR1;PTBP3;NCBP1;TRIP12;MCL1;ESR1;HNRNPR	Q13547;P01106;P09874;P67809;Q93008;P08047;Q09472	R-HSA-870479;R-HSA-2187330;R-HSA-9733207;R-HSA-870437;R-HSA-9733247;R-HSA-2187309;R-HSA-2186607;R-HSA-9839396;R-HSA-9860130;R-HSA-1484099;R-HSA-9860160;R-HSA-2187325;R-HSA-9860139;R-HSA-9860168
R-HSA-1169410	Antiviral mechanism by IFN-stimulated genes	0	172	5	1339	0.010868878357030015	0.9739597164679349	0.9739597164679349	6	71	0.00462812	9606	Homo sapiens			NCBP1;TRIP12;RAB10;ESR1;HNRNPR	Q08211;P06748;Q12905;P21333;Q12906;P10636-8	R-HSA-9834807;R-HSA-9836404;R-HSA-9835328;R-HSA-9836159;R-HSA-9836383;R-HSA-8985123
R-HSA-9824439	Bacterial Infection Pathways	0	209	3	1288	0.013206951026856241	0.9742947994335401	0.9742947994335401	5	152	0.00990809	9606	Homo sapiens			SORBS3;EPHA2;ESR1	P12931;P08238;P14373;O14964	R-HSA-9635667;R-HSA-8876948;R-HSA-5336420;R-HSA-9636297;R-HSA-112333
R-HSA-500792	GPCR ligand binding	1	609	3	923	0.0384834	0.974822	0.974822	7	217	0.014145101362362297	9606	Homo sapiens	CHRM3	P20309	KRAS;MCL1;GSPT1	Q9P296;P08173;O00270;P25101	R-HSA-9731924;R-HSA-3296304;R-HSA-9704151;R-HSA-964811;R-HSA-390649;R-HSA-9704248;R-HSA-9731931
R-HSA-69278	Cell Cycle, Mitotic	2	587	5	1850	0.0370932	0.9757372445149114	0.9757372445149114	19	367	0.023922821198096605	9606	Homo sapiens	RAB1A;TUBGCP6	Q96RT7;P62820	NCBP1;TRIP12;HAND2;RAB10;ESR1	Q13547;Q14974;P11388;Q13627;P36873;Q09472;Q96CV9	R-HSA-2172194;R-HSA-1227670;R-HSA-2562594;R-HSA-1227671;R-HSA-2314566;R-HSA-9853372;R-HSA-2314569;R-HSA-1362270;R-HSA-9624798;R-HSA-2214351;R-HSA-3002811;R-HSA-2172183;R-HSA-2562526;R-HSA-380316;R-HSA-380508;R-HSA-8964531;R-HSA-4088162;R-HSA-380283;R-HSA-9853385
R-HSA-8863678	Neurodegenerative Diseases	0	30	8	1483	0.00189573	0.9767669718735809	0.9767669718735809	9	22	0.00143407	9606	Homo sapiens			CDC42BPA;DR1;MCL1;KRAS;MCL1;ESR2;RAB1A;ESR1	O43521;Q08379;P62258;O43524;P05067	R-HSA-8870710;R-HSA-8870628;R-HSA-8868260;R-HSA-8863009;R-HSA-8870703;R-HSA-8870686;R-HSA-8870558;R-HSA-8870698;R-HSA-8863674
R-HSA-8862803	Deregulated CDK5 triggers multiple neurodegenerative pathways in Alzheimer's disease models	0	30	8	1483	0.00189573	0.9767669718735809	0.9767669718735809	9	22	0.00143407	9606	Homo sapiens			CDC42BPA;DR1;MCL1;KRAS;MCL1;ESR2;RAB1A;ESR1	O43521;Q08379;P62258;O43524;P05067	R-HSA-8870710;R-HSA-8870628;R-HSA-8868260;R-HSA-8863009;R-HSA-8870703;R-HSA-8870686;R-HSA-8870558;R-HSA-8870698;R-HSA-8863674
R-HSA-9734009	Defective Intrinsic Pathway for Apoptosis	0	33	8	1483	0.00208531	0.9768872443655656	0.9768872443655656	9	24	0.00156444	9606	Homo sapiens			CDC42BPA;DR1;MCL1;KRAS;MCL1;ESR2;RAB1A;ESR1	O43521;Q08379;P62258;O43524;P05067	R-HSA-8870710;R-HSA-8870628;R-HSA-8868260;R-HSA-8863009;R-HSA-8870703;R-HSA-8870686;R-HSA-8870558;R-HSA-8870698;R-HSA-8863674
R-HSA-9711123	Cellular response to chemical stress	0	287	4	1274	0.018135860979462876	0.9770665063245334	0.9770665063245334	5	173	0.011277	9606	Homo sapiens			DR1;TRIP12;GOLM1;ESR1	P38398;Q8N726;P01106;P08047;Q07817	R-HSA-9796069;R-HSA-9762097;R-HSA-9761836;R-HSA-9796043;R-HSA-8932327
R-HSA-199991	Membrane Trafficking	2	669	7	1785	0.042274881516587676	0.9772752484419874	0.9772752484419874	39	219	0.014275470960172088	9606	Homo sapiens	RAB10;RAB1A	P61026;P62820	CHRM3;SORBS3;DR1;KRAS;ESR2;ESR1;RAB1A	Q92538;Q9UM54;P35579;15996;O14964;P31751;Q9P2W9;P05067	R-HSA-5671702;R-HSA-1445143;R-HSA-5229132;R-HSA-5694418;R-HSA-6811427;R-HSA-6811426;R-HSA-6814831;R-HSA-1458463;R-HSA-6809006;R-HSA-6809003;R-HSA-2255342;R-HSA-2255343;R-HSA-6809011;R-HSA-6809010;R-HSA-6814833;R-HSA-6807868;R-HSA-8876188;R-HSA-6807866;R-HSA-6807864;R-HSA-5694409;R-HSA-6807877;R-HSA-2316352;R-HSA-8877475;R-HSA-6807875;R-HSA-6807872;R-HSA-1449597;R-HSA-6811415;R-HSA-5694439;R-HSA-6…
R-HSA-195721	Signaling by WNT	2	318	6	2047	0.0200948	0.978429	0.978429	12	157	0.010234013428068574	9606	Homo sapiens	TNRC6C;KRAS	Q9HCJ0;P01116-2	DR1;CDC42BPA;EPHA2;TRIP12;ESR1;ESR1	P34925;Q13547;Q15291;P01106;O14686;Q9UBL3;Q92993;P63104	R-HSA-3299569;R-HSA-4332359;R-HSA-3451153;R-HSA-4551555;R-HSA-3769393;R-HSA-5323545;R-HSA-4641231;R-HSA-3364042;R-HSA-4518575;R-HSA-3364014;R-HSA-4518585;R-HSA-4411357
R-HSA-9645723	Diseases of programmed cell death	0	97	8	1530	0.00612954	0.9823193927629962	0.9823193927629962	9	37	0.00241184	9606	Homo sapiens			CDC42BPA;DR1;MCL1;KRAS;MCL1;ESR2;RAB1A;ESR1	O43521;Q08379;P62258;O43524;P05067	R-HSA-8870710;R-HSA-8870628;R-HSA-8868260;R-HSA-8863009;R-HSA-8870703;R-HSA-8870686;R-HSA-8870558;R-HSA-8870698;R-HSA-8863674
R-HSA-1640170	Cell Cycle	3	724	5	2652	0.0457504	0.9832654145278572	0.9832654145278572	26	467	0.030441301088586142	9606	Homo sapiens	RAB1A;TUBGCP6;RSF1	Q96RT7;Q96T23;P62820	NCBP1;TRIP12;HAND2;RAB10;ESR1	P38398;Q13547;Q14974;Q9Y230;P11388;Q13627;Q00987;O60832;P36873;Q09472;Q96CV9	R-HSA-2172194;R-HSA-1227670;R-HSA-2562594;R-HSA-1227671;R-HSA-606287;R-HSA-164616;R-HSA-1362270;R-HSA-9624798;R-HSA-3002811;R-HSA-380316;R-HSA-380508;R-HSA-4088162;R-HSA-912467;R-HSA-9853385;R-HSA-6804741;R-HSA-2314566;R-HSA-9853372;R-HSA-2314569;R-HSA-2214351;R-HSA-2172183;R-HSA-2562526;R-HSA-912503;R-HSA-9671145;R-HSA-8964531;R-HSA-6804955;R-HSA-380283
R-HSA-9730414	MITF-M-regulated melanocyte development	1	233	3	1469	0.014723538704581358	0.98403	0.98403	12	150	0.00977772	9606	Homo sapiens	TNRC6C	Q9HCJ0	SORBS3;ESR1;HEY2	P38398;Q9UBK2;Q13547;Q96EB6;P31751	R-HSA-9858647;R-HSA-9825751;R-HSA-9858308;R-HSA-9854916;R-HSA-9858309;R-HSA-9858289;R-HSA-9825772;R-HSA-1449597;R-HSA-9854906;R-HSA-9926521;R-HSA-9825754;R-HSA-9732107
R-HSA-73887	Death Receptor Signaling	0	172	6	1544	0.010868878357030015	0.9841132936515926	0.9841132936515926	9	119	0.00775699	9606	Homo sapiens			MCL1;TNRC6C;MCL1;HAND2;RAB10;HEY2	P63244;O43521;Q13077;Q96CV9	R-HSA-205075;R-HSA-5357776;R-HSA-5634228;R-HSA-5626982;R-HSA-9793680;R-HSA-5357780;R-HSA-5626962;R-HSA-5634221;R-HSA-9823816
R-HSA-5653656	Vesicle-mediated transport	2	829	7	1848	0.052385466034755135	0.9858820803675459	0.9858820803675459	39	252	0.016426569324033635	9606	Homo sapiens	RAB10;RAB1A	P61026;P62820	CHRM3;SORBS3;DR1;KRAS;ESR2;ESR1;RAB1A	Q92538;Q9UM54;P35579;15996;O14964;P31751;Q9P2W9;P05067	R-HSA-5671702;R-HSA-1445143;R-HSA-5229132;R-HSA-5694418;R-HSA-6811427;R-HSA-6811426;R-HSA-6814831;R-HSA-1458463;R-HSA-6809006;R-HSA-6809003;R-HSA-2255342;R-HSA-2255343;R-HSA-6809011;R-HSA-6809010;R-HSA-6814833;R-HSA-6807868;R-HSA-8876188;R-HSA-6807866;R-HSA-6807864;R-HSA-5694409;R-HSA-6807877;R-HSA-2316352;R-HSA-8877475;R-HSA-6807875;R-HSA-6807872;R-HSA-1449597;R-HSA-6811415;R-HSA-5694439;R-HSA-6…
R-HSA-9678108	SARS-CoV-1 Infection	0	194	6	1577	0.0122591	0.9861692280436656	0.9861692280436656	9	159	0.010364383025878365	9606	Homo sapiens			CHRM3;PTBP3;NCBP1;MCL1;GOLM1;ESR1	P17844;P06748;Q14974;Q03135;P52292;P09651;P08047;Q09472;Q07817	R-HSA-9704692;R-HSA-9705959;R-HSA-9682631;R-HSA-9706977;R-HSA-9727869;R-HSA-9737710;R-HSA-9727886;R-HSA-9704655;R-HSA-9731034
R-HSA-73894	DNA Repair	0	380	7	1457	0.0240126	0.9861692280436656	0.9861692280436656	15	342	0.022293201225474218	9606	Homo sapiens			SORBS3;DR1;SORBS3;NCBP1;ESR2;ESR1;ESR1	P38398;O75771;P60896;P52292;P53041;Q92993;P00519	R-HSA-5693589;R-HSA-5686578;R-HSA-5686483;R-HSA-5693599;R-HSA-5686587;R-HSA-5685318;R-HSA-5684006;R-HSA-9700998;R-HSA-5686469;R-HSA-5659781;R-HSA-9763137;R-HSA-5686657;R-HSA-5683405;R-HSA-5686410;R-HSA-5684008
R-HSA-381119	Unfolded Protein Response (UPR)	0	156	1	1639	0.00985782	0.988488	0.988488	2	99	0.0064533	9606	Homo sapiens			ESR1	O76024;Q15084	R-HSA-1791131;R-HSA-1791169
R-HSA-201681	TCF dependent signaling in response to WNT	0	202	6	1637	0.012764612954186414	0.9885185758229716	0.9885185758229716	7	71	0.00462812	9606	Homo sapiens			DR1;CDC42BPA;EPHA2;TRIP12;ESR1;ESR1	P34925;Q13547;Q15291;P01106;O14686;Q9UBL3;Q92993;P63104	R-HSA-3299569;R-HSA-3451153;R-HSA-3769393;R-HSA-5323545;R-HSA-3364042;R-HSA-3364014;R-HSA-4411357
R-HSA-9694516	SARS-CoV-2 Infection	1	369	6	1601	0.023317535545023697	0.9900383229596741	0.9900383229596741	20	210	0.0136888	9606	Homo sapiens	VPS41	P49754	CHRM3;VPS41;NCBP1;MCL1;ESR1;HNRNPR	P17844;Q03135;P0DTC3;P52292;Q99873;P0DTC9	R-HSA-9729300;R-HSA-9754518;R-HSA-9766608;R-HSA-9729330;R-HSA-9705299;R-HSA-9694363;R-HSA-9729279;R-HSA-9694392;R-HSA-9694718;R-HSA-9729307;R-HSA-9694370;R-HSA-9729318;R-HSA-9694406;R-HSA-9694662;R-HSA-9694438;R-HSA-9694373;R-HSA-9729283;R-HSA-9729260;R-HSA-9694794;R-HSA-9754537
R-HSA-5357801	Programmed Cell Death	0	225	9	1729	0.014218009478672985	0.9909873888307159	0.9909873888307159	40	193	0.012580666188644809	9606	Homo sapiens			SORBS3;RSF1;EPHA2;MCL1;TRIP12;MCL1;ESR2;GOLM1;ESR1	Q96LC9;O43521;Q13794;Q16611;P55957;Q8N726;O00429;P09429;Q15149;P06396;Q07812;Q13177;P08670;Q07817;Q9BXH1;Q05397	R-HSA-211715;R-HSA-211651;R-HSA-211650;R-HSA-211712;R-HSA-508162;R-HSA-139908;R-HSA-139909;R-HSA-211716;R-HSA-139914;R-HSA-351948;R-HSA-139913;R-HSA-139918;R-HSA-139919;R-HSA-139917;R-HSA-139920;R-HSA-168848;R-HSA-168849;R-HSA-201622;R-HSA-211734;R-HSA-114263;R-HSA-114264;R-HSA-201628;R-HSA-201634;R-HSA-114275;R-HSA-201637;R-HSA-350319;R-HSA-350318;R-HSA-9645694;R-HSA-114352;R-HSA-140214;R-HSA-14…
R-HSA-212165	Epigenetic regulation of gene expression	1	343	7	1822	0.021674565560821486	0.9944484817015014	0.9944484817015014	16	119	0.00775699	9606	Homo sapiens	DR1	Q01658	DR1;RSF1;SORBS3;NCBP1;ESR2;ESR1;HEY2	Q13547;P60709;Q92769;Q14693;P61964;O14686;Q9UBL3;O75533;Q96EB6;Q9BTK6;Q9BQG0;O75528;Q15291;O60264;Q96ES7;Q9NR30;P00519;Q09472	R-HSA-5250930;R-HSA-9821395;R-HSA-9677051;R-HSA-5211239;R-HSA-9677050;R-HSA-427528;R-HSA-9859334;R-HSA-9841924;R-HSA-5250947;R-HSA-427409;R-HSA-9842028;R-HSA-9828175;R-HSA-9675215;R-HSA-9675214;R-HSA-9843115;R-HSA-9676268
R-HSA-109582	Hemostasis	2	805	10	2214	0.050868878357030016	0.9945102624206167	0.9945102624206167	12	342	0.022293201225474218	9606	Homo sapiens	KRAS	P01116-1;P01116-2	CHRM3;EPHA2;SORBS3;KRAS;MCL1;SH3BP5;KRAS;SEC61A2;ESR1;KRAS	P04049;Q03135;P21333;Q07889;Q06124;Q05397;P27986;P00519	R-HSA-354165;R-HSA-443831;R-HSA-210977;R-HSA-210294;R-HSA-204549;R-HSA-1013833;R-HSA-430096;R-HSA-354066;R-HSA-443439;R-HSA-204873;R-HSA-443402;R-HSA-210974
R-HSA-8953854	Metabolism of RNA	3	843	11	3155	0.053270142180094786	0.9948984894813714	0.9948984894813714	71	215	0.014014731764552507	9606	Homo sapiens	NCBP1;HNRNPR;GSPT1	Q09161;P15170;O43390	SORBS3;DR1;CDC42BPA;PTBP3;NCBP1;TRIP12;TNRC6C;ESR2;GSPT1;ESR1;TNRC6C	Q9H814;Q08211;P38919;Q13123;P46781;Q92900;Q14498;O43143;P62249;P42285;Q13243;P62241;P62263;P62244;P62266;P19338;Q9NPJ4;Q01130;P62280;Q71UM5;Q8IY81;P52298;Q92917;Q9UQ35;O95453;P62316;Q8IYB3;Q9Y4W2;Q07955;Q9BY77;Q86VM9;P26368;P61247;P62753;P63104;Q04637;P17844;P62277;P14678;Q86V81;P11940;Q86U42;P15880;Q16629;P11142;Q13838	R-HSA-9770132;R-HSA-8849157;R-HSA-9770129;R-HSA-429955;R-HSA-9770131;R-HSA-9933585;R-HSA-9770141;R-HSA-9770142;R-HSA-77585;R-HSA-9933575;R-HSA-77584;R-HSA-9770119;R-HSA-77587;R-HSA-77586;R-HSA-77589;R-HSA-77591;R-HSA-158484;R-HSA-77590;R-HSA-77593;R-HSA-77592;R-HSA-77594;R-HSA-72095;R-HSA-927889;R-HSA-927789;R-HSA-9935282;R-HSA-72103;R-HSA-77095;R-HSA-72231;R-HSA-77094;R-HSA-9772351;R-HSA-191790;…
R-HSA-162582	Signal Transduction	15	3049	28	8237	0.1926698262243286	0.995735	0.995735	392	2582	0.16830715077243988	9606	Homo sapiens	TNRC6C;CHRM3;NCBP1;NBEA;HEY2;KRAS;CDC42BPA;ESR1;ESR2;EPHA2	ENSG00000135547;Q09161;Q5VT25;P20309;Q9HCJ0;Q92731;Q9UBP5;P03372-3;P01116-1;P03372-4;Q8NFP9;P01116;P01116-2;P03372;P29317	PTBP3;ANKRD13C;RAB10;DR1;CDC42BPA;MCL1;GSPT1;ESR1;KRAS;HEY2;SORBS3;NCBP1;KRAS;TRIP12;GOLM1;SH3BP5;KRAS;SEC61A2;CHRM3;SORBS3;EPHA2;MCL1;TNRC6C;ESR2;ESR1;HAND2;HNRNPR;ESR1	Q13547;P06401;Q12778;Q15648;P09874;P27986;Q00987;P01350;Q9UQB8;Q99966;Q15291;P80370;Q03135;P67809;Q06124;Q05397;Q96CV9;Q9BST9;P52272;O95995;Q9UM73;Q13077;Q93008;P23771;P61586;Q92993;P62753;P63244;P20226;P12931;P53041;Q9P296;P00519;P04049;O43521;Q15742;Q15788;O14686;Q07889;P01116-2;P25101;P09651;P08047;Q5VWX1;P08173;P18846;O00270;Q9Y5J3;P30530;Q06187;P15056;Q09472;O43524;P34925;Q5S007;P48552;P0053…	R-HSA-9018505;R-HSA-3296304;R-HSA-9008267;R-HSA-1606682;R-HSA-9632918;R-HSA-9793680;R-HSA-9008271;R-HSA-5654608;R-HSA-9008270;R-HSA-5626962;R-HSA-3769393;R-HSA-9018497;R-HSA-9018499;R-HSA-9008258;R-HSA-5654618;R-HSA-2187309;R-HSA-9018503;R-HSA-9701531;R-HSA-171026;R-HSA-5668932;R-HSA-9008285;R-HSA-9021596;R-HSA-9632906;R-HSA-9613451;R-HSA-8964241;R-HSA-9632910;R-HSA-2187325;R-HSA-5654600;R-HSA-90…
R-HSA-168249	Innate Immune System	3	1334	15	2681	0.084297	0.9959924088999639	0.9959924088999639	28	744	0.0484975	9606	Homo sapiens	RAB10;KRAS	P01116-1;P61026;P01116-2	RSF1;TSPAN6;SORBS3;KRAS;NCBP1;GOLM1;SH3BP5;KRAS;RAB10;SEC61A2;EPHA2;MCL1;HAND2;ESR1;KRAS	P04049;Q08211;P08238;O43561-2;P09429;Q9BT09;Q9UQB8;Q04206;Q9NY25;P18846;Q06124;Q9P296;Q06187;P00519;Q96CV9	R-HSA-964811;R-HSA-3134954;R-HSA-2424481;R-HSA-2029465;R-HSA-5621573;R-HSA-2559414;R-HSA-1678923;R-HSA-2396599;R-HSA-210271;R-HSA-5660980;R-HSA-6804100;R-HSA-9828209;R-HSA-6804099;R-HSA-199910;R-HSA-874087;R-HSA-9823934;R-HSA-5432825;R-HSA-6798743;R-HSA-2130194;R-HSA-2730843;R-HSA-5624486;R-HSA-2424477;R-HSA-5624492;R-HSA-1678944;R-HSA-6805981;R-HSA-5624494;R-HSA-2395801;R-HSA-166271
R-HSA-913531	Interferon Signaling	0	404	11	1964	0.025529225908372827	0.9967806451266777	0.9967806451266777	14	125	0.0081481	9606	Homo sapiens			PTBP3;EPHA2;KRAS;NCBP1;TRIP12;KRAS;RAB10;SEC61A2;ESR1;KRAS;HNRNPR	P04049;Q08211;P06748;P52294;Q14974;Q12905;P21333;P67809;Q06124;Q12906;P10636-8	R-HSA-9834807;R-HSA-9836404;R-HSA-9734547;R-HSA-9710963;R-HSA-9836159;R-HSA-9836383;R-HSA-8985123;R-HSA-9732729;R-HSA-9736836;R-HSA-997309;R-HSA-909721;R-HSA-913529;R-HSA-9835328;R-HSA-9710959
R-HSA-3108232	SUMO E3 ligases SUMOylate target proteins	1	184	7	2356	0.011627172195892575	0.9980759896743013	0.9980759896743013	33	132	0.00860439	9606	Homo sapiens	ESR1	P03372	SORBS3;PTBP3;NCBP1;TRIP12;ESR2;ESR1;HNRNPR	P07910;Q13547;P06401;P06748;Q92769;P61978;Q15788;P62805;Q92841;Q9UBK2;P09874;Q00987;P03372;P38398;Q02447;Q02880;Q09472;P48552;Q8N726;Q15596;P17844;P11388;P10276;P11387	R-HSA-4641350;R-HSA-4570496;R-HSA-4570499;R-HSA-4641345;R-HSA-4616015;R-HSA-4568846;R-HSA-4085296;R-HSA-4341072;R-HSA-3903017;R-HSA-6804468;R-HSA-4341073;R-HSA-4641362;R-HSA-4086059;R-HSA-4090408;R-HSA-4615889;R-HSA-3900194;R-HSA-2997616;R-HSA-4551768;R-HSA-3000434;R-HSA-2997709;R-HSA-3899291;R-HSA-5228525;R-HSA-5228523;R-HSA-4086036;R-HSA-3900177;R-HSA-4570485;R-HSA-4551604;R-HSA-3247493;R-HSA-3…
R-HSA-1280215	Cytokine Signaling in Immune system	5	1095	18	4621	0.0691943	0.9981166832541615	0.9981166832541615	56	791	0.0515612	9606	Homo sapiens	KRAS;MCL1	Q07820;P01116-1;ENSG00000143384;P01116;P01116-2	PTBP3;KRAS;NCBP1;TRIP12;SORBS3;SH3BP5;KRAS;RAB10;SEC61A2;SORBS3;CDC42BPA;EPHA2;MCL1;MCL1;ESR2;ESR1;KRAS;HNRNPR	P04049;Q08211;O43521;P06748;Q14974;O15357;Q07889;P27986;P42224;P40222;P18827;P18846;P67809;Q06124;O43524;P52597;P52294;P21333;P60953;Q13177;P10636-8;P23771;P09661;P05388;P63104;P12931;Q12905;Q12906	R-HSA-9734547;R-HSA-8950415;R-HSA-1369114;R-HSA-9736836;R-HSA-6793975;R-HSA-9680385;R-HSA-9606784;R-HSA-909721;R-HSA-1112708;R-HSA-9607301;R-HSA-9607304;R-HSA-9009558;R-HSA-8950441;R-HSA-9834807;R-HSA-8950190;R-HSA-8983841;R-HSA-8985123;R-HSA-9607224;R-HSA-9674808;R-HSA-8983845;R-HSA-9014052;R-HSA-997309;R-HSA-9014074;R-HSA-8983996;R-HSA-8950322;R-HSA-9836383;R-HSA-9680348;R-HSA-9674816;R-HSA-983…
R-HSA-73857	RNA Polymerase II Transcription	8	1715	18	5914	0.10837282780410742	0.9982444529593841	0.9982444529593841	156	940	0.0612737	9606	Homo sapiens	TNRC6C;NCBP1;HAND2;HEY2;KRAS;ESR1;ESR2	Q9HCJ0;Q09161;P61296;Q92731;ENSG00000091831;Q9UBP5;P01116;P03372	PTBP3;SORBS3;NCBP1;TRIP12;GOLM1;RAB10;SORBS3;CHRM3;DR1;EPHA2;MCL1;MCL1;ESR2;ESR1;ESR1;RAB1A;HEY2;HNRNPR	Q13547;Q9H814;O43521;Q12778;Q15648;P06748;P55957;Q9NVC6;P09874;Q9UBK2;Q15561;Q96EB6;Q00987;O14744;P03372;P42224;P08047;P38398;Q03135;Q9NPJ6;P67809;Q06124;Q09472;O43524;Q13794;Q8N726;P00533;P01106;Q92754;Q96PK6;Q8WX92;Q07812;Q93008;Q99873;Q92696;P24386;O75604;P29279;Q6PL18;Q9BXH1;P20226;P55040;P18615;P42858;P12931;P00519	R-HSA-113409;R-HSA-3215152;R-HSA-8937097;R-HSA-8985227;R-HSA-8931981;R-HSA-9008015;R-HSA-8951951;R-HSA-8939904;R-HSA-9620891;R-HSA-9624985;R-HSA-8864395;R-HSA-2187309;R-HSA-8936068;R-HSA-8937369;R-HSA-77586;R-HSA-9622667;R-HSA-77592;R-HSA-6791291;R-HSA-2187325;R-HSA-6810234;R-HSA-9615501;R-HSA-8952232;R-HSA-8936616;R-HSA-8951977;R-HSA-5689972;R-HSA-8937134;R-HSA-870437;R-HSA-8952226;R-HSA-6811479…
R-HSA-2990846	SUMOylation	1	193	7	2392	0.012195892575039495	0.9982642162570923	0.9982642162570923	33	141	0.00919106	9606	Homo sapiens	ESR1	P03372	SORBS3;PTBP3;NCBP1;TRIP12;ESR2;ESR1;HNRNPR	P07910;Q13547;P06401;P06748;Q92769;P61978;Q15788;P62805;Q92841;Q9UBK2;P09874;Q00987;P03372;P38398;Q02447;Q02880;Q09472;P48552;Q8N726;Q15596;P17844;P11388;P10276;P11387	R-HSA-4641350;R-HSA-4570496;R-HSA-4570499;R-HSA-4641345;R-HSA-4616015;R-HSA-4568846;R-HSA-4085296;R-HSA-4341072;R-HSA-3903017;R-HSA-6804468;R-HSA-4341073;R-HSA-4641362;R-HSA-4086059;R-HSA-4090408;R-HSA-4615889;R-HSA-3900194;R-HSA-2997616;R-HSA-4551768;R-HSA-3000434;R-HSA-2997709;R-HSA-3899291;R-HSA-5228525;R-HSA-5228523;R-HSA-4086036;R-HSA-3900177;R-HSA-4570485;R-HSA-4551604;R-HSA-3247493;R-HSA-3…
R-HSA-449147	Signaling by Interleukins	2	646	7	2915	0.0408215	0.9982702141773582	0.9982702141773582	27	505	0.0329183	9606	Homo sapiens	MCL1	Q07820;ENSG00000143384	SORBS3;CDC42BPA;EPHA2;NCBP1;TRIP12;ESR2;ESR1	P52597;P60953;Q13177;P23771;P09661;P05388;P42224;P40222;P63104;P18827;P18846;Q06124	R-HSA-8950415;R-HSA-6793975;R-HSA-1112708;R-HSA-8950608;R-HSA-449117;R-HSA-8984021;R-HSA-8984023;R-HSA-8985943;R-HSA-9009558;R-HSA-8950441;R-HSA-8950637;R-HSA-199910;R-HSA-8950190;R-HSA-8985966;R-HSA-8983841;R-HSA-914022;R-HSA-8983845;R-HSA-9014052;R-HSA-9014074;R-HSA-8983996;R-HSA-8987132;R-HSA-8987007;R-HSA-8950782;R-HSA-912757;R-HSA-8950322;R-HSA-6790041;R-HSA-8950518
R-HSA-3700989	Transcriptional Regulation by TP53	1	486	9	2263	0.0307109	0.9987678033458368	0.9987678033458368	28	258	0.016817678117463007	9606	Homo sapiens	TNRC6C	Q9HCJ0	SORBS3;MCL1;TRIP12;MCL1;ESR2;RAB10;ESR1;RAB1A;HNRNPR	Q13794;P06748;P55957;Q8N726;Q07812;Q99873;Q00987;O14744;Q92696;P24386;O75604;Q9BXH1;Q09472	R-HSA-3700984;R-HSA-3215152;R-HSA-2318752;R-HSA-198599;R-HSA-139913;R-HSA-6803892;R-HSA-2321904;R-HSA-6793661;R-HSA-6791291;R-HSA-6804998;R-HSA-5689972;R-HSA-6804741;R-HSA-6804229;R-HSA-6795460;R-HSA-6793666;R-HSA-6801089;R-HSA-6801101;R-HSA-6801675;R-HSA-6811479;R-HSA-6801109;R-HSA-140214;R-HSA-6795667;R-HSA-3700992;R-HSA-6792863;R-HSA-6805022;R-HSA-6804379;R-HSA-3222093;R-HSA-6804955
R-HSA-74160	Gene expression (Transcription)	9	1990	19	6583	0.12575039494470774	0.9989317291003583	0.9989317291003583	177	1140	0.0743107	9606	Homo sapiens	TNRC6C;DR1;NCBP1;HAND2;HEY2;KRAS;ESR1;ESR2	Q01658;Q9HCJ0;Q09161;P61296;Q92731;ENSG00000091831;Q9UBP5;P01116;P03372	PTBP3;RSF1;SORBS3;NCBP1;TRIP12;GOLM1;RAB10;SORBS3;CHRM3;DR1;EPHA2;MCL1;MCL1;ESR2;ESR1;ESR1;RAB1A;HEY2;HNRNPR	Q13547;Q12778;Q15648;Q92769;P09874;O75533;Q15561;Q96EB6;Q00987;O14744;P03372;Q9BQG0;P42224;P38398;Q15291;Q03135;Q9NPJ6;P67809;Q06124;Q13794;Q8N726;Q92754;Q96PK6;Q93008;P24386;O75604;P29279;O75528;Q6PL18;P20226;P12931;P00519;Q9H814;O43521;P60709;P06748;P55957;P17480;Q9NVC6;Q14693;O14686;Q9UBK2;Q9BTK6;P08047;O60264;Q9NR30;Q09472;O43524;O15160;P00533;P01106;P61964;Q9UBL3;Q8WX92;Q07812;Q99873;Q92696;…	R-HSA-113409;R-HSA-73729;R-HSA-3215152;R-HSA-8937097;R-HSA-8985227;R-HSA-8931981;R-HSA-9008015;R-HSA-8951951;R-HSA-8939904;R-HSA-9620891;R-HSA-9624985;R-HSA-8864395;R-HSA-2187309;R-HSA-8936068;R-HSA-427528;R-HSA-8937369;R-HSA-77586;R-HSA-9622667;R-HSA-77592;R-HSA-6791291;R-HSA-2187325;R-HSA-426522;R-HSA-6810234;R-HSA-9615501;R-HSA-8952232;R-HSA-8936616;R-HSA-8951977;R-HSA-5689972;R-HSA-5250930;R-…
R-HSA-9679506	SARS-CoV Infections	1	576	8	2319	0.036398104265402846	0.9990285517935094	0.9990285517935094	29	401	0.026139104360863048	9606	Homo sapiens	VPS41	P49754	CHRM3;PTBP3;NCBP1;VPS41;MCL1;GOLM1;ESR1;HNRNPR	P06748;Q14974;P52292;Q99873;P09651;P08047;Q07817;P17844;Q03135;P0DTC3;P0DTC9;Q09472	R-HSA-9729300;R-HSA-9754518;R-HSA-9766608;R-HSA-9705299;R-HSA-9694363;R-HSA-9731034;R-HSA-9729307;R-HSA-9682631;R-HSA-9694406;R-HSA-9694662;R-HSA-9729283;R-HSA-9694794;R-HSA-9727886;R-HSA-9704655;R-HSA-9704692;R-HSA-9729330;R-HSA-9727869;R-HSA-9729279;R-HSA-9694392;R-HSA-9694718;R-HSA-9694370;R-HSA-9729318;R-HSA-9705959;R-HSA-9706977;R-HSA-9694438;R-HSA-9694373;R-HSA-9729260;R-HSA-9737710;R-HSA-9…
R-HSA-212436	Generic Transcription Pathway	7	1573	18	5739	0.0993997	0.999089	0.999089	142	879	0.0572974	9606	Homo sapiens	TNRC6C;HAND2;HEY2;KRAS;ESR1;ESR2	Q9HCJ0;P61296;Q92731;ENSG00000091831;Q9UBP5;P01116;P03372	PTBP3;SORBS3;NCBP1;TRIP12;GOLM1;RAB10;SORBS3;CHRM3;DR1;EPHA2;MCL1;MCL1;ESR2;ESR1;ESR1;RAB1A;HEY2;HNRNPR	Q13547;O43521;Q12778;Q15648;P06748;P55957;Q9NVC6;P09874;Q9UBK2;Q15561;Q96EB6;Q00987;O14744;P03372;P42224;P08047;P38398;Q03135;Q9NPJ6;P67809;Q06124;Q09472;O43524;Q13794;Q8N726;P00533;P01106;Q92754;Q96PK6;Q07812;Q93008;Q99873;Q92696;P24386;O75604;P29279;Q6PL18;Q9BXH1;P55040;P42858;P12931;P00519	R-HSA-3215152;R-HSA-8937097;R-HSA-8985227;R-HSA-8931981;R-HSA-9008015;R-HSA-8951951;R-HSA-8939904;R-HSA-9620891;R-HSA-9624985;R-HSA-8864395;R-HSA-2187309;R-HSA-8936068;R-HSA-8937369;R-HSA-9622667;R-HSA-6791291;R-HSA-2187325;R-HSA-9615501;R-HSA-8952232;R-HSA-8936616;R-HSA-8951977;R-HSA-5689972;R-HSA-8937134;R-HSA-870437;R-HSA-8952226;R-HSA-6811479;R-HSA-8935864;R-HSA-9625510;R-HSA-3700992;R-HSA-96…
R-HSA-597592	Post-translational protein modification	5	1674	12	4585	0.10578199052132702	0.9992758360416204	0.9992758360416204	71	598	0.038980509745127435	9606	Homo sapiens	RAB10;RAB1A;GOLM1;ESR1;ZC3H15	Q8NBJ4;P61026;Q8WU90;P03372;P62820	SORBS3;CHRM3;DR1;PTBP3;NCBP1;TRIP12;MCL1;ESR2;GSPT1;ESR1;RAB1A;HNRNPR	P07910;Q13547;P06401;P06748;Q92769;P61978;Q15788;Q99460;P62805;Q92841;Q9UBK2;P09874;Q00987;P03372;P38398;P62266;Q02447;Q02880;Q09472;P0CG47;P62917;P48552;Q92538;Q8N726;P60896;Q15596;Q93008;P26368;Q92696;P46776;O75604;P62753;P62495;P17844;P11388;P62191;P10276;P11387;P15880;P11142	R-HSA-4641350;R-HSA-9630993;R-HSA-5694418;R-HSA-9629591;R-HSA-4641345;R-HSA-6814831;R-HSA-4616015;R-HSA-4085296;R-HSA-4341072;R-HSA-3903017;R-HSA-6804468;R-HSA-4341073;R-HSA-8879123;R-HSA-4641362;R-HSA-4086059;R-HSA-4090408;R-HSA-6814833;R-HSA-4615889;R-HSA-3900194;R-HSA-9907980;R-HSA-4551768;R-HSA-8853529;R-HSA-5694409;R-HSA-3899291;R-HSA-5689972;R-HSA-5228525;R-HSA-6807877;R-HSA-9630769;R-HSA-5…
R-HSA-168256	Immune System	8	2664	23	6095	0.16834123222748815	0.9996814192676128	0.9996814192676128	92	1733	0.1129652565021837	9606	Homo sapiens	SEC61A2;RAB10;TRIP12;KRAS;MCL1	Q9H9S3;Q14669;Q07820;P01116-1;ENSG00000143384;P01116;P01116-2;P61026	PTBP3;RSF1;TSPAN6;SORBS3;KRAS;NCBP1;TRIP12;SORBS3;GOLM1;SH3BP5;KRAS;RAB10;SEC61A2;SORBS3;CDC42BPA;EPHA2;MCL1;MCL1;ESR2;HAND2;ESR1;KRAS;HNRNPR	P04049;Q08211;O43521;P06748;Q14974;Q9BT09;O15357;Q07889;P27986;P42224;Q9UQB8;P40222;Q04206;P18827;P18846;P67809;Q06124;Q06187;Q96CV9;O43524;P52597;P08238;O43561-2;P52294;P09429;P21333;P60953;Q13177;P10636-8;P23771;P09661;P05388;P63104;Q9NY25;P12931;Q12905;Q12906;Q9P296;P00519	R-HSA-2424481;R-HSA-392835;R-HSA-9734547;R-HSA-2029465;R-HSA-8950415;R-HSA-1369114;R-HSA-9736836;R-HSA-5621573;R-HSA-6793975;R-HSA-2559414;R-HSA-9680385;R-HSA-9606784;R-HSA-2396599;R-HSA-909721;R-HSA-1112708;R-HSA-9606151;R-HSA-9607301;R-HSA-9607304;R-HSA-9009558;R-HSA-8950441;R-HSA-9834807;R-HSA-8950190;R-HSA-8983841;R-HSA-8985123;R-HSA-9607224;R-HSA-9823934;R-HSA-5432825;R-HSA-9674808;R-HSA-898…
R-HSA-382551	Transport of small molecules	1	1000	5	2327	0.0631912	0.9997392742984895	0.9997392742984895	9	465	0.0303109	9606	Homo sapiens	SLC39A10	Q9ULF5	TRIP12;SLC39A10;GOLM1;SEC61A2;ESR1	P13569;Q6ZMH5;P02787;Q86YT5	R-HSA-8866551;R-HSA-917839;R-HSA-383190;R-HSA-442405;R-HSA-8866851;R-HSA-433104;R-HSA-5678863;R-HSA-917888;R-HSA-442345
R-HSA-392499	Metabolism of proteins	7	2379	17	5880	0.15033175355450237	0.9997671886922078	0.9997671886922078	103	891	0.058079655824261785	9606	Homo sapiens	SEC61A2;RAB10;RAB1A;GOLM1;ESR1;ZC3H15;GSPT1	Q9H9S3;Q8NBJ4;P15170;Q8WU90;P61026;P03372;P62820	PTBP3;NCBP1;KRAS;TRIP12;GOLM1;SH3BP5;TNRC6C;SORBS3;CHRM3;DR1;MCL1;TNRC6C;ESR2;GSPT1;ESR1;RAB1A;HNRNPR	P24593;Q13547;P06401;Q92769;P61978;Q92841;P09874;Q00987;P03372;P38398;P62266;Q02447;Q02880;P0CG47;P62917;Q8N726;P60896;Q93008;P26368;O75604;P62753;P62191;P11686;P10276;P15880;P07910;P60709;P06748;Q15788;Q99460;P62805;Q9UBK2;P47897;Q9NV70;Q96KP1;P40429;Q09472;P48552;Q92538;Q15596;Q92696;P46776;P05067;P62495;Q04637;P17844;P11940;Q5ST30;P11388;P11387;P11142	R-HSA-4641350;R-HSA-5686359;R-HSA-9629591;R-HSA-4641345;R-HSA-6814831;R-HSA-4616015;R-HSA-4085296;R-HSA-4341072;R-HSA-3903017;R-HSA-4341073;R-HSA-4641362;R-HSA-4086059;R-HSA-4090408;R-HSA-6814833;R-HSA-5692495;R-HSA-3900194;R-HSA-4551768;R-HSA-9010091;R-HSA-380199;R-HSA-5689972;R-HSA-6807877;R-HSA-6807875;R-HSA-6807872;R-HSA-870437;R-HSA-5684862;R-HSA-4086036;R-HSA-5683836;R-HSA-3900177;R-HSA-457…
R-HSA-9824446	Viral Infection Pathways	2	1148	11	3688	0.0725434	0.999895	0.999895	54	752	0.049019	9606	Homo sapiens	NCBP1;VPS41	Q09161;P49754	SORBS3;CHRM3;PTBP3;NCBP1;VPS41;MCL1;ESR2;GOLM1;ESR1;HEY2;HNRNPR	P06748;P61978;P52294;Q14974;P52292;Q13177;Q9HD42;Q99873;P09651;P08047;Q07817;P17844;P19338;Q03135;P0DTC3;Q86U42;P0DTC9;P11142;Q09472	R-HSA-9831702;R-HSA-9729300;R-HSA-9754518;R-HSA-180736;R-HSA-9694363;R-HSA-9828639;R-HSA-9729307;R-HSA-180627;R-HSA-167191;R-HSA-9729283;R-HSA-9727886;R-HSA-167072;R-HSA-9836467;R-HSA-9729330;R-HSA-167083;R-HSA-9694392;R-HSA-9610942;R-HSA-167087;R-HSA-167084;R-HSA-167085;R-HSA-168883;R-HSA-9694370;R-HSA-9729318;R-HSA-167089;R-HSA-167478;R-HSA-9694373;R-HSA-9754537;R-HSA-9766608;R-HSA-9705299;R-HS…
R-HSA-556833	Metabolism of lipids	0	1501	7	2229	0.0948499	0.9999165655951113	0.9999165655951113	17	994	0.0647937	9606	Homo sapiens			CHRM3;NCBP1;NBEA;MCL1;ESR2;GOLM1;ESR1	Q15788;Q14974;Q03135;Q8N661;P50416;Q9BYJ1;Q15596;Q7Z5P4;P08047	R-HSA-2426148;R-HSA-8874435;R-HSA-2426146;R-HSA-1801587;R-HSA-2426157;R-HSA-8942208;R-HSA-2426156;R-HSA-5340251;R-HSA-8862380;R-HSA-2426153;R-HSA-2426152;R-HSA-2426155;R-HSA-2065550;R-HSA-2426161;R-HSA-200406;R-HSA-2426163;R-HSA-163418
R-HSA-2262752	Cellular responses to stress	2	1039	6	3765	0.0656556	0.9999167998904517	0.9999167998904517	37	521	0.0339613	9606	Homo sapiens	TNRC6C;ESR1	Q9HCJ0;P03372	DR1;TRIP12;ESR2;GOLM1;ESR1;HEY2	Q96L91;Q8N726;P01106;Q9UBK2;Q96EB6;Q16576;Q9Y294;Q15084;P08047;Q07817;P38398;P17676;O76024;Q09472;O43524	R-HSA-1791131;R-HSA-9856663;R-HSA-9841812;R-HSA-3857336;R-HSA-3857328;R-HSA-3857329;R-HSA-3240957;R-HSA-3371518;R-HSA-9856665;R-HSA-9841817;R-HSA-3209151;R-HSA-3878123;R-HSA-400342;R-HSA-9653893;R-HSA-1368140;R-HSA-1791169;R-HSA-9856845;R-HSA-9635918;R-HSA-9796043;R-HSA-9841847;R-HSA-6804998;R-HSA-3371537;R-HSA-1368119;R-HSA-1234167;R-HSA-9762097;R-HSA-9841265;R-HSA-3209111;R-HSA-3858387;R-HSA-32…
R-HSA-8953897	Cellular responses to stimuli	2	1166	8	4092	0.0736809	0.9999737349684673	0.9999737349684673	44	613	0.0399583	9606	Homo sapiens	TNRC6C;ESR1	Q9HCJ0;P03372	DR1;EPHA2;SORBS3;TRIP12;ESR2;GOLM1;ESR1;HEY2	Q96L91;Q8N726;P01106;Q9UBK2;Q96EB6;Q16576;Q9Y294;Q15084;P42224;P08047;Q07817;P38398;P17676;O76024;Q05397;P00519;Q09472;O43524	R-HSA-1791131;R-HSA-9856663;R-HSA-9841812;R-HSA-3857336;R-HSA-3857328;R-HSA-3857329;R-HSA-9861469;R-HSA-3240957;R-HSA-3371518;R-HSA-9856665;R-HSA-9841817;R-HSA-3209151;R-HSA-3878123;R-HSA-400342;R-HSA-9653893;R-HSA-1368140;R-HSA-1791169;R-HSA-9856845;R-HSA-9635918;R-HSA-9796043;R-HSA-8985943;R-HSA-9841847;R-HSA-6804998;R-HSA-3371537;R-HSA-1368119;R-HSA-1234167;R-HSA-9762097;R-HSA-9841265;R-HSA-32…
R-HSA-5663205	Infectious disease	2	1516	14	4722	0.0957978	0.9999971262028311	0.9999971262028311	63	998	0.0650544	9606	Homo sapiens	NCBP1;VPS41	Q09161;P49754	PTBP3;SORBS3;NCBP1;VPS41;GOLM1;KRAS;SORBS3;CHRM3;EPHA2;MCL1;ESR2;ESR1;HEY2;HNRNPR	P06748;P61978;Q14974;O14964;Q9UQB8;P09651;P08047;P19338;Q03135;Q09472;P08238;P52294;P52292;Q13177;Q9HD42;Q99873;Q07817;P17844;P0DTC3;P12931;P35579;Q86U42;P14373;P0DTC9;P00519;P11142	R-HSA-9831702;R-HSA-9729300;R-HSA-9754518;R-HSA-180736;R-HSA-2029465;R-HSA-9694363;R-HSA-9828639;R-HSA-9729307;R-HSA-180627;R-HSA-8876948;R-HSA-167191;R-HSA-9729283;R-HSA-9727886;R-HSA-167072;R-HSA-9836467;R-HSA-9729330;R-HSA-167083;R-HSA-9694392;R-HSA-9610942;R-HSA-167087;R-HSA-167084;R-HSA-167085;R-HSA-168883;R-HSA-9694370;R-HSA-2130194;R-HSA-9729318;R-HSA-167089;R-HSA-167478;R-HSA-5336420;R-HS…
R-HSA-1430728	Metabolism	2	3747	8	3755	0.23677725118483411	0.9999999442002013	0.9999999442002013	44	2355	0.1535102014210286	9606	Homo sapiens	CHRM3;NCAN	P20309;O14594	CHRM3;SORBS3;NCBP1;NBEA;MCL1;ESR2;GOLM1;ESR1	P19404;Q15788;Q14974;Q03135;Q8N661;P50416;Q9BYJ1;Q15596;Q7Z5P4;O00401;P08047	R-HSA-1971487;R-HSA-2426148;R-HSA-203712;R-HSA-1793176;R-HSA-1971482;R-HSA-8874435;R-HSA-1971483;R-HSA-2426146;R-HSA-2426157;R-HSA-8942208;R-HSA-2426156;R-HSA-5340251;R-HSA-400012;R-HSA-2426153;R-HSA-2426152;R-HSA-2065233;R-HSA-2426155;R-HSA-2065550;R-HSA-2426161;R-HSA-200406;R-HSA-2426163;R-HSA-163418;R-HSA-2022911;R-HSA-1889981;R-HSA-202144;R-HSA-9638064;R-HSA-2018682;R-HSA-1889978;R-HSA-180158…
