# Supplementary material for: Integrated miRNA-mRNA Analyses of Triple-Negative Breast Cancer in Black and White Patients with or Without Obesity
Source: Int J Mol Sci. 2025 Sep 18;26(18):9101. doi: 10.3390/ijms26189101 (PMC12471265; doi:10.3390/ijms26189101)
Supplement: Supplementary file 1 [file ijms-26-09101-s001.zip › SupplTable5.xlsx]

## Sheet: Sheet1
Pathway identifier	Pathway name	#Entities found	#Entities total	#Interactors found	#Interactors total	Entities ratio	Entities pValue	Entities FDR	#Reactions found	#Reactions total	Reactions ratio	Species identifier	Species name	Submitted entities found	Mapped entities	Submitted entities hit interactor	Interacts with	Found reaction identifiers
R-HSA-1963640	GRB2 events in ERBB2 signaling	3	21	0	0	0.00132701	4.95e-06	0.00240381	2	4	0.000261	9606	Homo sapiens	ERBB4				R-HSA-1306969;R-HSA-1306972
R-HSA-6785631	ERBB2 Regulates Cell Motility	3	19	0	20	0.00120063	3.11e-05	0.00652857	2	2	0.00013	9606	Homo sapiens	ERBB4				R-HSA-6785636;R-HSA-6785648
R-HSA-8847993	ERBB2 Activates PTK6 Signaling	3	18	0	31	0.00113744	5.4e-05	0.00652857	2	2	0.00013	9606	Homo sapiens	ERBB4				R-HSA-8848005;R-HSA-8847995
R-HSA-1250347	SHC1 events in ERBB4 signaling	3	21	1	40	0.00132701	0.000105	0.0102234	4	4	0.000261	9606	Homo sapiens	ERBB4	Q15303-2;Q15303-3;Q15303-1	ERBB4	P29353	R-HSA-1250357;R-HSA-1250383;R-HSA-1250380;R-HSA-1250348
R-HSA-1250196	SHC1 events in ERBB2 signaling	3	36	1	49	0.00227488	0.000248	0.0173549	4	6	0.000391	9606	Homo sapiens	ERBB4	Q15303-2;Q15303-3;Q15303-1	ERBB4	P29353	R-HSA-1250195;R-HSA-1250486;R-HSA-1963578;R-HSA-1250463
R-HSA-1250342	PI3K events in ERBB4 signaling	2	15	0	0	0.000948	0.000252	0.0173549	2	2	0.00013	9606	Homo sapiens	ERBB4				R-HSA-1250370;R-HSA-1250353
R-HSA-1963642	PI3K events in ERBB2 signaling	2	22	0	0	0.00139021	0.000537	0.0310781	2	7	0.000456	9606	Homo sapiens	ERBB4				R-HSA-1306979;R-HSA-1250346
R-HSA-9665686	Signaling by ERBB2 TMD/JMD mutants	3	30	1	80	0.00189573	0.000582	0.0310781	6	13	0.000847	9606	Homo sapiens	ERBB4	Q15303-2;Q15303-3;Q15303-1	ERBB4	P29353	R-HSA-9665699;R-HSA-9665697;R-HSA-9665701;R-HSA-9665700;R-HSA-9665705;R-HSA-9665709
R-HSA-9664565	Signaling by ERBB2 KD Mutants	3	35	1	80	0.00221169	0.000647	0.0310781	6	17	0.00110814	9606	Homo sapiens	ERBB4	Q15303-2;Q15303-3;Q15303-1	ERBB4	P29353	R-HSA-9664976;R-HSA-9664567;R-HSA-9664983;R-HSA-9664950;R-HSA-9664991;R-HSA-9664588
R-HSA-1253288	Downregulation of ERBB4 signaling	3	11	0	104	0.000695	0.000718	0.0315778	5	5	0.000326	9606	Homo sapiens	ERBB4				R-HSA-1253282;R-HSA-1253300;R-HSA-9612219;R-HSA-1973956;R-HSA-1977296
R-HSA-1227990	Signaling by ERBB2 in Cancer	3	36	1	88	0.00227488	0.000793	0.031703	14	62	0.00404146	9606	Homo sapiens	ERBB4	Q15303-2;Q15303-3;Q15303-1	ERBB4	P29353	R-HSA-9664976;R-HSA-9664567;R-HSA-9664983;R-HSA-9634391;R-HSA-9664950;R-HSA-9664991;R-HSA-9665699;R-HSA-9665697;R-HSA-9665701;R-HSA-9665700;R-HSA-9665705;R-HSA-9665416;R-HSA-9665709;R-HSA-9664588
R-HSA-9620244	Long-term potentiation	3	31	0	92	0.00195893	0.000893	0.0330398	1	7	0.000456	9606	Homo sapiens	ERBB4				R-HSA-9612085
R-HSA-1251985	Nuclear signaling by ERBB4	4	47	1	425	0.00296998	0.00548567	0.183578	34	34	0.00221628	9606	Homo sapiens	ERBB4	Q15303-2;Q15303-3;Q15303-1;ENSG00000178568	RASSF8	P14136	R-HSA-1254291;R-HSA-8954185;R-HSA-1254290;R-HSA-9612243;R-HSA-9612246;R-HSA-9612440;R-HSA-1251992;R-HSA-8954179;R-HSA-1253343;R-HSA-9612255;R-HSA-1251997;R-HSA-8954182;R-HSA-9612444;R-HSA-9612445;R-HSA-9612672;R-HSA-1253319;R-HSA-8954207;R-HSA-1253321;R-HSA-1253325;R-HSA-1254285;R-HSA-8954199;R-HSA-1254386;R-HSA-9612278;R-HSA-9612277;R-HSA-8954208;R-HSA-1254392;R-HSA-9612671;R-HSA-9612448;R-HSA-9…
R-HSA-8863795	Downregulation of ERBB2 signaling	3	36	0	206	0.00227488	0.00573682	0.183578	2	14	0.000913	9606	Homo sapiens	ERBB4				R-HSA-1963563;R-HSA-8863804
R-HSA-9010553	Regulation of expression of SLITs and ROBOs	3	170	0	123	0.0107425	0.00911574	0.273472	4	20	0.0013037	9606	Homo sapiens	ROBO2				R-HSA-9010523;R-HSA-8986083;R-HSA-9011077;R-HSA-9010503
R-HSA-2219530	Constitutive Signaling by Aberrant PI3K in Cancer	2	104	0	0	0.00657188	0.011103	0.310885	1	2	0.00013	9606	Homo sapiens	ERBB4				R-HSA-2400009
R-HSA-1236394	Signaling by ERBB4	4	82	2	558	0.00518168	0.0151559	0.404383	52	52	0.00338961	9606	Homo sapiens	ERBB4	Q15303-2;Q15303-3;Q15303-1;ENSG00000178568	RASSF8;ERBB4	P14136;P29353;P78352	R-HSA-1254291;R-HSA-1254290;R-HSA-9612440;R-HSA-1251992;R-HSA-1251997;R-HSA-9612444;R-HSA-9612445;R-HSA-9612672;R-HSA-1250315;R-HSA-1254285;R-HSA-1250353;R-HSA-9612593;R-HSA-1250357;R-HSA-1253300;R-HSA-9612219;R-HSA-1253282;R-HSA-9612448;R-HSA-1236398;R-HSA-1252013;R-HSA-1250220;R-HSA-1250348;R-HSA-8954185;R-HSA-9612243;R-HSA-9612246;R-HSA-8954179;R-HSA-1253343;R-HSA-9612255;R-HSA-9612639;R-HSA-8…
R-HSA-5682910	LGI-ADAM interactions	1	14	0	0	0.000885	0.021155	0.404383	4	5	0.000326	9606	Homo sapiens	ADAM22				R-HSA-5682709;R-HSA-5682802;R-HSA-5682769;R-HSA-5682794
R-HSA-1227986	Signaling by ERBB2	3	68	1	342	0.004297	0.0224268	0.404383	18	46	0.0029985	9606	Homo sapiens	ERBB4	Q15303-2;Q15303-3;Q15303-1	ERBB4	P29353	R-HSA-1963581;R-HSA-1250195;R-HSA-8848005;R-HSA-1963582;R-HSA-6785636;R-HSA-1250486;R-HSA-1963578;R-HSA-1306969;R-HSA-1250463;R-HSA-1306972;R-HSA-1306979;R-HSA-1963563;R-HSA-6785648;R-HSA-1963589;R-HSA-1250346;R-HSA-8863804;R-HSA-8847995;R-HSA-1963586
R-HSA-434316	Fatty Acids bound to GPR40 (FFAR1) regulate insulin secretion	1	20	0	0	0.00126382	0.0300876	0.404383	2	6	0.000391	9606	Homo sapiens	PLCB1				R-HSA-400023;R-HSA-399998
R-HSA-9861559	PDH complex synthesizes acetyl-CoA from PYR	0	17	1	7	0.00107425	0.0315686	0.404383	3	3	0.000196	9606	Homo sapiens			PDK3	P10515	R-HSA-9861734;R-HSA-9861667;R-HSA-9861616
R-HSA-418217	G beta:gamma signalling through PLC beta	1	23	0	0	0.0014534	0.034524	0.404383	2	2	0.00013	9606	Homo sapiens	PLCB1				R-HSA-398193;R-HSA-398040
R-HSA-500657	Presynaptic function of Kainate receptors	1	23	0	0	0.0014534	0.034524	0.404383	1	2	0.00013	9606	Homo sapiens	PLCB1				R-HSA-500717
R-HSA-9926550	Regulation of MITF-M-dependent genes involved in extracellular matrix, focal adhesion and epithelial-to-mesenchymal transition	2	23	0	175	0.0014534	0.0364719	0.404383	2	22	0.00143407	9606	Homo sapiens	SERPINE1				R-HSA-9926525;R-HSA-9926492
R-HSA-5673001	RAF/MAP kinase cascade	3	309	0	222	0.0195261	0.0409534	0.404383	1	75	0.00488886	9606	Homo sapiens	ERBB4				R-HSA-5672965
R-HSA-6811558	PI5P, PP2A and IER3 Regulate PI3K/AKT Signaling	2	137	0	88	0.00865719	0.0441462	0.404383	1	7	0.000456	9606	Homo sapiens	ERBB4				R-HSA-2316434
R-HSA-1368108	BMAL1:CLOCK,NPAS2 activates circadian expression	2	41	0	185	0.00259084	0.0448715	0.404383	2	18	0.00117333	9606	Homo sapiens	SERPINE1				R-HSA-5663124;R-HSA-549364
R-HSA-400451	Free fatty acids regulate insulin secretion	1	28	0	6	0.00176935	0.0506228	0.404383	2	8	0.000521	9606	Homo sapiens	PLCB1				R-HSA-400023;R-HSA-399998
R-HSA-5221030	TET1,2,3 and TDG demethylate DNA	0	13	1	22	0.000821	0.0520733	0.404383	2	5	0.000326	9606	Homo sapiens			GADD45A	Q13569	R-HSA-5220959;R-HSA-5221061
R-HSA-199418	Negative regulation of the PI3K/AKT network	2	145	0	113	0.00916272	0.0550868	0.404383	1	10	0.000652	9606	Homo sapiens	ERBB4				R-HSA-2316434
R-HSA-9617828	FOXO-mediated transcription of cell cycle genes	2	27	0	225	0.00170616	0.0558738	0.404383	2	22	0.00143407	9606	Homo sapiens	GADD45A				R-HSA-9617852;R-HSA-9617853
R-HSA-1855204	Synthesis of IP3 and IP4 in the cytosol	1	39	0	0	0.00246445	0.0578538	0.404383	1	12	0.000782	9606	Homo sapiens	PLCB1				R-HSA-1855177
R-HSA-168927	TICAM1, RIP1-mediated IKK complex recruitment	1	19	1	28	0.00120063	0.0621667	0.404383	2	3	0.000196	9606	Homo sapiens	BIRC3	Q13489	BIRC3	Q13546;Q9Y572	R-HSA-168930;R-HSA-9014342
R-HSA-212300	PRC2 methylates histones and DNA	1	43	0	0	0.00271722	0.0636	0.404383	2	4	0.000261	9606	Homo sapiens	AEBP2				R-HSA-212263;R-HSA-212252
R-HSA-438064	Post NMDA receptor activation events	3	96	0	522	0.00606635	0.0647504	0.404383	1	39	0.00254221	9606	Homo sapiens	ERBB4				R-HSA-9612085
R-HSA-8865999	MET activates PTPN11	0	5	1	41	0.000316	0.0650313	0.404383	1	1	6.52e-05	9606	Homo sapiens			ERBB4	Q06124	R-HSA-8865994
R-HSA-1810476	RIP-mediated NFkB activation via ZBP1	0	19	1	28	0.00120063	0.0650313	0.404383	1	4	0.000261	9606	Homo sapiens			BIRC3	Q13546;Q9Y572	R-HSA-1810457
R-HSA-110357	Displacement of DNA glycosylase by APEX1	0	10	1	36	0.000632	0.0678873	0.404383	1	8	0.000521	9606	Homo sapiens			GADD45A	Q13569	R-HSA-110350
R-HSA-937041	IKK complex recruitment mediated by RIP1	1	24	1	28	0.00151659	0.0693121	0.404383	2	3	0.000196	9606	Homo sapiens	BIRC3	Q13489	BIRC3	Q13546;Q9Y572	R-HSA-168915;R-HSA-168921
R-HSA-204174	Regulation of pyruvate dehydrogenase (PDH) complex	1	35	1	19	0.00221169	0.0693121	0.404383	3	6	0.000391	9606	Homo sapiens	PDK3	Q15120	PDK3	Q15119;P10515	R-HSA-203946;R-HSA-9861626;R-HSA-9011543
R-HSA-451326	Activation of kainate receptors upon glutamate binding	1	34	0	13	0.0021485	0.0693121	0.404383	1	6	0.000391	9606	Homo sapiens	PLCB1				R-HSA-500717
R-HSA-5684996	MAPK1/MAPK3 signaling	3	316	0	357	0.0199684	0.0717868	0.404383	1	82	0.00534515	9606	Homo sapiens	ERBB4				R-HSA-5672965
R-HSA-399954	Sema3A PAK dependent Axon repulsion	0	19	1	36	0.00120063	0.0749903	0.404383	1	6	0.000391	9606	Homo sapiens			ERBB4	P23528	R-HSA-399950
R-HSA-428359	Insulin-like Growth Factor-2 mRNA Binding Proteins (IGF2BPs/IMPs/VICKZs) bind RNA	0	13	1	44	0.000821	0.0792268	0.404383	1	3	0.000196	9606	Homo sapiens			ELAVL2	Q9NZI8	R-HSA-428296
R-HSA-5676594	TNF receptor superfamily (TNFSF) members mediating non-canonical NF-kB pathway	1	17	0	44	0.00107425	0.0806348	0.404383	5	12	0.000782	9606	Homo sapiens	BIRC3				R-HSA-5676598;R-HSA-5676596;R-HSA-5676597;R-HSA-5676595;R-HSA-5676593
R-HSA-180336	SHC1 events in EGFR signaling	0	19	1	40	0.00120063	0.0820407	0.404383	1	4	0.000261	9606	Homo sapiens			ERBB4	P29353	R-HSA-177925
R-HSA-9027284	Erythropoietin activates RAS	0	19	1	40	0.00120063	0.0834444	0.404383	1	8	0.000521	9606	Homo sapiens			ERBB4	P29353	R-HSA-9027274
R-HSA-9013957	TLR3-mediated TICAM1-dependent programmed cell death	0	6	1	57	0.000379	0.0862457	0.404383	1	3	0.000196	9606	Homo sapiens			BIRC3	Q9Y572	R-HSA-9013963
R-HSA-74749	Signal attenuation	0	13	1	50	0.000821	0.0876433	0.404383	2	7	0.000456	9606	Homo sapiens			ERBB4	P29353	R-HSA-5686074;R-HSA-74748
R-HSA-376176	Signaling by ROBO receptors	3	222	0	498	0.0140284	0.0886035	0.404383	14	60	0.00391109	9606	Homo sapiens	ROBO2				R-HSA-8986083;R-HSA-9011077;R-HSA-8985799;R-HSA-9010503;R-HSA-9010648;R-HSA-9010523;R-HSA-9014812;R-HSA-428510;R-HSA-9010641;R-HSA-9010643;R-HSA-9010898;R-HSA-9014834;R-HSA-9010645;R-HSA-8985812
R-HSA-2562578	TRIF-mediated programmed cell death	0	10	1	57	0.000632	0.0918234	0.404383	1	3	0.000196	9606	Homo sapiens			BIRC3	Q9Y572	R-HSA-2569057
R-HSA-5696400	Dual Incision in GG-NER	0	41	1	29	0.00259084	0.0945998	0.404383	1	3	0.000196	9606	Homo sapiens			GADD45A	P28715	R-HSA-5690988
R-HSA-9686347	Microbial modulation of RIPK1-mediated regulated necrosis	0	10	1	59	0.000632	0.0945998	0.404383	2	9	0.000587	9606	Homo sapiens			BIRC3	Q13546;Q9Y572	R-HSA-9687465;R-HSA-9687455
R-HSA-9693928	Defective RIPK1-mediated regulated necrosis	0	13	1	59	0.000821	0.0945998	0.404383	2	10	0.000652	9606	Homo sapiens			BIRC3	Q13546;Q9Y572	R-HSA-9687465;R-HSA-9687455
R-HSA-2219528	PI3K/AKT Signaling in Cancer	2	132	1	221	0.00834123	0.0949963	0.404383	2	21	0.00136888	9606	Homo sapiens	ERBB4	Q15303-2;Q15303-1	BIRC3	P55211	R-HSA-2399985;R-HSA-2400009
R-HSA-389513	Co-inhibition by CTLA4	0	25	1	41	0.00157978	0.0959848	0.404383	1	5	0.000326	9606	Homo sapiens			ERBB4	Q06124	R-HSA-388829
R-HSA-9634285	Constitutive Signaling by Overexpressed ERBB2	0	16	1	55	0.00101106	0.0973679	0.404383	1	8	0.000521	9606	Homo sapiens			ERBB4	P29353	R-HSA-9634391
R-HSA-6804114	TP53 Regulates Transcription of Genes Involved in G2 Cell Cycle Arrest	2	21	1	337	0.00132701	0.100689	0.404383	6	11	0.000717	9606	Homo sapiens	GADD45A	ENSG00000116717;P24522	CDC25B	P31947	R-HSA-3215152;R-HSA-6791109;R-HSA-6791235;R-HSA-6803890;R-HSA-6803871;R-HSA-3215144
R-HSA-1170546	Prolactin receptor signaling	0	18	1	53	0.00113744	0.101505	0.404383	1	14	0.000913	9606	Homo sapiens			ERBB4	Q06124	R-HSA-1369114
R-HSA-111457	Release of apoptotic factors from the mitochondria	0	8	1	63	0.000506	0.102879	0.404383	2	4	0.000261	9606	Homo sapiens			BIRC3	Q9NR28	R-HSA-9627106;R-HSA-114307
R-HSA-5357786	TNFR1-induced proapoptotic signaling	1	26	0	53	0.00164297	0.104252	0.404383	1	3	0.000196	9606	Homo sapiens	BIRC3				R-HSA-83582
R-HSA-9821002	Chromatin modifications during the maternal to zygotic transition (MZT)	0	48	1	25	0.00303317	0.105623	0.404383	1	12	0.000782	9606	Homo sapiens			GADD45A	Q9GZX7	R-HSA-9817513
R-HSA-9856651	MITF-M-dependent gene expression	4	168	0	1078	0.0106161	0.110229	0.404383	4	113	0.00736588	9606	Homo sapiens	SERPINE1;CDC25B				R-HSA-9926525;R-HSA-9926524;R-HSA-9926492;R-HSA-9926488
R-HSA-110328	Recognition and association of DNA glycosylase with site containing an affected pyrimidine	0	41	1	37	0.00259084	0.112446	0.404383	3	21	0.00136888	9606	Homo sapiens			GADD45A	Q13569	R-HSA-110210;R-HSA-110159;R-HSA-110158
R-HSA-933543	NF-kB activation through FADD/RIP-1 pathway mediated by caspase-8 and -10	0	14	1	71	0.000885	0.115161	0.404383	1	5	0.000326	9606	Homo sapiens			BIRC3	Q13546	R-HSA-168934
R-HSA-193144	Estrogen biosynthesis	0	16	1	65	0.00101106	0.116515	0.404383	1	8	0.000521	9606	Homo sapiens			SERPINE1	Q8NBQ5	R-HSA-5693390
R-HSA-9006335	Signaling by Erythropoietin	0	35	1	52	0.00221169	0.117868	0.404383	1	25	0.00162962	9606	Homo sapiens			ERBB4	P29353	R-HSA-9027274
R-HSA-9861718	Regulation of pyruvate metabolism	1	54	1	39	0.00341232	0.120567	0.404383	3	11	0.000717	9606	Homo sapiens	PDK3	Q15120	PDK3	Q15119;P10515	R-HSA-203946;R-HSA-9861626;R-HSA-9011543
R-HSA-6782135	Dual incision in TC-NER	0	66	1	27	0.00417062	0.121913	0.404383	2	7	0.000456	9606	Homo sapiens			GADD45A	P28715	R-HSA-6782224;R-HSA-6782138
R-HSA-73928	Depyrimidination	0	50	1	37	0.00315956	0.1246	0.404383	3	41	0.00267258	9606	Homo sapiens			GADD45A	Q13569	R-HSA-110210;R-HSA-110159;R-HSA-110158
R-HSA-1442490	Collagen degradation	1	69	0	27	0.00436019	0.12594	0.404383	3	34	0.00221628	9606	Homo sapiens	MMP15				R-HSA-2473584;R-HSA-2473596;R-HSA-2473594
R-HSA-9006927	Signaling by Non-Receptor Tyrosine Kinases	3	71	0	764	0.00448657	0.12666	0.404383	2	53	0.00345479	9606	Homo sapiens	ERBB4				R-HSA-8848005;R-HSA-8847995
R-HSA-8848021	Signaling by PTK6	3	71	0	764	0.00448657	0.12666	0.404383	2	53	0.00345479	9606	Homo sapiens	ERBB4				R-HSA-8848005;R-HSA-8847995
R-HSA-6807004	Negative regulation of MET activity	0	25	1	69	0.00157978	0.127279	0.404383	1	12	0.000782	9606	Homo sapiens			ERBB4	Q96JA1	R-HSA-8875374
R-HSA-9857492	Protein lipoylation	0	19	1	73	0.00120063	0.128615	0.404383	1	4	0.000261	9606	Homo sapiens			PDK3	P10515	R-HSA-9858752
R-HSA-913709	O-linked glycosylation of mucins	1	73	0	19	0.00461295	0.131282	0.404383	1	16	0.00104296	9606	Homo sapiens	GALNT13				R-HSA-913675
R-HSA-5362517	Signaling by Retinoic Acid	1	68	0	26	0.004297	0.133941	0.404383	1	21	0.00136888	9606	Homo sapiens	PDK3				R-HSA-203946
R-HSA-9665348	Signaling by ERBB2 ECD mutants	0	23	1	80	0.0014534	0.139235	0.404383	1	15	0.000978	9606	Homo sapiens			ERBB4	P29353	R-HSA-9665416
R-HSA-5627117	RHO GTPases Activate ROCKs	0	24	1	76	0.00151659	0.140554	0.404383	1	7	0.000456	9606	Homo sapiens			ERBB4	P23528	R-HSA-3928608
R-HSA-180292	GAB1 signalosome	0	23	1	84	0.0014534	0.141871	0.404383	1	11	0.000717	9606	Homo sapiens			ERBB4	Q06124	R-HSA-177944
R-HSA-73929	Base-Excision Repair, AP Site Formation	0	62	1	39	0.00391785	0.143185	0.404383	3	64	0.00417183	9606	Homo sapiens			GADD45A	Q13569	R-HSA-110210;R-HSA-110159;R-HSA-110158
R-HSA-8849932	Synaptic adhesion-like molecules	0	23	1	86	0.0014534	0.148424	0.404383	1	8	0.000521	9606	Homo sapiens			ERBB4	P78352	R-HSA-8849878
R-HSA-442755	Activation of NMDA receptors and postsynaptic events	3	113	2	783	0.0071406	0.149046	0.404383	4	71	0.00462812	9606	Homo sapiens	ERBB4	Q15303-2;Q15303-3;Q15303-1	FOSL1;ERBB4	Q14957;P78352	R-HSA-9612085;R-HSA-9609738;R-HSA-9609739;R-HSA-9610653
R-HSA-1592389	Activation of Matrix Metalloproteinases	1	35	0	79	0.00221169	0.149729	0.404383	2	27	0.00175999	9606	Homo sapiens	MMP15				R-HSA-1605825;R-HSA-1602466
R-HSA-9010642	ROBO receptors bind AKAP5	1	11	0	100	0.000695	0.151032	0.404383	4	7	0.000456	9606	Homo sapiens	ROBO2				R-HSA-9010648;R-HSA-9010641;R-HSA-9010643;R-HSA-9010645
R-HSA-5625900	RHO GTPases activate CIT	0	23	1	87	0.0014534	0.153632	0.404383	1	6	0.000391	9606	Homo sapiens			ERBB4	P78352	R-HSA-5671993
R-HSA-1606322	ZBP1(DAI) mediated induction of type I IFNs	0	23	1	93	0.0014534	0.154929	0.404383	1	11	0.000717	9606	Homo sapiens			BIRC3	Q13546;Q9Y572	R-HSA-1810457
R-HSA-112314	Neurotransmitter receptors and postsynaptic signal transmission	4	232	3	1181	0.0146603	0.157595	0.404383	8	110	0.00717033	9606	Homo sapiens	ERBB4;PLCB1	Q15303-2;Q15303-3;Q15303-1;Q9NQ66	AEBP2;FOSL1;ERBB4	Q9NRD5;Q14957;P78352	R-HSA-9612085;R-HSA-9609738;R-HSA-9609739;R-HSA-421007;R-HSA-416639;R-HSA-500717;R-HSA-9610653;R-HSA-416985
R-HSA-9020558	Interleukin-2 signaling	0	14	1	106	0.000885	0.161386	0.404383	1	19	0.00123851	9606	Homo sapiens			ERBB4	P29353	R-HSA-452091
R-HSA-9830674	Formation of the ureteric bud	1	29	0	92	0.00183254	0.162672	0.404383	2	14	0.000913	9606	Homo sapiens	ROBO2				R-HSA-9010898;R-HSA-9830765
R-HSA-9825892	Regulation of MITF-M-dependent genes involved in cell cycle and proliferation	2	27	0	456	0.00170616	0.163114	0.404383	2	20	0.0013037	9606	Homo sapiens	CDC25B				R-HSA-9926524;R-HSA-9926488
R-HSA-428542	Regulation of commissural axon pathfinding by SLIT and ROBO	1	12	0	106	0.000758	0.163955	0.404383	1	5	0.000326	9606	Homo sapiens	ROBO2				R-HSA-428510
R-HSA-6781827	Transcription-Coupled Nucleotide Excision Repair (TC-NER)	0	83	1	46	0.00524487	0.167795	0.404383	2	17	0.00110814	9606	Homo sapiens			GADD45A	P28715	R-HSA-6782224;R-HSA-6782138
R-HSA-75205	Dissolution of Fibrin Clot	1	14	1	110	0.000885	0.169071	0.404383	4	21	0.00136888	9606	Homo sapiens	SERPINE1	P05121	SERPINE1	P00749	R-HSA-158800;R-HSA-158795;R-HSA-158959;R-HSA-159005
R-HSA-399997	Acetylcholine regulates insulin secretion	1	20	0	106	0.00126382	0.175423	0.404383	2	7	0.000456	9606	Homo sapiens	PLCB1				R-HSA-400023;R-HSA-399998
R-HSA-4608870	Asymmetric localization of PCP proteins	0	53	1	73	0.00334913	0.175423	0.404383	1	7	0.000456	9606	Homo sapiens			ADAM22	Q14160	R-HSA-4608862
R-HSA-418886	Netrin mediated repulsion signals	0	10	1	120	0.000632	0.17795	0.404383	1	4	0.000261	9606	Homo sapiens			ERBB4	Q06124	R-HSA-418863
R-HSA-912694	Regulation of IFNA/IFNB signaling	0	28	1	105	0.00176935	0.184235	0.404383	1	5	0.000326	9606	Homo sapiens			ERBB4	Q06124	R-HSA-997309
R-HSA-1059683	Interleukin-6 signaling	0	17	1	126	0.00107425	0.191716	0.404383	1	20	0.0013037	9606	Homo sapiens			ERBB4	Q06124	R-HSA-1112708
R-HSA-525793	Myogenesis	0	32	1	112	0.00202212	0.192957	0.404383	1	14	0.000913	9606	Homo sapiens			GADD45A	P52564	R-HSA-448951
R-HSA-9627069	Regulation of the apoptosome activity	0	13	1	136	0.000821	0.196667	0.404383	1	6	0.000391	9606	Homo sapiens			BIRC3	P55211	R-HSA-6805426
R-HSA-2173796	SMAD2/SMAD3:SMAD4 heterotrimer regulates transcription	2	44	1	502	0.00278041	0.197076	0.404383	3	24	0.00156444	9606	Homo sapiens	SERPINE1	P05121;ENSG00000106366	FOSL1	P17275	R-HSA-2106586;R-HSA-9736959;R-HSA-2187293
R-HSA-5637815	Signaling by Ligand-Responsive EGFR Variants in Cancer	0	26	1	123	0.00164297	0.197899	0.404383	1	23	0.00149925	9606	Homo sapiens			ERBB4	P29353	R-HSA-1225947
R-HSA-1236382	Constitutive Signaling by Ligand-Responsive EGFR Cancer Variants	0	26	1	123	0.00164297	0.197899	0.404383	1	23	0.00149925	9606	Homo sapiens			ERBB4	P29353	R-HSA-1225947
R-HSA-8853659	RET signaling	0	43	1	117	0.00271722	0.204037	0.404383	2	24	0.00156444	9606	Homo sapiens			ERBB4	Q06124;P29353	R-HSA-8855508;R-HSA-8853737
R-HSA-3214841	PKMTs methylate histone lysines	1	48	0	108	0.00303317	0.204037	0.404383	1	22	0.00143407	9606	Homo sapiens	AEBP2				R-HSA-5638332
R-HSA-210993	Tie2 Signaling	0	23	1	135	0.0014534	0.205258	0.404383	2	14	0.000913	9606	Homo sapiens			ERBB4	Q06124;P29353	R-HSA-204873;R-HSA-204861
R-HSA-2586552	Signaling by Leptin	0	13	1	139	0.000821	0.206479	0.404383	1	19	0.00123851	9606	Homo sapiens			ERBB4	Q06124	R-HSA-2671747
R-HSA-1362277	Transcription of E2F targets under negative control by DREAM complex	0	25	1	134	0.00157978	0.208913	0.404383	1	12	0.000782	9606	Homo sapiens			GADD45A	P12004	R-HSA-8961665
R-HSA-2672351	Stimuli-sensing channels	1	120	0	35	0.00758294	0.208913	0.404383	1	33	0.0021511	9606	Homo sapiens	CLCN4				R-HSA-2730692
R-HSA-9664420	Killing mechanisms	0	20	1	141	0.00126382	0.214968	0.404383	1	9	0.000587	9606	Homo sapiens			FOSL1	P05412	R-HSA-9673789
R-HSA-9673324	WNT5:FZD7-mediated leishmania damping	0	20	1	141	0.00126382	0.214968	0.404383	1	9	0.000587	9606	Homo sapiens			FOSL1	P05412	R-HSA-9673789
R-HSA-73933	Resolution of Abasic Sites (AP sites)	0	48	1	117	0.00303317	0.216174	0.404383	1	43	0.00280295	9606	Homo sapiens			GADD45A	Q13569	R-HSA-110350
R-HSA-198323	AKT phosphorylates targets in the cytosol	0	16	1	149	0.00101106	0.21858	0.404383	1	9	0.000587	9606	Homo sapiens			BIRC3	P55211	R-HSA-198621
R-HSA-9028731	Activated NTRK2 signals through FRS2 and FRS3	0	16	1	149	0.00101106	0.21978	0.404383	1	7	0.000456	9606	Homo sapiens			ERBB4	Q06124	R-HSA-9031981
R-HSA-74751	Insulin receptor signalling cascade	0	72	1	103	0.00454976	0.224563	0.404383	5	25	0.00162962	9606	Homo sapiens			ERBB4	P29353	R-HSA-74740;R-HSA-74743;R-HSA-74746;R-HSA-5686074;R-HSA-74748
R-HSA-163560	Triglyceride catabolism	0	42	1	129	0.00265403	0.228131	0.404383	1	17	0.00110814	9606	Homo sapiens			CLCN4	Q8WTS1	R-HSA-163539
R-HSA-111458	Formation of apoptosome	0	13	1	163	0.000821	0.229317	0.404383	2	10	0.000652	9606	Homo sapiens			BIRC3	P55211	R-HSA-114256;R-HSA-6805426
R-HSA-111461	Cytochrome c-mediated apoptotic response	0	15	1	163	0.000948	0.229317	0.404383	2	12	0.000782	9606	Homo sapiens			BIRC3	P55211	R-HSA-114256;R-HSA-6805426
R-HSA-209543	p75NTR recruits signalling complexes	0	16	1	160	0.00101106	0.229317	0.404383	1	9	0.000587	9606	Homo sapiens			BIRC3	O43353	R-HSA-193656
R-HSA-1483249	Inositol phosphate metabolism	1	90	0	84	0.0056872	0.231684	0.404383	1	71	0.00462812	9606	Homo sapiens	PLCB1				R-HSA-1855177
R-HSA-5654712	FRS-mediated FGFR4 signaling	0	28	1	149	0.00176935	0.232864	0.404383	1	9	0.000587	9606	Homo sapiens			ERBB4	Q06124	R-HSA-5654658
R-HSA-5654706	FRS-mediated FGFR3 signaling	0	27	1	149	0.00170616	0.232864	0.404383	1	9	0.000587	9606	Homo sapiens			ERBB4	Q06124	R-HSA-5654633
R-HSA-3000178	ECM proteoglycans	1	79	0	97	0.0049921	0.232864	0.404383	1	23	0.00149925	9606	Homo sapiens	SERPINE1				R-HSA-2396079
R-HSA-70268	Pyruvate metabolism	1	96	1	92	0.00606635	0.23522	0.404383	6	31	0.00202073	9606	Homo sapiens	PDK3	Q15120	PDK3	Q15119;P10515	R-HSA-9861734;R-HSA-9861667;R-HSA-9861616;R-HSA-203946;R-HSA-9861626;R-HSA-9011543
R-HSA-5654693	FRS-mediated FGFR1 signaling	0	31	1	149	0.00195893	0.237569	0.404383	1	9	0.000587	9606	Homo sapiens			ERBB4	Q06124	R-HSA-5654584
R-HSA-9730414	MITF-M-regulated melanocyte development	4	233	0	1469	0.0147235	0.239732	0.404383	4	150	0.00977772	9606	Homo sapiens	SERPINE1;CDC25B				R-HSA-9926525;R-HSA-9926524;R-HSA-9926492;R-HSA-9926488
R-HSA-5654700	FRS-mediated FGFR2 signaling	0	34	1	149	0.0021485	0.241079	0.404383	1	9	0.000587	9606	Homo sapiens			ERBB4	Q06124	R-HSA-5654608
R-HSA-196071	Metabolism of steroid hormones	0	75	1	108	0.00473934	0.244573	0.404383	1	43	0.00280295	9606	Homo sapiens			SERPINE1	Q8NBQ5	R-HSA-5693390
R-HSA-1474244	Extracellular matrix organization	3	351	1	845	0.0221801	0.2456	0.404383	10	330	0.021511	9606	Homo sapiens	MMP15;SERPINE1;NTN4	Q9HB63;P05121;P51511	NTN4	P16284	R-HSA-210304;R-HSA-2473584;R-HSA-2426355;R-HSA-2534240;R-HSA-2473596;R-HSA-1605825;R-HSA-1602466;R-HSA-2396079;R-HSA-2533965;R-HSA-2473594
R-HSA-450341	Activation of the AP-1 family of transcription factors	0	12	1	178	0.000758	0.245735	0.404383	4	5	0.000326	9606	Homo sapiens			FOSL1	P15336;P05412	R-HSA-450292;R-HSA-168053;R-HSA-168440;R-HSA-168136
R-HSA-6783589	Interleukin-6 family signaling	0	30	1	164	0.00189573	0.245735	0.404383	1	34	0.00221628	9606	Homo sapiens			ERBB4	Q06124	R-HSA-1112708
R-HSA-8985801	Regulation of cortical dendrite branching	1	4	0	181	0.000253	0.246894	0.404383	2	2	0.00013	9606	Homo sapiens	ROBO2				R-HSA-8985812;R-HSA-8985799
R-HSA-210990	PECAM1 interactions	0	14	2	177	0.000885	0.249208	0.404383	6	7	0.000456	9606	Homo sapiens			NTN4;ERBB4	Q06124;P16284	R-HSA-210290;R-HSA-210304;R-HSA-210294;R-HSA-210277;R-HSA-210283;R-HSA-210285
R-HSA-8866654	E3 ubiquitin ligases ubiquitinate target proteins	0	60	1	139	0.00379147	0.250363	0.404383	1	16	0.00104296	9606	Homo sapiens			BIRC3	P61088	R-HSA-8938815
R-HSA-8934593	Regulation of RUNX1 Expression and Activity	0	32	1	165	0.00202212	0.252666	0.404383	2	19	0.00123851	9606	Homo sapiens			ERBB4	Q06124	R-HSA-8937744;R-HSA-8937767
R-HSA-5696395	Formation of Incision Complex in GG-NER	0	47	1	157	0.00296998	0.252666	0.404383	1	10	0.000652	9606	Homo sapiens			GADD45A	P28715	R-HSA-5689317
R-HSA-2032785	YAP1- and WWTR1 (TAZ)-stimulated gene expression	0	18	1	181	0.00113744	0.254963	0.404383	1	9	0.000587	9606	Homo sapiens			FOSL1	P28347	R-HSA-2032775
R-HSA-8979227	Triglyceride metabolism	0	66	1	130	0.00417062	0.257253	0.404383	1	24	0.00156444	9606	Homo sapiens			CLCN4	Q8WTS1	R-HSA-163539
R-HSA-69273	Cyclin A/B1/B2 associated events during G2/M transition	1	39	0	171	0.00246445	0.260675	0.404383	5	35	0.00228147	9606	Homo sapiens	CDC25B				R-HSA-170161;R-HSA-9929935;R-HSA-170120;R-HSA-170153;R-HSA-170159
R-HSA-74752	Signaling by Insulin receptor	0	102	1	113	0.0064455	0.266344	0.404383	5	34	0.00221628	9606	Homo sapiens			ERBB4	P29353	R-HSA-74740;R-HSA-74743;R-HSA-74746;R-HSA-5686074;R-HSA-74748
R-HSA-5668599	RHO GTPases Activate NADPH Oxidases	0	38	1	164	0.00240126	0.266344	0.404383	1	14	0.000913	9606	Homo sapiens			FOSL1	Q13526	R-HSA-9626816
R-HSA-432142	Platelet sensitization by LDL	0	23	2	183	0.0014534	0.267473	0.404383	4	9	0.000587	9606	Homo sapiens			NTN4;ERBB4	Q06124;P16284	R-HSA-210294;R-HSA-210277;R-HSA-432143;R-HSA-435244
R-HSA-1295596	Spry regulation of FGF signaling	0	19	1	192	0.00120063	0.270849	0.404383	1	11	0.000717	9606	Homo sapiens			ERBB4	Q06124	R-HSA-1549564
R-HSA-8943724	Regulation of PTEN gene transcription	0	68	1	146	0.004297	0.27421	0.404383	2	15	0.000978	9606	Homo sapiens			FOSL1	P15336;P05412	R-HSA-8944397;R-HSA-8944047
R-HSA-111471	Apoptotic factor-mediated response	0	23	1	203	0.0014534	0.283099	0.404383	4	28	0.00182517	9606	Homo sapiens			BIRC3	Q9NR28;P55211	R-HSA-9627106;R-HSA-114256;R-HSA-114307;R-HSA-6805426
R-HSA-69205	G1/S-Specific Transcription	0	43	1	180	0.00271722	0.283099	0.404383	1	28	0.00182517	9606	Homo sapiens			GADD45A	P12004	R-HSA-8961665
R-HSA-186763	Downstream signal transduction	0	37	1	195	0.00233807	0.285305	0.404383	1	16	0.00104296	9606	Homo sapiens			ERBB4	Q06124	R-HSA-186778
R-HSA-193639	p75NTR signals via NF-kB	0	19	1	211	0.00120063	0.286405	0.404383	1	13	0.000847	9606	Homo sapiens			BIRC3	O43353	R-HSA-193656
R-HSA-5654733	Negative regulation of FGFR4 signaling	0	35	1	192	0.00221169	0.286405	0.404383	1	14	0.000913	9606	Homo sapiens			ERBB4	Q06124	R-HSA-1549564
R-HSA-5654732	Negative regulation of FGFR3 signaling	0	34	1	192	0.0021485	0.286405	0.404383	1	14	0.000913	9606	Homo sapiens			ERBB4	Q06124	R-HSA-1549564
R-HSA-73884	Base Excision Repair	0	99	1	127	0.00625592	0.286405	0.404383	4	107	0.00697477	9606	Homo sapiens			GADD45A	Q13569	R-HSA-110210;R-HSA-110159;R-HSA-110350;R-HSA-110158
R-HSA-4086398	Ca2+ pathway	1	81	0	147	0.00511848	0.291882	0.404383	2	27	0.00175999	9606	Homo sapiens	PLCB1				R-HSA-398193;R-HSA-398040
R-HSA-373755	Semaphorin interactions	0	71	1	167	0.00448657	0.291882	0.404383	1	41	0.00267258	9606	Homo sapiens			ERBB4	P23528	R-HSA-399950
R-HSA-5621575	CD209 (DC-SIGN) signaling	0	30	1	209	0.00189573	0.294061	0.404383	1	11	0.000717	9606	Homo sapiens			BIRC3	Q04206	R-HSA-5660980
R-HSA-5654727	Negative regulation of FGFR2 signaling	0	41	1	192	0.00259084	0.294061	0.404383	1	14	0.000913	9606	Homo sapiens			ERBB4	Q06124	R-HSA-1549564
R-HSA-3928662	EPHB-mediated forward signaling	0	52	1	188	0.00328594	0.295149	0.404383	1	26	0.0016948	9606	Homo sapiens			ERBB4	P23528	R-HSA-3928608
R-HSA-5654726	Negative regulation of FGFR1 signaling	0	39	1	196	0.00246445	0.296234	0.404383	1	15	0.000978	9606	Homo sapiens			ERBB4	Q06124	R-HSA-1549564
R-HSA-9006115	Signaling by NTRK2 (TRKB)	0	33	1	206	0.00208531	0.299481	0.404383	1	38	0.00247702	9606	Homo sapiens			ERBB4	Q06124	R-HSA-9031981
R-HSA-5683057	MAPK family signaling cascades	3	367	2	970	0.0231912	0.305478	0.404383	3	122	0.00795255	9606	Homo sapiens	ERBB4	Q15303-2;Q15303-3;Q15303-1	ELAVL2;FOSL1	Q9NZI8;P05412	R-HSA-5687079;R-HSA-5672965;R-HSA-5692761
R-HSA-6791312	TP53 Regulates Transcription of Cell Cycle Genes	2	65	1	690	0.00410742	0.306931	0.404383	6	42	0.00273776	9606	Homo sapiens	GADD45A	ENSG00000116717;P24522	CDC25B	P31947	R-HSA-3215152;R-HSA-6791109;R-HSA-6791235;R-HSA-6803890;R-HSA-6803871;R-HSA-3215144
R-HSA-5674400	Constitutive Signaling by AKT1 E17K in Cancer	0	29	1	221	0.00183254	0.308069	0.404383	1	18	0.00117333	9606	Homo sapiens			BIRC3	P55211	R-HSA-2399985
R-HSA-202424	Downstream TCR signaling	0	99	1	167	0.00625592	0.3102	0.404383	1	24	0.00156444	9606	Homo sapiens			BIRC3	O43353	R-HSA-202459
R-HSA-168638	NOD1/2 Signaling Pathway	1	41	2	218	0.00259084	0.311263	0.404383	4	18	0.00117333	9606	Homo sapiens	BIRC3	Q13489	BIRC3;GADD45A	P52564;O43353	R-HSA-727819;R-HSA-688137;R-HSA-168405;R-HSA-1247960
R-HSA-397795	G-protein beta:gamma signalling	1	39	0	210	0.00246445	0.311263	0.404383	2	15	0.000978	9606	Homo sapiens	PLCB1				R-HSA-398193;R-HSA-398040
R-HSA-450282	MAPK targets/ Nuclear events mediated by MAP kinases	0	35	1	221	0.00221169	0.313384	0.404383	4	16	0.00104296	9606	Homo sapiens			FOSL1	P15336;P05412	R-HSA-450292;R-HSA-168053;R-HSA-168440;R-HSA-168136
R-HSA-114608	Platelet degranulation	1	142	0	110	0.00897314	0.31971	0.404383	1	11	0.000717	9606	Homo sapiens	SERPINE1				R-HSA-481007
R-HSA-5173105	O-linked glycosylation	1	141	0	116	0.00890995	0.31971	0.404383	1	29	0.00189036	9606	Homo sapiens	GALNT13				R-HSA-913675
R-HSA-112043	PLC beta mediated events	1	69	0	189	0.00436019	0.321806	0.404383	3	32	0.00208591	9606	Homo sapiens	PLCB1				R-HSA-112037;R-HSA-111879;R-HSA-111870
R-HSA-112040	G-protein mediated events	1	75	0	189	0.00473934	0.328056	0.404383	3	41	0.00267258	9606	Homo sapiens	PLCB1				R-HSA-112037;R-HSA-111879;R-HSA-111870
R-HSA-8854691	Interleukin-20 family signaling	0	29	1	242	0.00183254	0.328056	0.404383	1	56	0.00365035	9606	Homo sapiens			ERBB4	Q06124	R-HSA-8987132
R-HSA-112315	Transmission across Chemical Synapses	4	344	3	1603	0.0217378	0.329549	0.404383	8	167	0.0108859	9606	Homo sapiens	ERBB4;PLCB1	Q15303-2;Q15303-3;Q15303-1;Q9NQ66	AEBP2;FOSL1;ERBB4	Q9NRD5;Q14957;P78352	R-HSA-9612085;R-HSA-9609738;R-HSA-9609739;R-HSA-421007;R-HSA-416639;R-HSA-500717;R-HSA-9610653;R-HSA-416985
R-HSA-8866652	Synthesis of active ubiquitin: roles of E1 and E2 enzymes	0	33	1	231	0.00208531	0.330127	0.404383	2	16	0.00104296	9606	Homo sapiens			BIRC3	P22314	R-HSA-8852134;R-HSA-8852128
R-HSA-180024	DARPP-32 events	0	35	1	236	0.00221169	0.334251	0.404383	1	12	0.000782	9606	Homo sapiens			RASSF8	P62136	R-HSA-180038
R-HSA-983712	Ion channel transport	1	208	0	63	0.0131438	0.334251	0.404383	1	51	0.00332443	9606	Homo sapiens	CLCN4				R-HSA-2730692
R-HSA-5336415	Uptake and function of diphtheria toxin	0	10	1	260	0.000632	0.336303	0.404383	1	5	0.000326	9606	Homo sapiens			ERBB4	P08238	R-HSA-5336420
R-HSA-69656	Cyclin A:Cdk2-associated events at S phase entry	1	80	0	209	0.00505529	0.336303	0.404383	1	19	0.00123851	9606	Homo sapiens	CDC25B				R-HSA-174110
R-HSA-5696399	Global Genome Nucleotide Excision Repair (GG-NER)	0	92	1	201	0.00581359	0.341407	0.404383	2	20	0.0013037	9606	Homo sapiens			GADD45A	P28715	R-HSA-5689317;R-HSA-5690988
R-HSA-186797	Signaling by PDGF	0	70	1	218	0.00442338	0.341407	0.404383	1	31	0.00202073	9606	Homo sapiens			ERBB4	Q06124	R-HSA-186778
R-HSA-6811555	PI5P Regulates TP53 Acetylation	0	17	2	260	0.00107425	0.344451	0.404383	2	8	0.000521	9606	Homo sapiens			GADD45A;FOSL1	P52564;Q13526	R-HSA-8877692;R-HSA-8877691
R-HSA-1474228	Degradation of the extracellular matrix	1	148	0	147	0.00935229	0.345463	0.404383	7	105	0.0068444	9606	Homo sapiens	MMP15				R-HSA-2473584;R-HSA-2534240;R-HSA-2473596;R-HSA-1605825;R-HSA-1602466;R-HSA-2533965;R-HSA-2473594
R-HSA-5654716	Downstream signaling of activated FGFR4	0	36	1	249	0.00227488	0.346473	0.404383	1	23	0.00149925	9606	Homo sapiens			ERBB4	Q06124	R-HSA-5654658
R-HSA-5654708	Downstream signaling of activated FGFR3	0	35	1	249	0.00221169	0.346473	0.404383	1	23	0.00149925	9606	Homo sapiens			ERBB4	Q06124	R-HSA-5654633
R-HSA-9842663	Signaling by LTK	0	16	1	273	0.00101106	0.349494	0.404383	1	10	0.000652	9606	Homo sapiens			ERBB4	P62993	R-HSA-9842655
R-HSA-6794362	Protein-protein interactions at synapses	0	93	1	204	0.00587678	0.351501	0.404383	1	33	0.0021511	9606	Homo sapiens			ERBB4	P78352	R-HSA-8849878
R-HSA-5654696	Downstream signaling of activated FGFR2	0	42	1	249	0.00265403	0.352502	0.404383	1	23	0.00149925	9606	Homo sapiens			ERBB4	Q06124	R-HSA-5654608
R-HSA-5654687	Downstream signaling of activated FGFR1	0	42	1	249	0.00265403	0.352502	0.404383	1	24	0.00156444	9606	Homo sapiens			ERBB4	Q06124	R-HSA-5654584
R-HSA-1433557	Signaling by SCF-KIT	0	51	1	253	0.00322275	0.357485	0.404383	1	39	0.00254221	9606	Homo sapiens			ERBB4	Q06124	R-HSA-205238
R-HSA-354192	Integrin signaling	0	39	1	267	0.00246445	0.36538	0.404383	2	24	0.00156444	9606	Homo sapiens			ERBB4	P29353	R-HSA-443910;R-HSA-432096
R-HSA-2500257	Resolution of Sister Chromatid Cohesion	0	135	1	177	0.00853081	0.369292	0.404383	2	13	0.000847	9606	Homo sapiens			RASSF8	P36873	R-HSA-9853372;R-HSA-9853385
R-HSA-3000171	Non-integrin membrane-ECM interactions	1	83	0	233	0.00524487	0.369292	0.404383	1	33	0.0021511	9606	Homo sapiens	NTN4				R-HSA-2426355
R-HSA-9614085	FOXO-mediated transcription	2	110	0	761	0.00695103	0.372062	0.404383	2	85	0.00554071	9606	Homo sapiens	GADD45A				R-HSA-9617852;R-HSA-9617853
R-HSA-9609736	Assembly and cell surface presentation of NMDA receptors	0	49	2	261	0.00309637	0.37318	0.404383	3	23	0.00149925	9606	Homo sapiens			FOSL1;ERBB4	Q14957;P78352	R-HSA-9609738;R-HSA-9609739;R-HSA-9610653
R-HSA-422356	Regulation of insulin secretion	1	108	0	203	0.00682464	0.374149	0.404383	2	38	0.00247702	9606	Homo sapiens	PLCB1				R-HSA-400023;R-HSA-399998
R-HSA-844456	The NLRP3 inflammasome	0	24	1	293	0.00151659	0.378008	0.404383	1	18	0.00117333	9606	Homo sapiens			ERBB4	P08238	R-HSA-874087
R-HSA-76009	Platelet Aggregation (Plug Formation)	0	53	1	267	0.00334913	0.378969	0.404383	2	27	0.00175999	9606	Homo sapiens			ERBB4	P29353	R-HSA-443910;R-HSA-432096
R-HSA-9931509	Expression of BMAL (ARNTL), CLOCK, and NPAS2	0	46	1	280	0.00290679	0.380888	0.404383	1	10	0.000652	9606	Homo sapiens			FOSL1	P15336	R-HSA-1368140
R-HSA-450294	MAP kinase activation	0	69	1	265	0.00436019	0.381844	0.404383	4	32	0.00208591	9606	Homo sapiens			FOSL1	P15336;P05412	R-HSA-450292;R-HSA-168053;R-HSA-168440;R-HSA-168136
R-HSA-5696398	Nucleotide Excision Repair	0	117	1	220	0.00739336	0.381844	0.404383	4	37	0.00241184	9606	Homo sapiens			GADD45A	P28715	R-HSA-5689317;R-HSA-6782224;R-HSA-5690988;R-HSA-6782138
R-HSA-9633012	Response of EIF2AK4 (GCN2) to amino acid deficiency	0	115	1	205	0.00726698	0.381844	0.404383	1	16	0.00104296	9606	Homo sapiens			FOSL1	P15336	R-HSA-9635804
R-HSA-622312	Inflammasomes	0	34	1	295	0.0021485	0.384707	0.404383	1	28	0.00182517	9606	Homo sapiens			ERBB4	P08238	R-HSA-874087
R-HSA-6804758	Regulation of TP53 Activity through Acetylation	0	39	2	289	0.00246445	0.388503	0.404383	2	14	0.000913	9606	Homo sapiens			GADD45A;FOSL1	P52564;Q13526	R-HSA-8877692;R-HSA-8877691
R-HSA-5638302	Signaling by Overexpressed Wild-Type EGFR in Cancer	0	8	2	324	0.000506	0.394154	0.404383	1	2	0.00013	9606	Homo sapiens			PDK3;ERBB4	P00533	R-HSA-1248677
R-HSA-5638303	Inhibition of Signaling by Overexpressed EGFR	0	8	2	324	0.000506	0.394154	0.404383	1	2	0.00013	9606	Homo sapiens			PDK3;ERBB4	P00533	R-HSA-1248677
R-HSA-8940973	RUNX2 regulates osteoblast differentiation	0	34	1	295	0.0021485	0.394154	0.404383	1	24	0.00156444	9606	Homo sapiens			ERBB4	Q9UBN7	R-HSA-9008389
R-HSA-3214847	HATs acetylate histones	0	110	1	238	0.00695103	0.397893	0.404383	1	15	0.000978	9606	Homo sapiens			FOSL1	P15336	R-HSA-3318415
R-HSA-2029482	Regulation of actin dynamics for phagocytic cup formation	0	158	1	192	0.0099842	0.397893	0.404383	1	24	0.00156444	9606	Homo sapiens			ERBB4	P23528	R-HSA-399950
R-HSA-76005	Response to elevated platelet cytosolic Ca2+	1	149	0	189	0.00941548	0.400683	0.404383	1	14	0.000913	9606	Homo sapiens	SERPINE1				R-HSA-481007
R-HSA-8869496	TFAP2A acts as a transcriptional repressor during retinoic acid induced cell differentiation	0	9	1	327	0.000569	0.402536	0.404383	1	7	0.000456	9606	Homo sapiens			PDK3	P10809	R-HSA-8869558
R-HSA-5668541	TNFR2 non-canonical NF-kB pathway	1	91	0	270	0.0057504	0.404383	0.404383	11	44	0.00286813	9606	Homo sapiens	BIRC3				R-HSA-5676598;R-HSA-5668534;R-HSA-5668454;R-HSA-5676596;R-HSA-5676597;R-HSA-5676595;R-HSA-5676593;R-HSA-5668417;R-HSA-5668481;R-HSA-5668414;R-HSA-5668543
R-HSA-448424	Interleukin-17 signaling	0	78	1	282	0.00492891	0.404383	0.404383	4	35	0.00228147	9606	Homo sapiens			FOSL1	P15336;P05412	R-HSA-450292;R-HSA-168053;R-HSA-168440;R-HSA-168136
R-HSA-4615885	SUMOylation of DNA replication proteins	0	50	1	309	0.00315956	0.410805	0.410805	1	8	0.000521	9606	Homo sapiens			GADD45A	P12004	R-HSA-4615910
R-HSA-2173793	Transcriptional activity of SMAD2/SMAD3:SMAD4 heterotrimer	2	64	1	881	0.00404423	0.414092	0.414092	4	51	0.00332443	9606	Homo sapiens	SERPINE1	P05121;ENSG00000106366	FOSL1	P17275	R-HSA-9736966;R-HSA-2106586;R-HSA-9736959;R-HSA-2187293
R-HSA-4086400	PCP/CE pathway	0	86	1	273	0.00543444	0.416256	0.416256	1	24	0.00156444	9606	Homo sapiens			ADAM22	Q14160	R-HSA-4608862
R-HSA-112316	Neuronal System	4	490	3	1730	0.0309637	0.420085	0.420085	9	221	0.0144058	9606	Homo sapiens	ERBB4;PLCB1	Q15303-2;Q15303-3;Q15303-1;Q9NQ66	AEBP2;FOSL1;ERBB4	Q9NRD5;Q14957;P78352	R-HSA-8849878;R-HSA-9612085;R-HSA-9609738;R-HSA-9609739;R-HSA-421007;R-HSA-416639;R-HSA-500717;R-HSA-9610653;R-HSA-416985
R-HSA-449836	Other interleukin signaling	0	24	1	343	0.00151659	0.421657	0.421657	3	17	0.00110814	9606	Homo sapiens			RASSF8	P40222	R-HSA-9014074;R-HSA-449117;R-HSA-9014052
R-HSA-2871796	FCERI mediated MAPK activation	0	124	1	242	0.0078357	0.421657	0.421657	2	20	0.0013037	9606	Homo sapiens			FOSL1	P05412	R-HSA-450292;R-HSA-168136
R-HSA-418346	Platelet homeostasis	0	118	2	243	0.00745656	0.422553	0.422553	4	31	0.00202073	9606	Homo sapiens			NTN4;ERBB4	Q06124;P16284	R-HSA-210294;R-HSA-210277;R-HSA-432143;R-HSA-435244
R-HSA-9909396	Circadian clock	2	148	1	830	0.00935229	0.423736	0.423736	3	78	0.00508441	9606	Homo sapiens	SERPINE1	P05121;ENSG00000106366	FOSL1	P15336	R-HSA-5663124;R-HSA-1368140;R-HSA-549364
R-HSA-388841	Regulation of T cell activation by CD28 family	0	92	1	284	0.00581359	0.428784	0.428784	1	35	0.00228147	9606	Homo sapiens			ERBB4	Q06124	R-HSA-388829
R-HSA-5357956	TNFR1-induced NF-kappa-B signaling pathway	1	33	2	345	0.00208531	0.432315	0.432315	5	5	0.000326	9606	Homo sapiens	BIRC3	Q13489	BIRC3;TBX18	Q13077	R-HSA-5357776;R-HSA-5357904;R-HSA-5357860;R-HSA-5357780;R-HSA-5357757
R-HSA-936964	Activation of IRF3, IRF7 mediated by TBK1, IKKÎµ (IKBKE)	0	21	1	355	0.00132701	0.432315	0.432315	1	15	0.000978	9606	Homo sapiens			ERBB4	Q06124	R-HSA-166271
R-HSA-936440	Negative regulators of DDX58/IFIH1 signaling	0	37	1	343	0.00233807	0.433194	0.433194	2	13	0.000847	9606	Homo sapiens			FOSL1	Q13526	R-HSA-936462;R-HSA-936380
R-HSA-109606	Intrinsic Pathway for Apoptosis	0	64	1	342	0.00404423	0.436699	0.436699	4	63	0.00410664	9606	Homo sapiens			BIRC3	Q9NR28;P55211	R-HSA-9627106;R-HSA-114256;R-HSA-114307;R-HSA-6805426
R-HSA-450513	Tristetraprolin (TTP, ZFP36) binds and destabilizes mRNA	0	19	3	363	0.00120063	0.44105	0.44105	1	4	0.000261	9606	Homo sapiens			CDC25B;ADAM22;RASSF8	P31946	R-HSA-450394
R-HSA-9707616	Heme signaling	0	70	1	325	0.00442338	0.44105	0.44105	1	25	0.00162962	9606	Homo sapiens			FOSL1	P15336	R-HSA-1368140
R-HSA-8983432	Interleukin-15 signaling	0	16	1	374	0.00101106	0.441916	0.441916	2	17	0.00110814	9606	Homo sapiens			ERBB4	P62993;P29353	R-HSA-8983299;R-HSA-8983394
R-HSA-1169408	ISG15 antiviral mechanism	0	83	1	305	0.00524487	0.441916	0.441916	1	16	0.00104296	9606	Homo sapiens			FOSL1	Q13526	R-HSA-936462
R-HSA-9911233	Expression of NOTCH2NL genes	0	12	1	368	0.000758	0.442781	0.442781	1	9	0.000587	9606	Homo sapiens			NTN4	P0DPK4	R-HSA-9925720
R-HSA-8941326	RUNX2 regulates bone development	0	43	1	359	0.00271722	0.454755	0.454755	1	32	0.00208591	9606	Homo sapiens			ERBB4	Q9UBN7	R-HSA-9008389
R-HSA-9711097	Cellular response to starvation	0	176	1	226	0.0111216	0.455601	0.455601	1	28	0.00182517	9606	Homo sapiens			FOSL1	P15336	R-HSA-9635804
R-HSA-5689880	Ub-specific processing proteases	1	192	0	229	0.0121327	0.455601	0.455601	1	40	0.00260739	9606	Homo sapiens	BIRC3				R-HSA-6781797
R-HSA-416993	Trafficking of GluR2-containing AMPA receptors	0	23	1	375	0.0014534	0.456445	0.456445	3	3	0.000196	9606	Homo sapiens			AEBP2	Q9NRD5	R-HSA-421007;R-HSA-416639;R-HSA-416985
R-HSA-68877	Mitotic Prometaphase	0	212	1	209	0.0133965	0.461485	0.461485	2	25	0.00162962	9606	Homo sapiens			RASSF8	P36873	R-HSA-9853372;R-HSA-9853385
R-HSA-9664424	Cell recruitment (pro-inflammatory response)	0	54	1	361	0.00341232	0.463987	0.463987	1	23	0.00149925	9606	Homo sapiens			ERBB4	P08238	R-HSA-874087
R-HSA-9660826	Purinergic signaling in leishmaniasis infection	0	54	1	361	0.00341232	0.463987	0.463987	1	23	0.00149925	9606	Homo sapiens			ERBB4	P08238	R-HSA-874087
R-HSA-5637812	Signaling by EGFRvIII in Cancer	0	22	2	395	0.00139021	0.465649	0.465649	2	18	0.00117333	9606	Homo sapiens			PDK3;ERBB4	P00533;P29353	R-HSA-5637766;R-HSA-1247999
R-HSA-5637810	Constitutive Signaling by EGFRvIII	0	22	2	395	0.00139021	0.465649	0.465649	2	18	0.00117333	9606	Homo sapiens			PDK3;ERBB4	P00533;P29353	R-HSA-5637766;R-HSA-1247999
R-HSA-264870	Caspase-mediated cleavage of cytoskeletal proteins	0	12	1	401	0.000758	0.467306	0.467306	1	10	0.000652	9606	Homo sapiens			FOSL1	P06396	R-HSA-201622
R-HSA-163685	Integration of energy metabolism	1	153	0	267	0.00966825	0.467306	0.467306	2	73	0.00475849	9606	Homo sapiens	PLCB1				R-HSA-400023;R-HSA-399998
R-HSA-1538133	G0 and Early G1	0	38	2	395	0.00240126	0.468959	0.468959	2	27	0.00175999	9606	Homo sapiens			ELAVL2;GADD45A	Q13627;P12004	R-HSA-8961665;R-HSA-1362270
R-HSA-2151201	Transcriptional activation of mitochondrial biogenesis	0	89	1	334	0.00562401	0.468959	0.468959	1	32	0.00208591	9606	Homo sapiens			FOSL1	P15336	R-HSA-1368140
R-HSA-1643713	Signaling by EGFR in Cancer	0	32	2	395	0.00202212	0.470606	0.470606	4	42	0.00273776	9606	Homo sapiens			PDK3;ERBB4	P00533;P29353	R-HSA-5637766;R-HSA-1248677;R-HSA-1225947;R-HSA-1247999
R-HSA-9830369	Kidney development	1	75	0	343	0.00473934	0.470606	0.470606	2	50	0.00325924	9606	Homo sapiens	ROBO2				R-HSA-9010898;R-HSA-9830765
R-HSA-445144	Signal transduction by L1	0	25	2	394	0.00157978	0.471427	0.471427	1	11	0.000717	9606	Homo sapiens			PDK3;ERBB4	P00533	R-HSA-445069
R-HSA-9735871	SARS-CoV-1 targets host intracellular signalling and regulatory pathways	1	19	0	406	0.00120063	0.472248	0.472248	1	7	0.000456	9606	Homo sapiens	SERPINE1				R-HSA-9737710
R-HSA-9031628	NGF-stimulated transcription	1	56	1	368	0.00353871	0.472248	0.472248	3	37	0.00241184	9606	Homo sapiens	FOSL1	P15407	TBX18	Q7LC44	R-HSA-9031624;R-HSA-9619838;R-HSA-9031575
R-HSA-9679191	Potential therapeutics for SARS	0	168	1	256	0.0106161	0.473067	0.473067	1	36	0.00234665	9606	Homo sapiens			BIRC3	Q13546	R-HSA-9679839
R-HSA-2179392	EGFR Transactivation by Gastrin	0	13	2	408	0.000821	0.473885	0.473885	1	6	0.000391	9606	Homo sapiens			PDK3;ERBB4	P00533	R-HSA-2179387
R-HSA-8852135	Protein ubiquitination	0	83	1	352	0.00524487	0.476332	0.476332	3	32	0.00208591	9606	Homo sapiens			BIRC3	P22314;P61088	R-HSA-8852134;R-HSA-8938815;R-HSA-8852128
R-HSA-5654743	Signaling by FGFR4	0	51	1	385	0.00322275	0.476332	0.476332	2	41	0.00267258	9606	Homo sapiens			ERBB4	Q06124	R-HSA-5654658;R-HSA-1549564
R-HSA-5654741	Signaling by FGFR3	0	53	1	382	0.00334913	0.477145	0.477145	2	43	0.00280295	9606	Homo sapiens			ERBB4	Q06124	R-HSA-1549564;R-HSA-5654633
R-HSA-6806834	Signaling by MET	0	88	1	356	0.00556082	0.478767	0.478767	2	51	0.00332443	9606	Homo sapiens			ERBB4	Q06124;Q96JA1	R-HSA-8875374;R-HSA-8865994
R-HSA-450385	Butyrate Response Factor 1 (BRF1) binds and destabilizes mRNA	0	19	3	412	0.00120063	0.481997	0.481997	2	6	0.000391	9606	Homo sapiens			CDC25B;ADAM22;RASSF8	P31946	R-HSA-450406;R-HSA-482788
R-HSA-9613829	Chaperone Mediated Autophagy	0	23	1	412	0.0014534	0.484407	0.484407	4	19	0.00123851	9606	Homo sapiens			RASSF8	P14136	R-HSA-9626034;R-HSA-9626039;R-HSA-9626046;R-HSA-9625197
R-HSA-373752	Netrin-1 signaling	1	52	1	393	0.00328594	0.486007	0.486007	2	34	0.00221628	9606	Homo sapiens	NTN4	Q9HB63	ERBB4	Q06124	R-HSA-418863;R-HSA-593685
R-HSA-5654736	Signaling by FGFR1	0	64	1	383	0.00404423	0.486007	0.486007	2	48	0.00312887	9606	Homo sapiens			ERBB4	Q06124	R-HSA-1549564;R-HSA-5654584
R-HSA-9020702	Interleukin-1 signaling	0	112	1	376	0.00707741	0.486806	0.486806	1	59	0.0038459	9606	Homo sapiens			GADD45A	P52564	R-HSA-727819
R-HSA-2029480	Fcgamma receptor (FCGR) dependent phagocytosis	0	193	1	273	0.0121959	0.492361	0.492361	1	42	0.00273776	9606	Homo sapiens			ERBB4	P23528	R-HSA-399950
R-HSA-1257604	PIP3 activates AKT signaling	2	315	2	817	0.0199052	0.494444	0.494444	4	88	0.00573626	9606	Homo sapiens	ERBB4	Q15303-2;Q15303-1	BIRC3;FOSL1	P15336;P05412;P55211	R-HSA-2316434;R-HSA-8944397;R-HSA-8944047;R-HSA-198621
R-HSA-450604	KSRP (KHSRP) binds and destabilizes mRNA	0	20	4	426	0.00126382	0.495509	0.495509	1	5	0.000326	9606	Homo sapiens			CDC25B;ADAM22;ADAM22;RASSF8	P63104	R-HSA-450620
R-HSA-202403	TCR signaling	0	122	1	367	0.00770932	0.499418	0.499418	1	52	0.00338961	9606	Homo sapiens			BIRC3	O43353	R-HSA-202459
R-HSA-422475	Axon guidance	4	566	2	1966	0.0357662	0.499563	0.499563	21	295	0.0192295	9606	Homo sapiens	ROBO2;NTN4	Q9HCK4;Q9HB63;Q9Y6N7;ENSG00000185008	PDK3;ERBB4	Q06124;P29353;P00533;P23528	R-HSA-399950;R-HSA-418863;R-HSA-8986083;R-HSA-445069;R-HSA-9011077;R-HSA-8853737;R-HSA-8985799;R-HSA-9010503;R-HSA-9010648;R-HSA-9010523;R-HSA-8855508;R-HSA-9014812;R-HSA-428510;R-HSA-9010641;R-HSA-9010643;R-HSA-3928608;R-HSA-9010898;R-HSA-9014834;R-HSA-593685;R-HSA-9010645;R-HSA-8985812
R-HSA-9841251	Mitochondrial unfolded protein response (UPRmt)	0	33	1	431	0.00208531	0.504069	0.504069	1	21	0.00136888	9606	Homo sapiens			PDK3	P10809	R-HSA-9856666
R-HSA-1834949	Cytosolic sensors of pathogen-associated DNA	0	78	1	397	0.00492891	0.50484	0.50484	1	50	0.00325924	9606	Homo sapiens			BIRC3	Q13546;Q9Y572	R-HSA-1810457
R-HSA-9680350	Signaling by CSF1 (M-CSF) in myeloid cells	0	41	1	428	0.00259084	0.506379	0.506379	1	14	0.000913	9606	Homo sapiens			ERBB4	Q06124;P29353	R-HSA-9680348
R-HSA-881907	Gastrin-CREB signalling pathway via PKC and MAPK	0	24	2	441	0.00151659	0.508678	0.508678	1	9	0.000587	9606	Homo sapiens			PDK3;ERBB4	P00533	R-HSA-2179387
R-HSA-5339562	Uptake and actions of bacterial toxins	0	60	1	417	0.00379147	0.510205	0.510205	1	66	0.0043022	9606	Homo sapiens			ERBB4	P08238	R-HSA-5336420
R-HSA-198725	Nuclear Events (kinase and transcription factor activation)	1	80	1	403	0.00505529	0.514759	0.514759	3	48	0.00312887	9606	Homo sapiens	FOSL1	P15407	TBX18	Q7LC44	R-HSA-9031624;R-HSA-9619838;R-HSA-9031575
R-HSA-399719	Trafficking of AMPA receptors	0	37	1	438	0.00233807	0.517772	0.517772	3	4	0.000261	9606	Homo sapiens			AEBP2	Q9NRD5	R-HSA-421007;R-HSA-416639;R-HSA-416985
R-HSA-399721	Glutamate binding, activation of AMPA receptors and synaptic plasticity	0	39	1	451	0.00246445	0.528909	0.528909	3	9	0.000587	9606	Homo sapiens			AEBP2	Q9NRD5	R-HSA-421007;R-HSA-416639;R-HSA-416985
R-HSA-5675482	Regulation of necroptotic cell death	1	39	1	470	0.00246445	0.53402	0.53402	8	21	0.00136888	9606	Homo sapiens	BIRC3	Q13489	BIRC3	Q13546;Q9Y572	R-HSA-9686930;R-HSA-9688838;R-HSA-9793472;R-HSA-5357828;R-HSA-9687828;R-HSA-5675470;R-HSA-9688459;R-HSA-9793485
R-HSA-3214858	RMTs methylate histone arginines	0	52	1	461	0.00328594	0.535471	0.535471	1	22	0.00143407	9606	Homo sapiens			AEBP2	Q16576	R-HSA-5225649
R-HSA-2559580	Oxidative Stress Induced Senescence	0	113	3	408	0.0071406	0.536917	0.536917	6	40	0.00260739	9606	Homo sapiens			AEBP2;AEBP2;FOSL1	Q15910;P05412;Q09028;O75530;Q15022;Q16576	R-HSA-450292;R-HSA-3240787;R-HSA-168136;R-HSA-3240957;R-HSA-3240783;R-HSA-3240782
R-HSA-9703648	Signaling by FLT3 ITD and TKD mutants	0	30	1	479	0.00189573	0.536917	0.536917	2	24	0.00156444	9606	Homo sapiens			ERBB4	P62993;Q06124	R-HSA-9695841;R-HSA-9698008
R-HSA-5213460	RIPK1-mediated regulated necrosis	1	45	1	470	0.0028436	0.538359	0.538359	9	29	0.00189036	9606	Homo sapiens	BIRC3	Q13489	BIRC3	Q13546;Q9Y572	R-HSA-9686930;R-HSA-9688838;R-HSA-9793472;R-HSA-5357828;R-HSA-9687828;R-HSA-5675470;R-HSA-9688459;R-HSA-9793485;R-HSA-5213462
R-HSA-8953750	Transcriptional Regulation by E2F6	0	46	1	484	0.00290679	0.541229	0.541229	1	33	0.0021511	9606	Homo sapiens			AEBP2	Q09028	R-HSA-9007640
R-HSA-3108214	SUMOylation of DNA damage response and repair proteins	0	81	1	444	0.00511848	0.542657	0.542657	2	24	0.00156444	9606	Homo sapiens			GADD45A	Q13569	R-HSA-4551648;R-HSA-4551738
R-HSA-9674555	Signaling by CSF3 (G-CSF)	0	35	1	488	0.00221169	0.544082	0.544082	1	21	0.00136888	9606	Homo sapiens			ERBB4	Q06124;P29353;P62993	R-HSA-9674808
R-HSA-9607240	FLT3 Signaling	0	48	1	483	0.00303317	0.545502	0.545502	2	43	0.00280295	9606	Homo sapiens			ERBB4	Q06124	R-HSA-9606784;R-HSA-9604969
R-HSA-9682385	FLT3 signaling in disease	0	43	1	481	0.00271722	0.54621	0.54621	2	52	0.00338961	9606	Homo sapiens			ERBB4	P62993;Q06124	R-HSA-9695841;R-HSA-9698008
R-HSA-2173795	Downregulation of SMAD2/3:SMAD4 transcriptional activity	1	38	0	488	0.00240126	0.546917	0.546917	1	27	0.00175999	9606	Homo sapiens	SERPINE1				R-HSA-9736966
R-HSA-9018519	Estrogen-dependent gene expression	2	153	1	1085	0.00966825	0.551497	0.551497	6	66	0.0043022	9606	Homo sapiens	ERBB4	Q15303-3;Q15303-1	FOSL1	P22415	R-HSA-1254386;R-HSA-8954207;R-HSA-8954208;R-HSA-9023840;R-HSA-1254392;R-HSA-8954199
R-HSA-451927	Interleukin-2 family signaling	0	47	1	503	0.00296998	0.553235	0.553235	3	59	0.0038459	9606	Homo sapiens			ERBB4	P62993;P29353	R-HSA-8983299;R-HSA-8983394;R-HSA-452091
R-HSA-1221632	Meiotic synapsis	0	61	1	477	0.00385466	0.555321	0.555321	1	6	0.000391	9606	Homo sapiens			FOSL1	P54652	R-HSA-912505
R-HSA-111885	Opioid Signalling	1	115	1	419	0.00726698	0.555321	0.555321	4	59	0.0038459	9606	Homo sapiens	PLCB1	Q9NQ66	RASSF8	P62136	R-HSA-180038;R-HSA-112037;R-HSA-111879;R-HSA-111870
R-HSA-909733	Interferon alpha/beta signaling	0	129	1	423	0.00815166	0.555321	0.555321	1	25	0.00162962	9606	Homo sapiens			ERBB4	Q06124	R-HSA-997309
R-HSA-168643	Nucleotide-binding domain, leucine rich repeat containing receptor (NLR) signaling pathways	1	72	3	488	0.00454976	0.558778	0.558778	5	46	0.0029985	9606	Homo sapiens	BIRC3	Q13489	BIRC3;GADD45A;ERBB4	P52564;O43353;P08238	R-HSA-727819;R-HSA-688137;R-HSA-168405;R-HSA-874087;R-HSA-1247960
R-HSA-69206	G1/S Transition	0	140	1	439	0.00884676	0.561525	0.561525	1	61	0.00397627	9606	Homo sapiens			GADD45A	P12004	R-HSA-8961665
R-HSA-69242	S Phase	1	166	0	420	0.0104897	0.562892	0.562892	1	55	0.00358516	9606	Homo sapiens	CDC25B				R-HSA-174110
R-HSA-216083	Integrin cell surface interactions	0	86	1	474	0.00543444	0.567644	0.567644	1	55	0.00358516	9606	Homo sapiens			NTN4	P16284	R-HSA-210304
R-HSA-3858494	Beta-catenin independent WNT signaling	1	153	1	413	0.00966825	0.572346	0.572346	3	51	0.00332443	9606	Homo sapiens	PLCB1	Q9NQ66	ADAM22	Q14160	R-HSA-398193;R-HSA-4608862;R-HSA-398040
R-HSA-9675108	Nervous system development	4	603	2	2171	0.0381043	0.57783	0.57783	21	322	0.0209895	9606	Homo sapiens	ROBO2;NTN4	Q9HCK4;Q9HB63;Q9Y6N7;ENSG00000185008	PDK3;ERBB4	Q06124;P29353;P00533;P23528	R-HSA-399950;R-HSA-418863;R-HSA-8986083;R-HSA-445069;R-HSA-9011077;R-HSA-8853737;R-HSA-8985799;R-HSA-9010503;R-HSA-9010648;R-HSA-9010523;R-HSA-8855508;R-HSA-9014812;R-HSA-428510;R-HSA-9010641;R-HSA-9010643;R-HSA-3928608;R-HSA-9010898;R-HSA-9014834;R-HSA-593685;R-HSA-9010645;R-HSA-8985812
R-HSA-9006925	Intracellular signaling by second messengers	2	362	2	963	0.0228752	0.57859	0.57859	4	116	0.00756144	9606	Homo sapiens	ERBB4	Q15303-2;Q15303-1	BIRC3;FOSL1	P15336;P05412;P55211	R-HSA-2316434;R-HSA-8944397;R-HSA-8944047;R-HSA-198621
R-HSA-975138	TRAF6 mediated induction of NFkB and MAP kinases upon TLR7/8 or 9 activation	0	116	1	491	0.00733017	0.580946	0.580946	4	60	0.00391109	9606	Homo sapiens			FOSL1	P15336;P05412	R-HSA-450292;R-HSA-168053;R-HSA-168440;R-HSA-168136
R-HSA-9006931	Signaling by Nuclear Receptors	3	383	1	1656	0.0242022	0.585292	0.585292	7	195	0.012711	9606	Homo sapiens	ERBB4;PDK3	Q15303-3;Q15303-1;Q15120	FOSL1	P22415	R-HSA-1254386;R-HSA-8954207;R-HSA-8954208;R-HSA-9023840;R-HSA-203946;R-HSA-1254392;R-HSA-8954199
R-HSA-5654738	Signaling by FGFR2	0	88	1	506	0.00556082	0.588092	0.588092	2	46	0.0029985	9606	Homo sapiens			ERBB4	Q06124	R-HSA-5654608;R-HSA-1549564
R-HSA-9816359	Maternal to zygotic transition (MZT)	0	137	1	455	0.00865719	0.588092	0.588092	1	46	0.0029985	9606	Homo sapiens			GADD45A	Q9GZX7	R-HSA-9817513
R-HSA-170834	Signaling by TGF-beta Receptor Complex	2	108	1	1207	0.00682464	0.589104	0.589104	4	100	0.00651848	9606	Homo sapiens	SERPINE1	P05121;ENSG00000106366	FOSL1	P17275	R-HSA-9736966;R-HSA-2106586;R-HSA-9736959;R-HSA-2187293
R-HSA-975871	MyD88 cascade initiated on plasma membrane	0	109	1	516	0.00688784	0.589378	0.589378	4	70	0.00456294	9606	Homo sapiens			FOSL1	P15336;P05412	R-HSA-450292;R-HSA-168053;R-HSA-168440;R-HSA-168136
R-HSA-193704	p75 NTR receptor-mediated signalling	0	110	1	489	0.00695103	0.59002	0.59002	1	50	0.00325924	9606	Homo sapiens			BIRC3	O43353	R-HSA-193656
R-HSA-168142	Toll Like Receptor 10 (TLR10) Cascade	0	109	1	520	0.00688784	0.5913	0.5913	4	71	0.00462812	9606	Homo sapiens			FOSL1	P15336;P05412	R-HSA-450292;R-HSA-168053;R-HSA-168440;R-HSA-168136
R-HSA-9006934	Signaling by Receptor Tyrosine Kinases	5	634	4	2967	0.0400632	0.591512	0.591512	94	759	0.0494753	9606	Homo sapiens	FOSL1;ERBB4	Q15303-2;Q15303-3;Q15303-1;P15407;ENSG00000178568	PDK3;RASSF8;TBX18;ERBB4	P14136;P78352;P00533;Q7LC44;Q06124;Q96JA1;P29353;P62993	R-HSA-1254291;R-HSA-1250195;R-HSA-1254290;R-HSA-8848005;R-HSA-6785636;R-HSA-5654608;R-HSA-177925;R-HSA-9612440;R-HSA-1251992;R-HSA-1250463;R-HSA-1251997;R-HSA-9612444;R-HSA-9612445;R-HSA-9612672;R-HSA-177942;R-HSA-6785648;R-HSA-1250315;R-HSA-186778;R-HSA-9851407;R-HSA-177944;R-HSA-9031575;R-HSA-1254285;R-HSA-1963581;R-HSA-1250353;R-HSA-1963582;R-HSA-9612593;R-HSA-9031981;R-HSA-1250486;R-HSA-12503…
R-HSA-168928	DDX58/IFIH1-mediated induction of interferon-alpha/beta	0	105	2	505	0.00663507	0.592577	0.592577	3	53	0.00345479	9606	Homo sapiens			BIRC3;FOSL1	Q13546;Q13526	R-HSA-936462;R-HSA-936380;R-HSA-168934
R-HSA-5218859	Regulated Necrosis	1	76	1	530	0.00480253	0.595119	0.595119	9	52	0.00338961	9606	Homo sapiens	BIRC3	Q13489	BIRC3	Q13546;Q9Y572	R-HSA-9686930;R-HSA-9688838;R-HSA-9793472;R-HSA-5357828;R-HSA-9687828;R-HSA-5675470;R-HSA-9688459;R-HSA-9793485;R-HSA-5213462
R-HSA-168176	Toll Like Receptor 5 (TLR5) Cascade	0	109	1	526	0.00688784	0.595752	0.595752	4	71	0.00462812	9606	Homo sapiens			FOSL1	P15336;P05412	R-HSA-450292;R-HSA-168053;R-HSA-168440;R-HSA-168136
R-HSA-975155	MyD88 dependent cascade initiated on endosome	0	117	1	525	0.00739336	0.59953	0.59953	4	75	0.00488886	9606	Homo sapiens			FOSL1	P15336;P05412	R-HSA-450292;R-HSA-168053;R-HSA-168440;R-HSA-168136
R-HSA-9841922	MLL4 and MLL3 complexes regulate expression of PPARG target genes in adipogenesis and hepatic steatosis	0	140	1	468	0.00884676	0.602029	0.602029	1	38	0.00247702	9606	Homo sapiens			PDK3	Q16654	R-HSA-9859119
R-HSA-9851695	Epigenetic regulation of adipogenesis genes by MLL3 and MLL4 complexes	0	140	1	468	0.00884676	0.602029	0.602029	1	38	0.00247702	9606	Homo sapiens			PDK3	Q16654	R-HSA-9859119
R-HSA-168181	Toll Like Receptor 7/8 (TLR7/8) Cascade	0	121	1	530	0.00764613	0.603894	0.603894	4	85	0.00554071	9606	Homo sapiens			FOSL1	P15336;P05412	R-HSA-450292;R-HSA-168053;R-HSA-168440;R-HSA-168136
R-HSA-1592230	Mitochondrial biogenesis	0	131	1	497	0.00827804	0.604513	0.604513	1	36	0.00234665	9606	Homo sapiens			FOSL1	P15336	R-HSA-1368140
R-HSA-190236	Signaling by FGFR	0	109	1	515	0.00688784	0.605132	0.605132	5	142	0.00925624	9606	Homo sapiens			ERBB4	Q06124	R-HSA-5654658;R-HSA-5654608;R-HSA-1549564;R-HSA-5654584;R-HSA-5654633
R-HSA-168138	Toll Like Receptor 9 (TLR9) Cascade	0	124	1	535	0.0078357	0.608825	0.608825	4	86	0.00560589	9606	Homo sapiens			FOSL1	P15336;P05412	R-HSA-450292;R-HSA-168053;R-HSA-168440;R-HSA-168136
R-HSA-9818564	Epigenetic regulation of gene expression by MLL3 and MLL4 complexes	0	140	1	491	0.00884676	0.610048	0.610048	1	41	0.00267258	9606	Homo sapiens			PDK3	Q16654	R-HSA-9859119
R-HSA-512988	Interleukin-3, Interleukin-5 and GM-CSF signaling	0	50	5	589	0.00315956	0.613696	0.613696	3	38	0.00247702	9606	Homo sapiens			CDC25B;ADAM22;ADAM22;RASSF8;ERBB4	Q06124;P29353;P63104	R-HSA-879934;R-HSA-912757;R-HSA-914022
R-HSA-2454202	Fc epsilon receptor (FCERI) signaling	0	222	1	438	0.0140284	0.615507	0.615507	2	65	0.00423701	9606	Homo sapiens			FOSL1	P05412	R-HSA-450292;R-HSA-168136
R-HSA-177929	Signaling by EGFR	0	64	2	584	0.00404423	0.616109	0.616109	5	50	0.00325924	9606	Homo sapiens			PDK3;ERBB4	Q06124;P29353;Q96JA1;P00533	R-HSA-9674531;R-HSA-177942;R-HSA-177925;R-HSA-9851407;R-HSA-177944
R-HSA-166058	MyD88:MAL(TIRAP) cascade initiated on plasma membrane	0	133	1	547	0.00840442	0.620297	0.620297	4	76	0.00495404	9606	Homo sapiens			FOSL1	P15336;P05412	R-HSA-450292;R-HSA-168053;R-HSA-168440;R-HSA-168136
R-HSA-168179	Toll Like Receptor TLR1:TLR2 Cascade	0	136	1	548	0.008594	0.62267	0.62267	4	78	0.00508441	9606	Homo sapiens			FOSL1	P15336;P05412	R-HSA-450292;R-HSA-168053;R-HSA-168440;R-HSA-168136
R-HSA-168188	Toll Like Receptor TLR6:TLR2 Cascade	0	133	1	553	0.00840442	0.623852	0.623852	4	78	0.00508441	9606	Homo sapiens			FOSL1	P15336;P05412	R-HSA-450292;R-HSA-168053;R-HSA-168440;R-HSA-168136
R-HSA-181438	Toll Like Receptor 2 (TLR2) Cascade	0	136	1	553	0.008594	0.625617	0.625617	4	80	0.00521478	9606	Homo sapiens			FOSL1	P15336;P05412	R-HSA-450292;R-HSA-168053;R-HSA-168440;R-HSA-168136
R-HSA-1912408	Pre-NOTCH Transcription and Translation	0	100	2	550	0.00631912	0.630864	0.630864	2	37	0.00241184	9606	Homo sapiens			NTN4;FOSL1	P05412;P0DPK4	R-HSA-1912401;R-HSA-9925720
R-HSA-5621481	C-type lectin receptors (CLRs)	0	190	1	509	0.0120063	0.634322	0.634322	1	68	0.00443257	9606	Homo sapiens			BIRC3	Q04206	R-HSA-5660980
R-HSA-5617833	Cilium Assembly	0	209	1	522	0.013207	0.641144	0.641144	1	50	0.00325924	9606	Homo sapiens			ERBB4	Q9UBN7	R-HSA-5618331
R-HSA-1266738	Developmental Biology	9	1891	5	5055	0.119494	0.656043	0.656043	35	956	0.0623167	9606	Homo sapiens	ROBO2;SERPINE1;ADAM22;NTN4;CDC25B	Q9HCK4;Q9HB63;P30305;ENSG00000101224;P05121;Q9Y6N7;ENSG00000185008;ENSG00000106366;Q9P0K1	NTN4;PDK3;GADD45A;FOSL1;ERBB4	P52564;P05412;P49639;Q9GZX7;P00533;P23528;Q06124;P29353	R-HSA-5682709;R-HSA-5682769;R-HSA-399950;R-HSA-445069;R-HSA-9926492;R-HSA-9011077;R-HSA-8985799;R-HSA-9010503;R-HSA-9926488;R-HSA-9010648;R-HSA-9010523;R-HSA-8855508;R-HSA-9014812;R-HSA-428510;R-HSA-9010641;R-HSA-9010643;R-HSA-3928608;R-HSA-9010898;R-HSA-593685;R-HSA-9010645;R-HSA-8985812;R-HSA-5682802;R-HSA-5617458;R-HSA-5617661;R-HSA-418863;R-HSA-9926525;R-HSA-8986083;R-HSA-9926524;R-HSA-885373…
R-HSA-9006936	Signaling by TGFB family members	2	178	1	1325	0.011248	0.656717	0.656717	4	148	0.00964735	9606	Homo sapiens	SERPINE1	P05121;ENSG00000106366	FOSL1	P17275	R-HSA-9736966;R-HSA-2106586;R-HSA-9736959;R-HSA-2187293
R-HSA-165159	MTOR signalling	0	50	3	686	0.00315956	0.666166	0.666166	1	29	0.00189036	9606	Homo sapiens			CDC25B;ADAM22;RASSF8	P31946	R-HSA-5672824
R-HSA-8866910	TFAP2 (AP-2) family regulates transcription of growth factors and their receptors	0	21	2	702	0.00132701	0.669302	0.669302	2	18	0.00117333	9606	Homo sapiens			PDK3;ERBB4	P04626;P00533	R-HSA-8864466;R-HSA-8874797
R-HSA-4551638	SUMOylation of chromatin organization proteins	0	62	1	671	0.00391785	0.670341	0.670341	1	15	0.000978	9606	Homo sapiens			AEBP2	Q15022	R-HSA-4615873
R-HSA-6807070	PTEN Regulation	0	156	1	586	0.00985782	0.670859	0.670859	2	56	0.00365035	9606	Homo sapiens			FOSL1	P15336;P05412	R-HSA-8944397;R-HSA-8944047
R-HSA-446652	Interleukin-1 family signaling	0	170	1	630	0.0107425	0.679044	0.679044	1	92	0.005997	9606	Homo sapiens			GADD45A	P52564	R-HSA-727819
R-HSA-9725371	Nuclear events stimulated by ALK signaling in cancer	0	56	2	694	0.00353871	0.683062	0.683062	3	32	0.00208591	9606	Homo sapiens			PDK3;FOSL1	P42229;P17275	R-HSA-9725345;R-HSA-9851084;R-HSA-9701903
R-HSA-1912422	Pre-NOTCH Expression and Processing	0	125	2	625	0.00789889	0.684556	0.684556	2	47	0.00306369	9606	Homo sapiens			NTN4;FOSL1	P05412;P0DPK4	R-HSA-1912401;R-HSA-9925720
R-HSA-8939211	ESR-mediated signaling	2	257	1	1328	0.0162401	0.685064	0.685064	6	114	0.00743107	9606	Homo sapiens	ERBB4	Q15303-3;Q15303-1	FOSL1	P22415	R-HSA-1254386;R-HSA-8954207;R-HSA-8954208;R-HSA-9023840;R-HSA-1254392;R-HSA-8954199
R-HSA-8950505	Gene and protein expression by JAK-STAT signaling after Interleukin-12 stimulation	0	73	2	688	0.00461295	0.688507	0.688507	2	36	0.00234665	9606	Homo sapiens			PDK3;ERBB4	P17987;P23528	R-HSA-8950718;R-HSA-8950581
R-HSA-416476	G alpha (q) signalling events	1	285	2	484	0.0180095	0.688998	0.688998	3	35	0.00228147	9606	Homo sapiens	PLCB1	Q9NQ66	PDK3;ERBB4	P00533	R-HSA-114688;R-HSA-2179387;R-HSA-398188
R-HSA-5687128	MAPK6/MAPK4 signaling	0	93	2	693	0.00587678	0.694343	0.694343	2	40	0.00260739	9606	Homo sapiens			ELAVL2;FOSL1	Q9NZI8;P05412	R-HSA-5687079;R-HSA-5692761
R-HSA-1500620	Meiosis	0	93	1	705	0.00587678	0.695786	0.695786	1	16	0.00104296	9606	Homo sapiens			FOSL1	P54652	R-HSA-912505
R-HSA-2682334	EPH-Ephrin signaling	0	102	1	693	0.0064455	0.696265	0.696265	1	56	0.00365035	9606	Homo sapiens			ERBB4	P23528	R-HSA-3928608
R-HSA-3769402	Deactivation of the beta-catenin transactivating complex	0	44	4	748	0.00278041	0.698175	0.698175	1	14	0.000913	9606	Homo sapiens			CDC25B;ADAM22;ADAM22;RASSF8	P63104	R-HSA-3769393
R-HSA-9907900	Proteasome assembly	0	52	1	770	0.00328594	0.698175	0.698175	1	40	0.00260739	9606	Homo sapiens			CDC25B	P61289	R-HSA-9908723
R-HSA-187037	Signaling by NTRK1 (TRKA)	1	143	1	668	0.00903633	0.700546	0.700546	3	102	0.00664885	9606	Homo sapiens	FOSL1	P15407	TBX18	Q7LC44	R-HSA-9031624;R-HSA-9619838;R-HSA-9031575
R-HSA-453279	Mitotic G1 phase and G1/S transition	0	164	2	681	0.0103633	0.702899	0.702899	2	101	0.00658366	9606	Homo sapiens			ELAVL2;GADD45A	Q13627;P12004	R-HSA-8961665;R-HSA-1362270
R-HSA-168164	Toll Like Receptor 3 (TLR3) Cascade	1	117	2	771	0.00739336	0.722842	0.722842	7	79	0.0051496	9606	Homo sapiens	BIRC3	Q13489	BIRC3;FOSL1	Q13546;P15336;P05412;Q9Y572	R-HSA-168930;R-HSA-450292;R-HSA-9013963;R-HSA-168053;R-HSA-168440;R-HSA-168136;R-HSA-9014342
R-HSA-8878166	Transcriptional regulation by RUNX2	0	133	1	734	0.00840442	0.729766	0.729766	1	81	0.00527997	9606	Homo sapiens			ERBB4	Q9UBN7	R-HSA-9008389
R-HSA-5617472	Activation of anterior HOX genes in hindbrain development during early embryogenesis	0	116	2	749	0.00733017	0.733165	0.733165	3	43	0.00280295	9606	Homo sapiens			NTN4;FOSL1	P49639;P05412	R-HSA-5617458;R-HSA-5617661;R-HSA-5617452
R-HSA-5619507	Activation of HOX genes during differentiation	0	116	2	749	0.00733017	0.733165	0.733165	3	43	0.00280295	9606	Homo sapiens			NTN4;FOSL1	P49639;P05412	R-HSA-5617458;R-HSA-5617661;R-HSA-5617452
R-HSA-3247509	Chromatin modifying enzymes	1	254	2	707	0.0160506	0.738185	0.738185	3	85	0.00554071	9606	Homo sapiens	AEBP2	Q6ZN18	AEBP2;FOSL1	Q16576;P15336	R-HSA-5638332;R-HSA-3318415;R-HSA-5225649
R-HSA-5663202	Diseases of signal transduction by growth factor receptors and second messengers	3	536	4	2115	0.0338705	0.740126	0.740126	29	516	0.0336354	9606	Homo sapiens	ERBB4	Q15303-2;Q15303-3;Q15303-1	PDK3;BIRC3;FOSL1;ERBB4	P05412;P42229;P00533;Q06124;P17275;P55211;P29353;P62993	R-HSA-9664976;R-HSA-9664983;R-HSA-9634391;R-HSA-1225947;R-HSA-9698008;R-HSA-9851098;R-HSA-9664991;R-HSA-9851096;R-HSA-5637766;R-HSA-2399985;R-HSA-9710914;R-HSA-9724099;R-HSA-9851084;R-HSA-9665416;R-HSA-9701903;R-HSA-9664588;R-HSA-9664567;R-HSA-9664950;R-HSA-1247999;R-HSA-2400009;R-HSA-9665699;R-HSA-9665697;R-HSA-9695841;R-HSA-9725345;R-HSA-9665701;R-HSA-1248677;R-HSA-9665700;R-HSA-9665705;R-HSA-9…
R-HSA-937061	TRIF (TICAM1)-mediated TLR4 signaling	1	122	3	805	0.00770932	0.74025	0.74025	8	76	0.00495404	9606	Homo sapiens	BIRC3	Q13489	BIRC3;FOSL1;ERBB4	Q13546;Q06124;P15336;P05412;Q9Y572	R-HSA-168915;R-HSA-450292;R-HSA-2569057;R-HSA-168053;R-HSA-168440;R-HSA-168136;R-HSA-168921;R-HSA-166271
R-HSA-166166	MyD88-independent TLR4 cascade	1	122	3	807	0.00770932	0.740661	0.740661	8	78	0.00508441	9606	Homo sapiens	BIRC3	Q13489	BIRC3;FOSL1;ERBB4	Q13546;Q06124;P15336;P05412;Q9Y572	R-HSA-168915;R-HSA-450292;R-HSA-2569057;R-HSA-168053;R-HSA-168440;R-HSA-168136;R-HSA-168921;R-HSA-166271
R-HSA-111465	Apoptotic cleavage of cellular proteins	0	38	1	852	0.00240126	0.741071	0.741071	1	38	0.00247702	9606	Homo sapiens			FOSL1	P06396	R-HSA-201622
R-HSA-9020591	Interleukin-12 signaling	0	84	2	801	0.00530806	0.741481	0.741481	2	56	0.00365035	9606	Homo sapiens			PDK3;ERBB4	P17987;P23528	R-HSA-8950718;R-HSA-8950581
R-HSA-6791226	Major pathway of rRNA processing in the nucleolus and cytosol	0	189	1	799	0.0119431	0.745544	0.745544	1	7	0.000456	9606	Homo sapiens			ERBB4	Q13895	R-HSA-6791223
R-HSA-2559583	Cellular Senescence	0	199	3	762	0.012575	0.753092	0.753092	6	90	0.00586663	9606	Homo sapiens			AEBP2;AEBP2;FOSL1	Q15910;P05412;Q09028;O75530;Q15022;Q16576	R-HSA-450292;R-HSA-3240787;R-HSA-168136;R-HSA-3240957;R-HSA-3240783;R-HSA-3240782
R-HSA-8868773	rRNA processing in the nucleus and cytosol	0	207	1	811	0.0130806	0.755431	0.755431	1	15	0.000978	9606	Homo sapiens			ERBB4	Q13895	R-HSA-6791223
R-HSA-418594	G alpha (i) signalling events	1	428	1	488	0.0270458	0.755431	0.755431	4	74	0.00482368	9606	Homo sapiens	PLCB1	Q9NQ66	RASSF8	P62136	R-HSA-180038;R-HSA-112037;R-HSA-111879;R-HSA-111870
R-HSA-9824443	Parasitic Infection Pathways	0	301	2	651	0.0190205	0.755431	0.755431	2	95	0.00619256	9606	Homo sapiens			FOSL1;ERBB4	P08238;P05412	R-HSA-874087;R-HSA-9673789
R-HSA-9658195	Leishmania infection	0	301	2	651	0.0190205	0.755431	0.755431	2	95	0.00619256	9606	Homo sapiens			FOSL1;ERBB4	P08238;P05412	R-HSA-874087;R-HSA-9673789
R-HSA-1474165	Reproduction	0	146	1	800	0.00922591	0.758898	0.758898	1	44	0.00286813	9606	Homo sapiens			FOSL1	P54652	R-HSA-912505
R-HSA-75153	Apoptotic execution phase	0	54	1	897	0.00341232	0.76307	0.76307	1	57	0.00371553	9606	Homo sapiens			FOSL1	P06396	R-HSA-201622
R-HSA-69275	G2/M Transition	1	205	0	812	0.0129542	0.778012	0.778012	5	88	0.00573626	9606	Homo sapiens	CDC25B				R-HSA-170161;R-HSA-9929935;R-HSA-170120;R-HSA-170153;R-HSA-170159
R-HSA-453274	Mitotic G2-G2/M phases	1	207	0	812	0.0130806	0.778717	0.778717	5	90	0.00586663	9606	Homo sapiens	CDC25B				R-HSA-170161;R-HSA-9929935;R-HSA-170120;R-HSA-170153;R-HSA-170159
R-HSA-68886	M Phase	0	403	1	661	0.025466	0.785307	0.785307	2	96	0.00625774	9606	Homo sapiens			RASSF8	P36873	R-HSA-9853372;R-HSA-9853385
R-HSA-195258	RHO GTPase Effectors	0	325	2	725	0.0205371	0.787686	0.787686	3	113	0.00736588	9606	Homo sapiens			FOSL1;ERBB4	Q13526;P78352;P23528	R-HSA-9626816;R-HSA-3928608;R-HSA-5671993
R-HSA-1428517	Aerobic respiration and respiratory electron transport	1	361	1	743	0.022812	0.790039	0.790039	6	117	0.00762662	9606	Homo sapiens	PDK3	Q15120	PDK3	Q15119;P10515	R-HSA-9861734;R-HSA-9861667;R-HSA-9861616;R-HSA-203946;R-HSA-9861626;R-HSA-9011543
R-HSA-5678895	Defective CFTR causes cystic fibrosis	0	53	1	989	0.00334913	0.793686	0.793686	3	8	0.000521	9606	Homo sapiens			SERPINE1	P13569	R-HSA-9700266;R-HSA-8866857;R-HSA-5679000
R-HSA-76002	Platelet activation, signaling and aggregation	1	294	1	777	0.0185782	0.794343	0.794343	3	119	0.00775699	9606	Homo sapiens	SERPINE1	P05121	ERBB4	P29353	R-HSA-443910;R-HSA-432096;R-HSA-481007
R-HSA-5357905	Regulation of TNFR1 signaling	1	54	2	1000	0.00341232	0.796948	0.796948	20	41	0.00267258	9606	Homo sapiens	BIRC3	Q13489	BIRC3;TBX18	Q13546;Q13077;Q12933	R-HSA-9817397;R-HSA-5634228;R-HSA-5693108;R-HSA-5357845;R-HSA-9793680;R-HSA-9697750;R-HSA-9796368;R-HSA-9817362;R-HSA-5693055;R-HSA-9818975;R-HSA-9817400;R-HSA-9796379;R-HSA-9818789;R-HSA-5357828;R-HSA-9817411;R-HSA-9796387;R-HSA-5634221;R-HSA-5357928;R-HSA-9793679;R-HSA-9824874
R-HSA-202733	Cell surface interactions at the vascular wall	0	257	3	793	0.0162401	0.797272	0.797272	10	65	0.00423701	9606	Homo sapiens			NTN4;AEBP2;ERBB4	Q06124;P29353;P16284;Q9NRD5	R-HSA-210290;R-HSA-210304;R-HSA-8858435;R-HSA-210294;R-HSA-210277;R-HSA-210283;R-HSA-204873;R-HSA-202702;R-HSA-210285;R-HSA-204861
R-HSA-166016	Toll Like Receptor 4 (TLR4) Cascade	1	166	3	933	0.0104897	0.797272	0.797272	8	113	0.00736588	9606	Homo sapiens	BIRC3	Q13489	BIRC3;FOSL1;ERBB4	Q13546;Q06124;P15336;P05412;Q9Y572	R-HSA-168915;R-HSA-450292;R-HSA-2569057;R-HSA-168053;R-HSA-168440;R-HSA-168136;R-HSA-168921;R-HSA-166271
R-HSA-72312	rRNA processing	0	245	1	900	0.0154818	0.799522	0.799522	1	21	0.00136888	9606	Homo sapiens			ERBB4	Q13895	R-HSA-6791223
R-HSA-166520	Signaling by NTRKs	1	166	2	914	0.0104897	0.800796	0.800796	4	164	0.0106903	9606	Homo sapiens	FOSL1	P15407	TBX18;ERBB4	Q7LC44;Q06124	R-HSA-9031624;R-HSA-9031981;R-HSA-9619838;R-HSA-9031575
R-HSA-5619084	ABC transporter disorders	0	86	1	992	0.00543444	0.805196	0.805196	3	23	0.00149925	9606	Homo sapiens			SERPINE1	P13569	R-HSA-9700266;R-HSA-8866857;R-HSA-5679000
R-HSA-5688426	Deubiquitination	1	275	0	887	0.0173776	0.807053	0.807053	1	77	0.00501923	9606	Homo sapiens	BIRC3				R-HSA-6781797
R-HSA-373760	L1CAM interactions	0	130	2	976	0.00821485	0.813714	0.813714	1	54	0.00351998	9606	Homo sapiens			PDK3;ERBB4	P00533	R-HSA-445069
R-HSA-9833482	PKR-mediated signaling	0	88	1	1028	0.00556082	0.816375	0.816375	1	40	0.00260739	9606	Homo sapiens			GADD45A	P52564	R-HSA-9836322
R-HSA-4839726	Chromatin organization	1	269	2	982	0.0169984	0.827205	0.827205	3	105	0.0068444	9606	Homo sapiens	AEBP2	Q6ZN18	AEBP2;FOSL1	Q16576;P15336	R-HSA-5638332;R-HSA-3318415;R-HSA-5225649
R-HSA-75893	TNF signaling	1	64	2	1103	0.00404423	0.830494	0.830494	27	58	0.00378072	9606	Homo sapiens	BIRC3	Q13489	BIRC3;TBX18	Q13546;Q13077;Q12933	R-HSA-5357776;R-HSA-5357904;R-HSA-5357845;R-HSA-9793680;R-HSA-5357780;R-HSA-9697750;R-HSA-9796368;R-HSA-9817362;R-HSA-83656;R-HSA-9818975;R-HSA-9796379;R-HSA-5357828;R-HSA-9817411;R-HSA-9793679;R-HSA-9817397;R-HSA-5634228;R-HSA-5693108;R-HSA-5693055;R-HSA-5357757;R-HSA-9817400;R-HSA-9818789;R-HSA-5357860;R-HSA-9796387;R-HSA-5634221;R-HSA-5357928;R-HSA-9824874;R-HSA-83582
R-HSA-382556	ABC-family proteins mediated transport	0	111	1	1062	0.00701422	0.831036	0.831036	4	27	0.00175999	9606	Homo sapiens			SERPINE1	P13569	R-HSA-8866551;R-HSA-383190;R-HSA-8866851;R-HSA-5678863
R-HSA-168898	Toll-like Receptor Cascades	1	210	3	1050	0.0132701	0.841278	0.841278	11	217	0.0141451	9606	Homo sapiens	BIRC3	Q13489	BIRC3;FOSL1;ERBB4	Q13546;Q06124;P15336;P05412;Q9Y572	R-HSA-168930;R-HSA-168915;R-HSA-450292;R-HSA-9013963;R-HSA-2569057;R-HSA-168053;R-HSA-168440;R-HSA-168136;R-HSA-168921;R-HSA-166271;R-HSA-9014342
R-HSA-9692914	SARS-CoV-1-host interactions	1	118	0	1114	0.00745656	0.841786	0.841786	1	48	0.00312887	9606	Homo sapiens	SERPINE1				R-HSA-9737710
R-HSA-450531	Regulation of mRNA stability by proteins that bind AU-rich elements	0	80	4	1117	0.00505529	0.84204	0.84204	4	26	0.0016948	9606	Homo sapiens			CDC25B;ADAM22;ADAM22;RASSF8	P31946;P63104	R-HSA-450406;R-HSA-482788;R-HSA-450620;R-HSA-450394
R-HSA-447115	Interleukin-12 family signaling	0	96	2	1107	0.00606635	0.842799	0.842799	2	114	0.00743107	9606	Homo sapiens			PDK3;ERBB4	P17987;P23528	R-HSA-8950718;R-HSA-8950581
R-HSA-381038	XBP1(S) activates chaperone genes	0	95	3	1116	0.00600316	0.848256	0.848256	3	47	0.00306369	9606	Homo sapiens			AEBP2;FOSL1;ERBB4	P29353;O76024;Q9H2G4	R-HSA-1791134;R-HSA-1791169;R-HSA-1791057
R-HSA-9917777	Epigenetic regulation by WDR5-containing histone modifying complexes	0	172	1	1093	0.0108689	0.848256	0.848256	1	68	0.00443257	9606	Homo sapiens			PDK3	Q16654	R-HSA-9859119
R-HSA-9612973	Autophagy	0	174	1	1086	0.0109953	0.848985	0.848985	4	117	0.00762662	9606	Homo sapiens			RASSF8	P14136	R-HSA-9626034;R-HSA-9626039;R-HSA-9626046;R-HSA-9625197
R-HSA-381070	IRE1alpha activates chaperones	0	101	3	1121	0.00638231	0.850194	0.850194	3	53	0.00345479	9606	Homo sapiens			AEBP2;FOSL1;ERBB4	P29353;O76024;Q9H2G4	R-HSA-1791134;R-HSA-1791169;R-HSA-1791057
R-HSA-1852241	Organelle biogenesis and maintenance	0	340	2	984	0.021485	0.852346	0.852346	2	86	0.00560589	9606	Homo sapiens			FOSL1;ERBB4	P15336;Q9UBN7	R-HSA-1368140;R-HSA-5618331
R-HSA-8957322	Metabolism of steroids	0	335	1	929	0.021169	0.856097	0.856097	1	251	0.0163614	9606	Homo sapiens			SERPINE1	Q8NBQ5	R-HSA-5693390
R-HSA-8878171	Transcriptional regulation by RUNX1	0	246	1	1053	0.015545	0.858166	0.858166	2	132	0.00860439	9606	Homo sapiens			ERBB4	Q06124	R-HSA-8937744;R-HSA-8937767
R-HSA-5633007	Regulation of TP53 Activity	0	178	2	1144	0.011248	0.865074	0.865074	2	97	0.00632293	9606	Homo sapiens			GADD45A;FOSL1	P52564;Q13526	R-HSA-8877692;R-HSA-8877691
R-HSA-5619115	Disorders of transmembrane transporters	0	268	1	1058	0.0169352	0.865725	0.865725	3	88	0.00573626	9606	Homo sapiens			SERPINE1	P13569	R-HSA-9700266;R-HSA-8866857;R-HSA-5679000
R-HSA-9725370	Signaling by ALK fusions and activated point mutants	0	119	3	1297	0.00751975	0.885756	0.885756	7	63	0.00410664	9606	Homo sapiens			PDK3;FOSL1;ERBB4	P17275;P05412;P42229;P62993	R-HSA-9725345;R-HSA-9710914;R-HSA-9724099;R-HSA-9851084;R-HSA-9701903;R-HSA-9851098;R-HSA-9851096
R-HSA-9700206	Signaling by ALK in cancer	0	119	3	1297	0.00751975	0.885756	0.885756	7	71	0.00462812	9606	Homo sapiens			PDK3;FOSL1;ERBB4	P17275;P05412;P42229;P62993	R-HSA-9725345;R-HSA-9710914;R-HSA-9724099;R-HSA-9851084;R-HSA-9701903;R-HSA-9851098;R-HSA-9851096
R-HSA-109581	Apoptosis	0	180	2	1309	0.0113744	0.891352	0.891352	5	142	0.00925624	9606	Homo sapiens			BIRC3;FOSL1	P06396;Q9NR28;P55211	R-HSA-9627106;R-HSA-114256;R-HSA-114307;R-HSA-201622;R-HSA-6805426
R-HSA-8864260	Transcriptional regulation by the AP-2 (TFAP2) family of transcription factors	0	52	2	1402	0.00328594	0.89482	0.89482	3	44	0.00286813	9606	Homo sapiens			PDK3;ERBB4	P04626;P10809;P00533	R-HSA-8869558;R-HSA-8864466;R-HSA-8874797
R-HSA-194315	Signaling by Rho GTPases	0	708	2	831	0.0447393	0.896513	0.896513	3	203	0.0132325	9606	Homo sapiens			FOSL1;ERBB4	Q13526;P78352;P23528	R-HSA-9626816;R-HSA-3928608;R-HSA-5671993
R-HSA-1169410	Antiviral mechanism by IFN-stimulated genes	0	172	2	1339	0.0108689	0.89851	0.89851	2	71	0.00462812	9606	Homo sapiens			GADD45A;FOSL1	P52564;Q13526	R-HSA-936462;R-HSA-9836322
R-HSA-9824439	Bacterial Infection Pathways	0	209	1	1288	0.013207	0.899331	0.899331	1	152	0.00990809	9606	Homo sapiens			ERBB4	P08238	R-HSA-5336420
R-HSA-9716542	Signaling by Rho GTPases, Miro GTPases and RHOBTB3	0	724	2	866	0.0457504	0.904279	0.904279	3	212	0.0138192	9606	Homo sapiens			FOSL1;ERBB4	Q13526;P78352;P23528	R-HSA-9626816;R-HSA-3928608;R-HSA-5671993
R-HSA-8862803	Deregulated CDK5 triggers multiple neurodegenerative pathways in Alzheimer's disease models	1	30	3	1483	0.00189573	0.905517	0.905517	3	22	0.00143407	9606	Homo sapiens	CDC25B	P30305	CDC25B;FOSL1;RASSF8	P05412;P62258	R-HSA-8863007;R-HSA-8868666;R-HSA-8863674
R-HSA-8863678	Neurodegenerative Diseases	1	30	3	1483	0.00189573	0.905517	0.905517	3	22	0.00143407	9606	Homo sapiens	CDC25B	P30305	CDC25B;FOSL1;RASSF8	P05412;P62258	R-HSA-8863007;R-HSA-8868666;R-HSA-8863674
R-HSA-9734009	Defective Intrinsic Pathway for Apoptosis	1	33	3	1483	0.00208531	0.905824	0.905824	3	24	0.00156444	9606	Homo sapiens	CDC25B	P30305	CDC25B;FOSL1;RASSF8	P05412;P62258	R-HSA-8863007;R-HSA-8868666;R-HSA-8863674
R-HSA-157118	Signaling by NOTCH	0	260	2	1367	0.0164297	0.91734	0.91734	2	165	0.0107555	9606	Homo sapiens			NTN4;FOSL1	P05412;P0DPK4	R-HSA-1912401;R-HSA-9925720
R-HSA-3700989	Transcriptional Regulation by TP53	2	486	3	2263	0.0307109	0.918377	0.918377	8	258	0.0168177	9606	Homo sapiens	GADD45A	ENSG00000116717;P24522	CDC25B;GADD45A;FOSL1	P52564;Q13526;P31947	R-HSA-3215152;R-HSA-6791109;R-HSA-6791235;R-HSA-6803890;R-HSA-6803871;R-HSA-3215144;R-HSA-8877692;R-HSA-8877691
R-HSA-9645723	Diseases of programmed cell death	1	97	4	1530	0.00612954	0.920389	0.920389	5	37	0.00241184	9606	Homo sapiens	CDC25B	P30305	CDC25B;BIRC3;FOSL1;RASSF8	Q13546;P05412;Q9Y572;P62258	R-HSA-8863007;R-HSA-9687465;R-HSA-9687455;R-HSA-8868666;R-HSA-8863674
R-HSA-73887	Death Receptor Signaling	1	172	2	1544	0.0108689	0.925555	0.925555	28	119	0.00775699	9606	Homo sapiens	BIRC3	Q13489	BIRC3;TBX18	O43353;Q13546;Q13077;Q12933	R-HSA-5357776;R-HSA-5357904;R-HSA-5357845;R-HSA-9793680;R-HSA-5357780;R-HSA-9697750;R-HSA-9796368;R-HSA-9817362;R-HSA-83656;R-HSA-9818975;R-HSA-9796379;R-HSA-5357828;R-HSA-9817411;R-HSA-9793679;R-HSA-9817397;R-HSA-5634228;R-HSA-5693108;R-HSA-5693055;R-HSA-5357757;R-HSA-9817400;R-HSA-9818789;R-HSA-5357860;R-HSA-9796387;R-HSA-5634221;R-HSA-5357928;R-HSA-193656;R-HSA-9824874;R-HSA-83582
R-HSA-73894	DNA Repair	0	380	1	1457	0.0240126	0.931752	0.931752	8	342	0.0222932	9606	Homo sapiens			GADD45A	Q13569;P28715	R-HSA-110210;R-HSA-5689317;R-HSA-6782224;R-HSA-5690988;R-HSA-6782138;R-HSA-110159;R-HSA-110350;R-HSA-110158
R-HSA-9678108	SARS-CoV-1 Infection	1	194	0	1577	0.0122591	0.931752	0.931752	1	159	0.0103644	9606	Homo sapiens	SERPINE1				R-HSA-9737710
R-HSA-381119	Unfolded Protein Response (UPR)	0	156	3	1639	0.00985782	0.939172	0.939172	3	99	0.0064533	9606	Homo sapiens			AEBP2;FOSL1;ERBB4	P29353;O76024;Q9H2G4	R-HSA-1791134;R-HSA-1791169;R-HSA-1791057
R-HSA-201681	TCF dependent signaling in response to WNT	0	202	4	1637	0.0127646	0.939272	0.939272	1	71	0.00462812	9606	Homo sapiens			CDC25B;ADAM22;ADAM22;RASSF8	P63104	R-HSA-3769393
R-HSA-388396	GPCR downstream signalling	1	796	3	1088	0.0503002	0.944354	0.944354	9	175	0.0114073	9606	Homo sapiens	PLCB1	Q9NQ66	PDK3;RASSF8;ERBB4	P62136;P00533	R-HSA-114688;R-HSA-180038;R-HSA-112037;R-HSA-111879;R-HSA-398193;R-HSA-2179387;R-HSA-398188;R-HSA-398040;R-HSA-111870
R-HSA-5357801	Programmed Cell Death	1	225	2	1729	0.014218	0.947827	0.947827	14	193	0.0125807	9606	Homo sapiens	BIRC3	Q13489	BIRC3;FOSL1	Q13546;P06396;Q9NR28;P55211;Q9Y572	R-HSA-9686930;R-HSA-114307;R-HSA-9687828;R-HSA-9627106;R-HSA-114256;R-HSA-201622;R-HSA-9688838;R-HSA-9793472;R-HSA-5357828;R-HSA-6805426;R-HSA-5675470;R-HSA-9688459;R-HSA-9793485;R-HSA-5213462
R-HSA-212165	Epigenetic regulation of gene expression	1	343	2	1822	0.0216746	0.961498	0.961498	5	119	0.00775699	9606	Homo sapiens	AEBP2	Q6ZN18	PDK3;GADD45A	Q16654;Q13569	R-HSA-5220959;R-HSA-212263;R-HSA-9859119;R-HSA-5221061;R-HSA-212252
R-HSA-69278	Cell Cycle, Mitotic	1	587	3	1850	0.0370932	0.971179	0.971179	10	367	0.0239228	9606	Homo sapiens	CDC25B	P30305	ELAVL2;GADD45A;RASSF8	P12004;Q13627;P36873	R-HSA-170161;R-HSA-9929935;R-HSA-8961665;R-HSA-1362270;R-HSA-9853372;R-HSA-170120;R-HSA-170153;R-HSA-174110;R-HSA-170159;R-HSA-9853385
R-HSA-913531	Interferon Signaling	0	404	3	1964	0.0255292	0.972643	0.972643	3	125	0.0081481	9606	Homo sapiens			GADD45A;FOSL1;ERBB4	P52564;Q06124;Q13526	R-HSA-936462;R-HSA-997309;R-HSA-9836322
R-HSA-162582	Signal Transduction	10	3049	12	8237	0.19267	0.973265	0.973265	156	2582	0.168307	9606	Homo sapiens	FOSL1;ERBB4;SERPINE1;PDK3;PLCB1;BIRC3	Q15303-2;Q15303-3;Q13489;Q15303-1;P15407;Q15120;P05121;Q9NQ66;ENSG00000178568;ENSG00000106366	CDC25B;NTN4;PDK3;BIRC3;ADAM22;ELAVL2;ADAM22;RASSF8;FOSL1;RASSF8;TBX18;ERBB4	Q13546;Q13526;P05412;P31946;Q9NZI8;P78352;Q7LC44;P0DPK4;P15336;P22415;P23528;Q06124;P17275;P55211;Q12933;O43353;P00533;Q13077;Q96JA1;P29353;Q14160;P62136;P62993;P63104;P14136	R-HSA-443910;R-HSA-5357904;R-HSA-114688;R-HSA-8848005;R-HSA-6785636;R-HSA-9793680;R-HSA-5654608;R-HSA-111879;R-HSA-177925;R-HSA-3769393;R-HSA-9612440;R-HSA-9612444;R-HSA-5692761;R-HSA-9612445;R-HSA-9612672;R-HSA-177942;R-HSA-6785648;R-HSA-1250315;R-HSA-4608862;R-HSA-177944;R-HSA-2179387;R-HSA-9793679;R-HSA-3928608;R-HSA-9031575;R-HSA-1963581;R-HSA-1250353;R-HSA-1963582;R-HSA-1250357;R-HSA-8944047…
R-HSA-195721	Signaling by WNT	1	318	4	2047	0.0200948	0.973593	0.973593	4	157	0.010234	9606	Homo sapiens	PLCB1	Q9NQ66	CDC25B;ADAM22;ADAM22;RASSF8	Q14160;P63104	R-HSA-398193;R-HSA-3769393;R-HSA-4608862;R-HSA-398040
R-HSA-1280218	Adaptive Immune System	0	928	2	1607	0.0586414	0.97681	0.97681	2	269	0.0175347	9606	Homo sapiens			BIRC3;ERBB4	O43353;Q06124	R-HSA-388829;R-HSA-202459
R-HSA-3108232	SUMO E3 ligases SUMOylate target proteins	0	184	2	2356	0.0116272	0.98019	0.98019	4	132	0.00860439	9606	Homo sapiens			AEBP2;GADD45A	Q15022;Q13569;P12004	R-HSA-4615910;R-HSA-4551648;R-HSA-4615873;R-HSA-4551738
R-HSA-2990846	SUMOylation	0	193	2	2392	0.0121959	0.981429	0.981429	4	141	0.00919106	9606	Homo sapiens			AEBP2;GADD45A	Q15022;Q13569;P12004	R-HSA-4615910;R-HSA-4551648;R-HSA-4615873;R-HSA-4551738
R-HSA-372790	Signaling by GPCR	1	877	3	1923	0.0554186	0.986598	0.986598	9	392	0.0255524	9606	Homo sapiens	PLCB1	Q9NQ66	PDK3;RASSF8;ERBB4	P62136;P00533	R-HSA-114688;R-HSA-180038;R-HSA-112037;R-HSA-111879;R-HSA-398193;R-HSA-2179387;R-HSA-398188;R-HSA-398040;R-HSA-111870
R-HSA-9679506	SARS-CoV Infections	1	576	1	2319	0.0363981	0.987095	0.987095	2	401	0.0261391	9606	Homo sapiens	SERPINE1	ENSG00000106366	BIRC3	Q13546	R-HSA-9737710;R-HSA-9679839
R-HSA-212436	Generic Transcription Pathway	5	1573	6	5739	0.0993997	0.988252	0.988252	23	879	0.0572974	9606	Homo sapiens	GADD45A;SERPINE1;ZFP69B	ENSG00000116717;Q9UJL9;P05121;ENSG00000106366;P24522	AEBP2;CDC25B;PDK3;GADD45A;FOSL1;ERBB4	P52564;P28347;Q13526;Q09028;P31947;P04626;P00533;Q06124;P17275;Q9UBN7;P10809	R-HSA-3215152;R-HSA-6791109;R-HSA-6791235;R-HSA-8874797;R-HSA-9736959;R-HSA-9008389;R-HSA-975040;R-HSA-9617852;R-HSA-8937767;R-HSA-9617853;R-HSA-9007640;R-HSA-8869558;R-HSA-9736966;R-HSA-8864466;R-HSA-6803890;R-HSA-2032775;R-HSA-8937744;R-HSA-6803871;R-HSA-3215144;R-HSA-2106586;R-HSA-8877692;R-HSA-2187293;R-HSA-8877691
R-HSA-109582	Hemostasis	1	805	4	2214	0.0508689	0.990273	0.990273	19	342	0.0222932	9606	Homo sapiens	SERPINE1	P05121	NTN4;SERPINE1;AEBP2;ERBB4	Q06124;P29353;P16284;Q9NRD5;P00749	R-HSA-443910;R-HSA-210304;R-HSA-8858435;R-HSA-210277;R-HSA-432096;R-HSA-210283;R-HSA-481007;R-HSA-432143;R-HSA-158795;R-HSA-435244;R-HSA-204873;R-HSA-202702;R-HSA-158959;R-HSA-210285;R-HSA-210290;R-HSA-158800;R-HSA-210294;R-HSA-204861;R-HSA-159005
R-HSA-74160	Gene expression (Transcription)	6	1990	6	6583	0.12575	0.990612	0.990612	28	1140	0.0743107	9606	Homo sapiens	AEBP2;GADD45A;SERPINE1;ZFP69B	ENSG00000116717;Q9UJL9;Q6ZN18;P05121;ENSG00000106366;P24522	AEBP2;CDC25B;PDK3;GADD45A;FOSL1;ERBB4	P52564;P28347;Q13569;Q13526;Q09028;P31947;Q16654;P04626;P00533;Q9UBN7;P10809;Q06124;P17275	R-HSA-3215152;R-HSA-5221061;R-HSA-9008389;R-HSA-975040;R-HSA-5220959;R-HSA-9007640;R-HSA-9736966;R-HSA-8864466;R-HSA-6803890;R-HSA-2032775;R-HSA-8937744;R-HSA-3215144;R-HSA-212252;R-HSA-6791109;R-HSA-6791235;R-HSA-212263;R-HSA-8874797;R-HSA-9736959;R-HSA-9617852;R-HSA-8937767;R-HSA-9617853;R-HSA-8869558;R-HSA-6803871;R-HSA-9859119;R-HSA-2106586;R-HSA-8877692;R-HSA-2187293;R-HSA-8877691
R-HSA-73857	RNA Polymerase II Transcription	5	1715	6	5914	0.108373	0.991512	0.991512	23	940	0.0612737	9606	Homo sapiens	GADD45A;SERPINE1;ZFP69B	ENSG00000116717;Q9UJL9;P05121;ENSG00000106366;P24522	AEBP2;CDC25B;PDK3;GADD45A;FOSL1;ERBB4	P52564;P28347;Q13526;Q09028;P31947;P04626;P00533;Q06124;P17275;Q9UBN7;P10809	R-HSA-3215152;R-HSA-6791109;R-HSA-6791235;R-HSA-8874797;R-HSA-9736959;R-HSA-9008389;R-HSA-975040;R-HSA-9617852;R-HSA-8937767;R-HSA-9617853;R-HSA-9007640;R-HSA-8869558;R-HSA-9736966;R-HSA-8864466;R-HSA-6803890;R-HSA-2032775;R-HSA-8937744;R-HSA-6803871;R-HSA-3215144;R-HSA-2106586;R-HSA-8877692;R-HSA-2187293;R-HSA-8877691
R-HSA-1640170	Cell Cycle	1	724	4	2652	0.0457504	0.992873	0.992873	11	467	0.0304413	9606	Homo sapiens	CDC25B	P30305	ELAVL2;GADD45A;FOSL1;RASSF8	P12004;Q13627;P54652;P36873	R-HSA-170161;R-HSA-912505;R-HSA-9929935;R-HSA-8961665;R-HSA-1362270;R-HSA-9853372;R-HSA-170120;R-HSA-170153;R-HSA-174110;R-HSA-170159;R-HSA-9853385
R-HSA-382551	Transport of small molecules	1	1000	1	2327	0.0631912	0.994344	0.994344	5	465	0.0303109	9606	Homo sapiens	CLCN4	P51793	SERPINE1	P13569	R-HSA-8866551;R-HSA-383190;R-HSA-8866851;R-HSA-5678863;R-HSA-2730692
R-HSA-449147	Signaling by Interleukins	0	646	9	2915	0.0408215	0.995726	0.995726	18	505	0.0329183	9606	Homo sapiens			PDK3;CDC25B;ADAM22;ADAM22;RASSF8;GADD45A;FOSL1;RASSF8;ERBB4	P52564;P17987;P15336;P05412;P23528;Q06124;P29353;P62993;P40222;P63104	R-HSA-727819;R-HSA-168136;R-HSA-8983299;R-HSA-8983394;R-HSA-914022;R-HSA-9014052;R-HSA-450292;R-HSA-879934;R-HSA-9014074;R-HSA-1112708;R-HSA-8987132;R-HSA-8950718;R-HSA-168053;R-HSA-912757;R-HSA-168440;R-HSA-449117;R-HSA-452091;R-HSA-8950581
R-HSA-556833	Metabolism of lipids	0	1501	2	2229	0.0948499	0.997232	0.997232	2	994	0.0647937	9606	Homo sapiens			SERPINE1;CLCN4	Q8NBQ5;Q8WTS1	R-HSA-163539;R-HSA-5693390
R-HSA-8953854	Metabolism of RNA	0	843	6	3155	0.0532701	0.997266	0.997266	6	215	0.0140147	9606	Homo sapiens			CDC25B;ADAM22;ELAVL2;ADAM22;RASSF8;ERBB4	P31946;Q9NZI8;Q13895;P63104	R-HSA-6791223;R-HSA-450406;R-HSA-482788;R-HSA-450620;R-HSA-450394;R-HSA-428296
R-HSA-168249	Innate Immune System	1	1334	5	2681	0.084297	0.99774	0.99774	22	744	0.0484975	9606	Homo sapiens	BIRC3	Q13489	BIRC3;BIRC3;GADD45A;FOSL1;ERBB4	P52564;O43353;Q13546;Q04206;P08238;Q13526;P15336;P05412;Q9Y572;P23528;Q06124	R-HSA-936462;R-HSA-727819;R-HSA-168930;R-HSA-9013963;R-HSA-1810457;R-HSA-5660980;R-HSA-688137;R-HSA-168934;R-HSA-2569057;R-HSA-399950;R-HSA-168136;R-HSA-874087;R-HSA-1247960;R-HSA-9014342;R-HSA-168915;R-HSA-450292;R-HSA-936380;R-HSA-168053;R-HSA-168405;R-HSA-168440;R-HSA-168921;R-HSA-166271
R-HSA-1643685	Disease	5	2659	7	7015	0.168025	0.9993	0.9993	42	1939	0.126393	9606	Homo sapiens	ERBB4;SERPINE1;CDC25B	Q15303-2;Q15303-3;Q15303-1;P30305;ENSG00000106366	PDK3;CDC25B;BIRC3;SERPINE1;FOSL1;RASSF8;ERBB4	Q13546;P08238;P05412;Q9Y572;P00533;P29353;P62993;P62258;P42229;P13569;Q06124;P17275;P55211	R-HSA-9664976;R-HSA-9664983;R-HSA-9634391;R-HSA-1225947;R-HSA-9698008;R-HSA-9851098;R-HSA-9664991;R-HSA-9679839;R-HSA-9687455;R-HSA-9851096;R-HSA-5679000;R-HSA-5637766;R-HSA-2399985;R-HSA-9710914;R-HSA-9724099;R-HSA-8863007;R-HSA-9851084;R-HSA-9665416;R-HSA-9701903;R-HSA-9664588;R-HSA-9664567;R-HSA-9664950;R-HSA-874087;R-HSA-1247999;R-HSA-2400009;R-HSA-9673789;R-HSA-8866857;R-HSA-9665699;R-HSA-96…
R-HSA-597592	Post-translational protein modification	2	1674	5	4585	0.105782	0.999376	0.999376	11	598	0.0389805	9606	Homo sapiens	GALNT13;BIRC3	Q13489;Q8IUC8	AEBP2;PDK3;CDC25B;BIRC3;GADD45A	Q13569;P61088;P10515;Q15022;P22314;P12004;P61289	R-HSA-4615910;R-HSA-8852134;R-HSA-6781797;R-HSA-9908723;R-HSA-4551648;R-HSA-913675;R-HSA-9858752;R-HSA-8938815;R-HSA-8852128;R-HSA-4615873;R-HSA-4551738
R-HSA-9824446	Viral Infection Pathways	1	1148	1	3688	0.0725434	0.99939	0.99939	2	752	0.049019	9606	Homo sapiens	SERPINE1	ENSG00000106366	BIRC3	Q13546	R-HSA-9737710;R-HSA-9679839
R-HSA-2262752	Cellular responses to stress	0	1039	5	3765	0.0656556	0.999481	0.999481	12	521	0.0339613	9606	Homo sapiens			AEBP2;PDK3;AEBP2;FOSL1;ERBB4	Q15910;P05412;P15336;Q09028;O76024;O75530;Q15022;Q16576;P29353;P10809;Q9H2G4	R-HSA-3240787;R-HSA-450292;R-HSA-1791134;R-HSA-1368140;R-HSA-168136;R-HSA-1791057;R-HSA-1791169;R-HSA-3240957;R-HSA-9856666;R-HSA-3240783;R-HSA-9635804;R-HSA-3240782
R-HSA-8953897	Cellular responses to stimuli	0	1166	5	4092	0.0736809	0.999764	0.999764	12	613	0.0399583	9606	Homo sapiens			AEBP2;PDK3;AEBP2;FOSL1;ERBB4	Q15910;P05412;P15336;Q09028;O76024;O75530;Q15022;Q16576;P29353;P10809;Q9H2G4	R-HSA-3240787;R-HSA-450292;R-HSA-1791134;R-HSA-1368140;R-HSA-168136;R-HSA-1791057;R-HSA-1791169;R-HSA-3240957;R-HSA-9856666;R-HSA-3240783;R-HSA-9635804;R-HSA-3240782
R-HSA-1280215	Cytokine Signaling in Immune system	1	1095	9	4621	0.0691943	0.999884	0.999884	37	791	0.0515612	9606	Homo sapiens	BIRC3	Q13489	PDK3;CDC25B;ADAM22;ADAM22;RASSF8;GADD45A;FOSL1;RASSF8;ERBB4	P52564;P17987;P15336;P05412;Q13526;P23528;Q06124;P29353;P62993;P40222;P63104	R-HSA-936462;R-HSA-727819;R-HSA-168136;R-HSA-8983299;R-HSA-1369114;R-HSA-9680348;R-HSA-9606784;R-HSA-1112708;R-HSA-5668417;R-HSA-5668481;R-HSA-449117;R-HSA-5676598;R-HSA-5668534;R-HSA-5676596;R-HSA-5676597;R-HSA-5676595;R-HSA-5676593;R-HSA-5668414;R-HSA-5668543;R-HSA-8983394;R-HSA-9674808;R-HSA-914022;R-HSA-9014052;R-HSA-5668454;R-HSA-450292;R-HSA-997309;R-HSA-879934;R-HSA-9014074;R-HSA-9836322;R…
R-HSA-1430728	Metabolism	2	3747	3	3755	0.236777	0.99994	0.99994	11	2355	0.15351	9606	Homo sapiens	PDK3;PLCB1	Q15120;Q9NQ66	PDK3;SERPINE1;CLCN4	Q15119;Q8NBQ5;Q8WTS1;P10515	R-HSA-9861734;R-HSA-163539;R-HSA-400023;R-HSA-1855177;R-HSA-9861667;R-HSA-9861616;R-HSA-5693390;R-HSA-399998;R-HSA-203946;R-HSA-9861626;R-HSA-9011543
R-HSA-5663205	Infectious disease	1	1516	3	4722	0.0957978	0.999947	0.999947	5	998	0.0650544	9606	Homo sapiens	SERPINE1	ENSG00000106366	BIRC3;FOSL1;ERBB4	Q13546;P08238;P05412	R-HSA-5336420;R-HSA-874087;R-HSA-9737710;R-HSA-9679839;R-HSA-9673789
R-HSA-392499	Metabolism of proteins	2	2379	5	5880	0.150332	0.999972	0.999972	11	891	0.0580797	9606	Homo sapiens	GALNT13;BIRC3	Q13489;Q8IUC8	AEBP2;PDK3;CDC25B;BIRC3;GADD45A	Q13569;P61088;P10515;Q15022;P22314;P12004;P61289	R-HSA-4615910;R-HSA-8852134;R-HSA-6781797;R-HSA-9908723;R-HSA-4551648;R-HSA-913675;R-HSA-9858752;R-HSA-8938815;R-HSA-8852128;R-HSA-4615873;R-HSA-4551738
R-HSA-168256	Immune System	1	2664	11	6095	0.168341	0.999999	0.999999	55	1733	0.112965	9606	Homo sapiens	BIRC3	Q13489	BIRC3;CDC25B;PDK3;BIRC3;ADAM22;ADAM22;RASSF8;GADD45A;FOSL1;RASSF8;ERBB4	P52564;O43353;Q13546;P08238;P05412;Q13526;Q9Y572;P29353;P62993;P40222;P63104;P17987;Q04206;P15336;P23528;Q06124	R-HSA-936462;R-HSA-727819;R-HSA-1810457;R-HSA-688137;R-HSA-8983299;R-HSA-1369114;R-HSA-9606784;R-HSA-1112708;R-HSA-5668417;R-HSA-9674808;R-HSA-9014052;R-HSA-5668454;R-HSA-936380;R-HSA-997309;R-HSA-879934;R-HSA-9014074;R-HSA-9836322;R-HSA-8950718;R-HSA-8950581;R-HSA-9013963;R-HSA-2569057;R-HSA-399950;R-HSA-168136;R-HSA-1247960;R-HSA-9680348;R-HSA-9014342;R-HSA-168915;R-HSA-5668481;R-HSA-168405;R-H…
