# Supplementary material for: Integrated miRNA-mRNA Analyses of Triple-Negative Breast Cancer in Black and White Patients with or Without Obesity
Source: Int J Mol Sci. 2025 Sep 18;26(18):9101. doi: 10.3390/ijms26189101 (PMC12471265; doi:10.3390/ijms26189101)
Supplement: Supplementary file 1 [file ijms-26-09101-s001.zip › SupplTable6.xlsx]

## Sheet: Sheet1
	Supplementary Table 6. Post-hoc statistical power calculations across scenarios in miRNA-seq and RNA-seq datasets
	Data	Tested Contrasts	Design	n cases	n controls / ref	N total genes	Coverage	CV cases	CV controls / ref	Minmal oberved Effect size (FC)	Post-hoc power
	miRNAseq	EA Obese TvsN	paired samples	6	6	1678	3611.53	0.299	0.09	1.459	0.84
		AA Obese TvsN	paired samples	6	6	1678	77.76	0.161	0.309	0.601	0.9
		EA Lean TvsN	paired samples	5	6	1678	8860.85	0.352	0.256	1.789	0.87
		AA Lean TvsN	paired samples	6	6	1678	44.59	0.306	0.259	0.494	0.97
		EA TvsN (regardless of BMI)	paired samples	11	12	1678	1992	0.246	0.226	1.35	0.86
		AA TvsN (regardless of BMI)	paired samples	12	12	1678	12.03	0.407	0.327	1.581	0.67
	mRNAseq	EA Obese vs Lean (Only Tumors)	one factor	6	5	16246	6638.4	0.129	0.169	1.78	1
		AA Obese vs Lean (Only Tumors)	one factor	5	5	16246	261.03	0.456	0.612	4.74	0.99
	Coverage: Average depth (mean TMM-normalized counts) for transcript x in the reference/control group.
	CV: Coefficient of variation within each group (SD / mean) computed on TMM-normalized counts after filtering lowly expressed features.
	Minimum detectable effect (FC): Smallest fold change detectable with a two-sided test at significance level α=0.05; results were considered significant after FDR control (q<0.05).
	EA: European American, AA: African American
